# Supplementary material for: Phylogenetic analysis of the Tc1/mariner superfamily reveals the unexplored diversity of pogo-like elements
Source: Mob DNA. 2020 Jun 29;11:21. doi: 10.1186/s13100-020-00212-0 (PMC7325037; doi:10.1186/s13100-020-00212-0)
Supplement: Supplementary file 4 — Additional file 4. The amino acid alignment used to perform our phylogenetic analysis. [file 13100_2020_212_MOESM4_ESM.fas]

>1008772994_XP_015859318.1_Peromyscus_maniculatus_bairdii
VFN-VKET----------GLLY------------------------RMLPTN----------------T------FAFKG-ETCS-----IG-KLCKD---------RITLAVG---S--N-M---DGTE---K---------LPLL-----------I---IGKN------------RTPRCF-------------------KGIK---------------S--LPV--YYE--AN----------------------------------------------------------KM--AWM-----TAAI--FE----Q-----W-M-QK--------L----DEK-F-----QAQ--QR---R---------------V-------VIFVD--S--------------FPAHP-----E--VKN----------------LK------------------SIELAF------F---P-S----C----------------------LSSGF--VA------------MK-----QGV-----I------KS--L--KI
>1009526390_XP_015912227.1_Parasteatoda_tepidariorum
IYN-ADET----------GIFY------------------------NVTPQY----------------I------LKFKG-EKCV-----GG-KLSKN---------RLTALVC---S--N-M---SGTN---K---------KKLF-----------I---IGKS------------KNPRCF-------------------KNVK---------------K--LPV--DYD--HS----------------------------------------------------------RK--AWM-----TSDI--FT----K-----F-I-SK--------W----ERQ-L-----RRE--NR---K---------------I-------ILLID--N--------------CSAHP-----E--ITG----------------LT------------------NIRIEF------L---P-P----N----------------------STSVI--QP------------MD-----QGI-----I------RS--F--KC
>1009532970_XP_015903562.1_Parasteatoda_tepidariorum
VLN-ADET----------GLFF------------------------RALPEK----------------T------LCLKG-EKCE-----GG-KMSKE---------RLTILLC---A--S-M---TG-E---Q---------EPPL-----------I---IGKS------------NKPRCF-------------------KGMDL-------------IR--LGI--QWK--AN----------------------------------------------------------RR--AWM-----TQDL--MT----E-----W-L-LE--------L----DRK-M-----GRK--NR---K---------------V-------LLFLD--N--------------AASHP-----N--IN-----------------LK------------------NVKIAF------F---P-P----N----------------------VTSVC--QP------------LD-----QGV-----I------KN--F--KV
>1009555970_XP_015913217.1_Parasteatoda_tepidariorum
VFN-LDET----------GLFY------------------------RLLPDK----------------T------LSFKG-EKCT-----TG-KASKQ---------RLTLLLG---A--N-M---NGNE---K---------LKPL-----------V---ISKS------------KRPRCF-------------------KNVK---------------S--LPV--EYE--AY----------------------------------------------------------SN--AWI-----TTTI--W-----E-----WHI-RK--------L----DSQ-F-----SRQ--KR---K---------------V-------SLIVD--N--------------CTAHS-----Q--PES----------------LK------------------AIEIVF------L---P-P----N----------------------VTVLL--QP------------LD-----QGI-----I------RD--F--KR
>1048047300_XP_017478658.1_Rhagoletis_zephyria
IFN-ADET----------GLFF------------------------KCLPSR----------------T------LAFRN-EKCV-----GG-KKSKE---------RITVMVG---S--N-W---SGTE---K---------LRLL-----------V---IGKS------------KNPRCF-------------------KGLQ---------------Y--LEV--DYE--NN----------------------------------------------------------SK--SWM-----TSEL--YE----K-----W-L-LK--------L----DKK-F-----AAQ--KR---K---------------I-------LLFID--N--------------CPAHPKS---A--QSK----------------LT------------------NIKTVY------F---P-P----N----------------------MTSSL--QP------------MD-----QGI-----I------QN--L--KH
>1058038615_gb_JAS22969.1_Clastoptera_arizonana
IFN-ADET----------GLFY------------------------KLTPEK----------------T------LQFKN-EKCV-----GG-KLSKQ---------RVTALVC---A--N-M---TGSE---K---------RKLL-----------V---IGKS------------VKPRCF-------------------KNVK---------------K--LPV--NYT--AN----------------------------------------------------------KK--AWM-----TSAI--FEDELRK-----W------------------DME-L-----ASK--NR---K---------------I-------LLLVD--N--------------CAAHP-----K--LN-----------------FT------------------NINLLF------F---P-A----N----------------------CTSVL--QP------------MD-----QGV-----I------RS--L--KN
>1058220550_gb_JAT13791.1_Graphocephala_atropunctata
IFN-VDET----------GLFF------------------------KCTPDK----------------T------LAFKD-EKCH-----GG-KLSKE---------RVTLLVG---A--N-M---DGSE---K---------LPLL-----------M---IGKS------------ASPRCF-------------------KNVK---------------S--KPV--EYV--NS----------------------------------------------------------SK--AWM-----TSDL--FS----K-----W-L-IK--------L----DKR-F-----GKE--KR---K---------------V-------VLFID--N--------------CTAHN-----T--IPL----------------ME------------------NLKVVF------S---P---------------------------------------------------------------------------------
>1058248532_gb_JAT27761.1_Graphocephala_atropunctata
IFN-VDET----------GLFF------------------------KCTPDK----------------T------LAFKD-EKCH-----GG-KLSKE---------RVTLLVG---A--N-M---DGSE---K---------LPLL-----------M---IGKS------------ASPRCF-------------------KNVK---------------S--KPV--EYV--NS----------------------------------------------------------SK--AWM-----TSDL--FS----K-----W-L-IK--------L----DKR-F-----GKE--KR---K---------------V-------VLFID--N--------------CTAHN-----T--IPL----------------ME------------------NLKVVF------F---P-A----N----------------------MTSVV--QP------------MD-----QGI-----I------KN--L--KH
>1061468573_gb_ODM88784.1_transposable_element_derived_protein_6_Orchesella_cincta
IFN-ADET----------GLFY------------------------RLLPDK----------------T------HEYKK-QTCF-----GG-KKSKE---------RLSVLLC---A--N-A---TGSD---K---------LKPL-----------V---IGKS------------AKPRCF----------------SAIKNLA---------------S--LPV--TYR--SN----------------------------------------------------------KS--AWM-----TSQI--FE----E-----W-L-RT--------L----DRD-M-----RLQ--NR---K---------------I-------LLLID--S--------------CPPHV-A---A--VTQ----------------FP------------------NVNVVF------L---P-V----N----------------------ATSIV--QP------------LD-----RGI-----I------NS--F--KV
>125764245_Tigger-JR_Anolis_carolinensis
IFN-VAET----------GLLW------------------------KKMLER----------------I------YILKE-ENSAP----GH-QASKD---------RLTLLLG---S--N-A---SGDL------------KLKPL-----------V---VHHS------------LNPRALL-----------------NVTKTS-----------------LPV--IWR--AN----------------------------------------------------------PK--AGV-----TAAV--FQ----E-----W-F-LD--------H----FVP------AVELYCL--------------------GKSIPFKILLLLD-HH----------------SPG---HRNISGD------------------V----HP----------N--VKVAF------L---P-------AN--------------------TTSLL--QP------------VD-----QGI-----I------AS--F--KA
>145648644_Tigger-JR_Culex_pipiens_quinquefasciatus
VTN-ADET----------GLNW------------------------KRMPSR----------------T------YTLEG-SAA------GY-KEAKE---------RITLMFC---C--N-A---SGDK------------LFKPL-----------V---INNA------------LRPRSMK-----------------GMDMNE-----------------LSV--HWR--AN----------------------------------------------------------RK--AWM-----TRAI--FT----D-----W-F-HN--------C----YVP------EMEVYLE--------------------SKNLPFQALLLLD--N----------------------ASSHLEI------------------E----HP----------N--VQFAF------L---P-------PN--------------------TTSLI--QP------------LD-----QGS-----I------SV--F--KK
>1917335A_Girardia_tigrina
IVTC-DEK----------WIMY------------------------DNR-----------------K-R--S-SQWLD----DEPPKH------CPK-RKVHQK--KLMV---T---V--W-W---SSYG---V------------------------I-------------------------------------------------------------------HY--DFM--VP------------------GTS-----IT------SD------------V--YC---------SQL-----D-DM--ME----K-----L-AIKQ--------P----KMF------N------RLT-----------------------P-ILLHD-N---------------ARPHS----A--KNTVA---------------KL-----Q---Q------LGLET-L---R-H-----P-P----Y----------------------SPDL---AP------------TD-----YH--F---F------QS--L--DN
>193606279_XP_001942747.1_Acyrthosiphon_pisum
IFN-ADET----------GIFY------------------------RCLPDS-------------TQ-Q------LSYGK-DDCR-----DG-KRSKE---------RVTVLLC---T--N-M---SGTE---K---------IKPL-----------L---IGKP------------TKPRCF-------------------RGIK---------------S--LPI--DYE--SN----------------------------------------------------------PK--AWM-----TAFL--WN----K-----W-L-KQ--------F----DEK-L-----FME--NR---K---------------I-------ILFID--N--------------CTAHV-----I--VPN----------------LK------------------AITIKF------F---P-T----D----------------------STSKL--QP------------LD-----HGI-----I------QN--F--KV
>291230428_XP_002735168.1_Saccoglossus_kowalevskii
IFN-ADET----------GLFF------------------------RLMPNK----------------T------LSFKN-DVCS-----GG-KTSKE---------RLTVMLC---A--N-M---DGSE---K---------LKPL-----------V---IGKS------------KNPRCF-------------------KNVK---------------S--LPV--DYK--AN----------------------------------------------------------KK--AWM-----VSDL--FI----E-----W-L-HK--------L----DKK-Y-----KRQ--KR---K---------------I-------LMFVD--N--------------CPAHP-----A--VKN----------------LK------------------AIKLVF------L---P-P----N----------------------TTSKL--QP------------MD-----QGV-----I------RN--F--KC
>291234331_XP_002737102.1_Saccoglossus_kowalevskii
IFN-ADET----------GLFF------------------------RLMPDK----------------T------LSFKN-DVCS-----GG-KTSKE---------RLTVMLC---A--N-M---DGSE---K---------LKPL-----------V---IGKS------------KNPRCF-------------------KNVK---------------S--LPV--DYN--AN----------------------------------------------------------KK--AWM-----VSDL--FI----E-----W-L-HK--------L----DKK-Y-----KRQ--KR---K---------------I-------LMFVD--N--------------CPAHP-----A--VKN----------------LK------------------AIKLVF------L---P-P----N----------------------TTSKL--QP------------MD-----QGV-----I------RN--F--KC
>291240140_XP_002739978.1_Saccoglossus_kowalevskii
IFN-ADET----------GLFF------------------------RLMPDK----------------T------LSFKN-DVCS-----GG-KTSKE---------RLTVMLC---A--N-M---DGCE---K---------LKPL-----------V---IGKS------------KNPRCF-------------------KNVK---------------S--LPV--DYK--AN----------------------------------------------------------KK--AWM-----VSDL--FI----E-----W-L-HK--------L----DKK-Y-----KRQ--KR---K---------------I-------LMFVD--N--------------CPAHP-----A--VKN----------------LK------------------AIKLVF------L---P-P----N----------------------TTSKL--QP------------MD-----QGV-----I------RN--F--KC
>291240399_XP_002740108.1_Saccoglossus_kowalevskii
IFN-ADET----------GLFF------------------------RLMPDK----------------T------LSFKN-DVCS-----GG-KKSKE---------RLTVMLC---A--N-M---DGSE---K---------LKPL-----------I---IGKS------------KNPRCF-------------------KNVK---------------S--LPV--DYK--AN----------------------------------------------------------KK--AWM-----VSDL--FI----E-----W-L-HK--------L----DKK-Y-----KRQ--KR---K---------------I-------LMFVD--N--------------CPAHP-----A--VKN----------------LK------------------AIKLVF------L---P-P----N----------------------TTSKL--QP------------MD-----QGV-----I------RN--F--KC
>291241400_XP_002740600.1_Saccoglossus_kowalevskii
IFN-ADET----------GLFF------------------------RLMPDK----------------T------LSFKN-DVCS-----GG-KTSKE---------RLTVMLC---A--N-M---DGSE---K---------LKPL-----------V---IGKS------------KNPRCF-------------------KNVK---------------S--LPV--DYK--AN----------------------------------------------------------KK--VWM-----VSDL--FI----E-----W-L-HK--------L----DKK-Y-----KRQ--KR---K---------------I-------LMFVD--N--------------CPAHP-----A--VKN----------------LK------------------AIKLFF------L---P-P----N----------------------TTSKL--QP------------MD-----QGV-----I------RN--F--KC
>2F7T|A_Drosophila_mauritiana
IVTG-DEK----------WIFF------------------------VNP-----------------K-R--K-KSYVDP---GQPATS------TAR-PNRFGK--KTML---C---V--W-W---DQSG---V------------------------I-------------------------------------------------------------------YY--ELL--KP------------------GET-----VN------AA------------R--YQ---------QQL-----I-NL--NR----A-----L-QRKR--------P----EYQ------K------RQH--------------------R--V-IFLHD-N---------------APSHT----A--RAVRD---------------TL-----E---T------LNWEV-L---P-H-----A-A----Y----------------------SPDL---AP------------SD-----YH--L---F------AS--M--GH
>31249463_Tigger-JR_Anopheles_gambiae
------------------------------------------------------------------------------------------GF-KIAKE---------RITIMLG---G--N-L---SGNC------------KLKPL-----------A---VYHS------------LKPRAFK-----------------NIDTQT-----------------LPV--IWK--AN----------------------------------------------------------KK--AWV-----TRVI--FL----E-----W-F-KE--------N----LIP------EAKAYLE--------------------KLKIPFKVLLLLD--N----------------APG---HPVDLNE------------------I----HP----------N--VEVVF------S---P-------PR--------------------TTALL--QP------------MD-----QGV-----I------AT--F--KS
>328706772_XP_001946731.2_Acyrthosiphon_pisum
IFN-VDET----------GLFF------------------------KCLPDK----------------T------LMLKG-KECS-----GG-KYSKE---------RITIMIG---S--N-M---SGTE---K---------PKLF-----------V---IGKA------------KKPRCF-------------------KGIK---------------S--LPV--DYR--SN----------------------------------------------------------KK--AWI-----TSSL--FS----E-----W-L-LN--------F----DRK-M-----KLE--NR---K---------------V-------LLFID--N--------------CTAHN-----H--DIE----------------LS------------------SIKVHF------L---P-P----N----------------------TTSIL--QP------------MD-----QGV-----I------QN--F--KM
>334878541_NP_001229383.1_Equus_caballus
IFN-ADET----------GVFF------------------------QLLPQH----------------T------LAAKG-DHCR-----GG-KKAKQ---------RLTALFC---C--N-A---SGTE---K---------MRPL-----------I---VGRS------------ANPRCL-------------------KNVH---------------S--LPC--DYR--AN----------------------------------------------------------QW--AWM-----TQDL--FN----E-----W-L-IQ--------V----DTR-M-----KQA--ER---R---------------I-------LLLID--N--------------CSAHN-----M--LPR----------------LE------------------RIQVGY------L---P-S----N----------------------CTAVL--QP------------LN-----LGI-----I------HT--M--KV
>344291687_XP_003417565.1_Loxodonta_africana
IFN-IKET----------GLFY------------------------RMLPTN----------------T------FAFKG-ETCS-----IG-KLCKD---------RITLVVG---T--N-M---NGSE---K---------LPLL-----------V---IGKN------------RNPHCF-------------------KGMK---------------S--LPV--YYE--AN----------------------------------------------------------RK--AWM-----TSEV--FE----Q-----W-M-RK--------L----DKK-F-----QAQ--QR---R---------------V-------VIFVD--S--------------FPAHP-----E--VKD----------------LK------------------SIELAF------F---P-S----C----------------------LSSKF--IA------------MK-----QGV-----I------KS--L--KI
>391331073_XP_003739975.1_Metaseiulus_occidentalis
VFN-ADET----------GLFY------------------------RLLPNK----------------T------ICFKG-DPCV-----GG-KKSKE---------RLTVMVA---A--N-M---DGSE---K---------LPLL-----------V---IGKS------------GKPRCF-------------------KHVK---------------T--LPT--EYT--FN----------------------------------------------------------RK--AWM-----TSQV--LI----D-----W-L-KK--------L----DTR-F-----KRQ--HR---K---------------I-------LMIVD--N--------------CPSHP-----R--VPD----------------LD------------------CITLAF------L---P-P----N----------------------ATSRL--RP------------CD-----QGI-----I------RS--L--KL
>395542534_XP_003773183.1_Sarcophilus_harrisii
IFN-LKET----------GLLY------------------------RMLPTN----------------T------FAFKG-EACS-----VG-KLCKE---------RITLVVG---A--N-M---DGSE---K---------LPLL-----------I---IGKN------------KNPHCF-------------------KNVK---------------S--LPV--DYE--AN----------------------------------------------------------RM--AWM-----TSEI--FE----Q-----W-M-QK--------L----DEK-F-----QAQ--KR---Q---------------V-------VIFLD--S--------------LPAHP-----E--VKI----------------LK------------------SIQLVF------F---P-S----S----------------------LSSKF--VA------------MN-----QGV-----I------KT--L--KI
>3HOS|A_Drosophila_mauritiana
IVTG-DEK----------WIFF------------------------VNP-----------------K-R--K-KSYVDP---GQPATS------TAR-PNRFGK--KTML---C---V--W-W---DQSG---V------------------------I-------------------------------------------------------------------YY--ELL--KP------------------GET-----VN------AA------------R--YQ---------QQL-----I-NL--NR----A-----L-QRKR--------P----EYQ------K------RQH--------------------R--V-IFLHD-N---------------APSHT----A--RAVRD---------------TL-----E---T------LNWEV-L---P-H-----A-A----Y----------------------SPDL---AP------------SD-----YH--L---F------AS--M--GH
>410949481_XP_003981450.1_Felis_catus
IFN-ADET----------GVFF------------------------QLLPQH----------------T------LAAKG-DHCR-----GG-KKAKQ---------RLTALFC---C--N-A---SGTE---K---------MRPL-----------I---VGRS------------ANPRCL-------------------RNVH---------------S--LPC--DYR--AN----------------------------------------------------------RW--AWM-----TQDL--FN----E-----W-L-MQ--------V----DAR-M-----KRA--ER---R---------------I-------LLLID--N--------------CSAHN-----M--LPR----------------LE------------------RIQVGY------L---P-S----N----------------------CTAVL--QP------------LN-----LGI-----I------HT--M--KV
>426350590_XP_004042853.1_Gorilla_gorilla_gorilla
IFN-ADET----------GVFF------------------------QLLPQH----------------T------LAAKG-DHCR-----GG-KKAKQ---------RLTALFC---C--N-A---SGTE---K---------MRPL-----------I---VGRS------------ASPHCL-------------------KNIH---------------S--LPC--DYR--AN----------------------------------------------------------QW--AWM-----TRDL--FN----E-----W-L-MQ--------V----DAR-M-----KRA--ER---R---------------I-------LLLID--N--------------CSAHN-----M--LPH----------------LE------------------RIQVGY------L---P-S----N----------------------CTAVL--QP------------LN-----LGI-----I------HT--M--KV
>46402305_NP_997161.1_Mus_musculus
VFN-VKET----------GLLY------------------------RMLPTN----------------T------FAFKG-ETCS-----VG-KLCKD---------RITLALG---T--N-M---DGSE---K---------LPLL-----------I---IGKN------------RAPRCF-------------------KGIK---------------S--LPV--YYE--AN----------------------------------------------------------RT--AWM-----TAAI--FE----Q-----W-M-QK--------L----DEK-F-----QAQ--KR---R---------------V-------VIFVD--S--------------CPAHP-----E--VKN----------------LK------------------SIELAF------F---P-S----C----------------------LSSGF--AA------------MN-----QGV-----I------KS--L--KI
>46726051_Tigger-CR_Bombyx_mori
IFN-ADET----------GLFY------------------------NMTPDK----------------T------LKFKG-ENCS-----GG-KMSKT---------RLTIMVA---A--N-M---TGSC------------KRKLL-----------V---IGKS------------KKPRCFK-----------------N--IHS-----------------LPV--TYE--NN----------------------------------------------------------VK--SWM-----TSDI--FE----R-----W-L-RN--------W----DAE------LKGNKQK---------------------------VLLLVD--N----------------CPA---HP--AVT------------------N----LK----------C--IKLVF------L---P-------PN--------------------VTSVL--QL------------ME-----QGV-----I------RC--L--KS
>471382181_XP_004378876.1_Trichechus_manatus_latirostris
IFN-IRET----------GLFY------------------------RMLPTN----------------T------FAFKG-ETCS-----VG-KLCKD---------RITLGVG---A--N-M---DGSE---K---------LPLL-----------I---IGKN------------RNPHCF-------------------KSIK---------------S--LPV--YYE--AN----------------------------------------------------------RK--AWM-----TSEV--FE----Q-----W-M-RK--------L----DEK-F-----QAQ--QR---K---------------V-------VIFVD--S--------------FPAHP-----E--VKN----------------LK------------------SIELAF------F---P-S----C----------------------LSSRF--IA------------MK-----QGV-----I------KS--L--KI
>471406542_XP_004384958.1_Trichechus_manatus_latirostris
IFN-ADET----------GVFF------------------------QLLPQH----------------T------LAAKG-DCCK-----GG-KKAKQ---------RLTALFC---C--N-A---SGTE---K---------MRPL-----------I---VGRS------------ASPRCL-------------------RNIH---------------S--LPC--DYR--AN----------------------------------------------------------QW--AWM-----TQDL--FN----E-----W-L-MQ--------V----DAR-M-----KQA--ER---R---------------I-------LLLID--N--------------CSAHN-----M--LPR----------------LE------------------RIQVGY------L---P-S----N----------------------CTAVL--QP------------LN-----LGI-----I------HT--I--KV
>4MDA|A_Drosophila_mauritiana
IVTG-DEK----------WIFF------------------------VNP-----------------K-R--K-KSYVDP---GQPATS------TAR-PNRFGK--KTML---C---V--W-W---DQSG---V------------------------I-------------------------------------------------------------------YY--ELL--KP------------------GET-----VN------AA------------R--YQ---------QQL-----I-NL--NR----A-----L-QRKR--------P----EYQ------K------RQH--------------------R--V-IFLHD-N---------------APSHT----A--RAVRD---------------TL-----E---T------LNWEV-L---P-H-----A-A----Y----------------------SPDL---AP------------SD-----YH--L---F------AS--M--GH
>4U7B|A_Drosophila_mauritiana
IVTG-DEK----------WIFF------------------------VNP-----------------K-R--K-KSYVDP---GQPATS------TAR-PNRFGK--KTML---C---V--W-W---DQSG---V------------------------I-------------------------------------------------------------------YY--ELL--KP------------------GET-----VN------AA------------R--YQ---------QQL-----I-NL--NR----A-----L-QRKR--------P----EYQ------K------RQH--------------------R--V-IFLHA-N---------------APSHT----A--RAVRD---------------TL-----E---T------LNWEV-L---P-H-----A-A----Y----------------------SPDL---AP------------SD-----YH--L---F------AS--M--GH
>507676587_XP_004638755.1_Octodon_degus
VFN-IKET----------ALLY------------------------KMLPTN----------------T------FAFKG-ETCS-----IG-KLCKD---------RITLLVG---A--N-M---DGSE---K---------LPLL-----------I---IGKN------------RNPHCF-------------------KDIK---------------S--LPV--YYE--AN----------------------------------------------------------RM--AWM-----TSDI--FE----Q-----W-M-QK--------L----DEK-F-----QAQ--QR---R---------------V-------VIFVD--S--------------FPAHP-----E--VKN----------------LK------------------SIELAF------F---P-S----F----------------------LSSKF--IA------------MK-----QGV-----I------KS--L--KI
>524886885_XP_005100033.1_Aplysia_californica
IYN-ADET----------GLFY------------------------RCLPSK----------------A------LALKG-EKCN-----GG-KAPRN---------RLTVLVA---A--N-M---DGSD---K---------LPLL-----------I---IGKF------------NRPHCF-------------------KYCK---------------Y--LPL--QYK--AN----------------------------------------------------------KK--SWM-----TAAL--FV----D-----W-V-RS--------L----DAR-F-----KLE--GR---K---------------I-------ALVID--N--------------CPAHP-----N--INN----------------LQ------------------AVTLVR------L---P-P----N----------------------TTSVL--QP------------CS-----QGI-----I------AS--L--KK
>524891012_XP_005102045.1_Aplysia_californica
IFN-AGET----------GLFF------------------------RCLPDK----------------T------DTFKG-KKCT-----GG-QQAKD---------RLTVMVA---A--N-M---DGSE---K---------LPLL-----------V---IGKT------------TKPRCF-------------------SNAK---------------S--LPV--DYR--AD----------------------------------------------------------RK--AWM-----TSGI--FE----D-----W-L-RK--------L----DRK-F-----LIQ--GR---S---------------I-------LMIVD--K--------------CPSHP-----V--VYG----------------LA------------------AIRLKF------W---P-A----N----------------------RSSHS--QP------------CD-----QGI-----I------HS--F--KR
>524915354_XP_005112478.1_Aplysia_californica
IYN-CDET----------GLYY------------------------KCLPDK----------------T------LALKG-ETCS-----GG-EKAKH---------RLTVLVA---A--N-M---SGTD---K---------LPLL-----------V---IGKA------------SKPRCF-------------------KNVN---------------T--LPL--DYT--AN----------------------------------------------------------KK--SWM-----TGAV--FE----K-----W-L-RK--------M----DRK-F-----HSQ--GH---Q---------------T-------LMVVD--N--------------CPAHP-----Q--VDN----------------LK------------------AIKLVF------L---P-L----K----------------------ATSKL--QS------------CD-----QGI-----I------QS--L--KR
>524960408_XP_005080144.1_Mesocricetus_auratus
VFN-VKET----------GLLY------------------------RMLPTN----------------T------FAFKG-ETCS-----IG-KLCKD---------RITLAVG---T--N-M---DGSE---K---------LPLL-----------I---IGKN------------RTPRCF-------------------KGVK---------------S--LPV--HYE--AS----------------------------------------------------------RT--AWM-----TAAI--FE----Q-----W-M-RK--------L----DDK-F-----QAQ--QR---R---------------V-------VIFVD--S--------------FPAHP-----E--VKN----------------LK------------------SIELAF------F---P-S----C----------------------LSSEF--VA------------MK-----QGV-----I------KS--L--KI
>530641385_XP_005307431.1_Chrysemys_picta_bellii
VFN-VKET----------GLFY------------------------RMLPNN----------------T------FAFKG-ETCS-----VG-KLSRE---------RITVVVG---T--N-M---DGSE---K---------LPLL-----------V---IGKN------------KNPHCF-------------------KDIK---------------S--LPV--DYE--AN----------------------------------------------------------DM--AWM-----TSEV--FE----Q-----W-M-RK--------L----DER-F-----QAQ--QR---R---------------V-------VFFVD--S--------------FPAHP-----E--VKN----------------LK------------------SIELVF------F---P-P----C----------------------SSSKF--IA------------MK-----QGV-----I------RS--L--KI
>532104133_XP_005337661.1_Ictidomys_tridecemlineatus
VFN-IKET----------GLLY------------------------RMLPTN----------------T------FAFKG-ETCS-----VG-KLCKD---------RITLVVG---A--N-M---DGSE---K---------LPLL-----------V---IGKN------------KNPHCF-------------------KGIK---------------S--LPV--HYE--AN----------------------------------------------------------RM--AWM-----TSDI--FE----Q-----W-M-QK--------L----DEK-F-----QAQ--QR---R---------------V-------VIFVD--S--------------SPAHP-----E--VKN----------------LK------------------SIELAF------F---P-S----C----------------------LSSKF--VA------------MK-----QGV-----I------KS--L--KI
>533175209_XP_005400967.1_Chinchilla_lanigera
VFN-IKET----------ALLY------------------------RMLPTN----------------T------FAFKG-ETCS-----IG-KLCKN---------RITLVVG---A--N-M---DGSE---K---------LPLL-----------I---IGKN------------RNPHCF-------------------KGIK---------------S--LPV--YYE--AN----------------------------------------------------------KM--AWM-----TSDI--FE----Q-----W-M-QK--------L----DEK-F-----QAQ--QR---R---------------V-------VIFVD--S--------------FPAHP-----E--VKN----------------LK------------------SIELAF------F---P-S----F----------------------LSPKF--IA------------MK-----QGV-----I------KS--L--KI
>545524860_XP_005629412.1_Canis_lupus_familiaris
VFN-IKET----------GLLY------------------------RMLPTN----------------T------FAFKG-ETCS-----IG-QLCKD---------RITLVVG---T--N-M---DGSE---K---------LPLL-----------V---IGKN------------KTPHCF-------------------KGIK---------------S--LPV--CYE--AN----------------------------------------------------------RM--AWM-----TSDV--FE----R-----W-M-RK--------L----DEK-F-----QAQ--QR---K---------------V-------VIFVD--S--------------FPSHP-----E--VKN----------------LK------------------SIELAF------F---P-S----C----------------------LSSKF--IA------------MK-----QGV-----I------KS--L--KI
>557267688_XP_006019217.1_Alligator_sinensis
VFN-VKET----------GLFY------------------------RMLPNN----------------T------FAFKG-ETCT-----VG-KLSKE---------RITVVVG---T--N-M---DGTE---K---------LPLL-----------V---IGKN------------KNPHCF-------------------KDVK---------------S--LPV--DYE--AN----------------------------------------------------------DM--AWM-----TSEV--FE----Q-----W-M-HK--------L----DKR-F-----QAQ--QR---R---------------V-------VIFIG--S--------------FPAHP-----E--VKN----------------LK------------------SVELVF------F---P-S----D----------------------SSSKF--IA------------MK-----QGV-----I------KS--L--KV
>560899060_XP_006175969.1_Camelus_ferus
IFN-ADET----------GVFF------------------------QLLPQH----------------T------LVAKG-DHCR-----GG-KKARQ---------RLTALFC---C--N-A---SGTE---K---------MRPL-----------I---VGRS------------ANPRCL-------------------KNVH---------------S--LPC--DYR--AN----------------------------------------------------------QW--AWM-----TQDL--FN----E-----W-L-MQ--------V----DAR-M-----KRA--ER---R---------------I-------LLLID--N--------------CSAHN-----M--LPH----------------LE------------------RIQVGY------L---P-S----N----------------------CTAVL--QP------------LN-----LGI-----I------HT--V--KV
>560964200_XP_006204513.1_Vicugna_pacos
IFN-ADET----------GVFF------------------------QLLPQH----------------T------LVAKG-DHCR-----GG-KKARQ---------RLTALFC---C--N-A---SGTE---K---------MRPL-----------I---VGRS------------ANPRCL-------------------KNVH---------------S--LPC--DYR--AN----------------------------------------------------------QW--AWM-----TQDL--FN----E-----W-L-MQ--------V----DAR-M-----KQA--ER---R---------------I-------LLLID--N--------------CSAHN-----M--LPH----------------LE------------------RIQVGY------L---P-S----N----------------------CTAVL--QP------------LN-----LGI-----I------HT--V--KV
>564300483_XP_006224221.1_Rattus_norvegicus
IFN-VKET----------GLLY------------------------RMLPTN----------------T------FAFKG-ETCS-----IG-KLCKD---------RITLALG---T--N-V---DGSE---K---------LPLL-----------I---IGKN------------RAPHCF-------------------KGVK---------------S--LPV--YYE--AN----------------------------------------------------------RT--ARM-----TAVI--FE----Q-----W-M-QK--------L----DEK-F-----QAQ--KR---R---------------V-------VIFVD--S--------------LPAHP-----E--VKN----------------LK------------------SIELAF------F---P-S----C----------------------LSSGF--AA------------MN-----QGV-----I------KS--L--KI
>585180039_XP_006741689.1_Leptonychotes_weddellii
IFN-ADET----------GVFF------------------------QLLPQH----------------T------LAAKG-DHCR-----GG-KKAKQ---------RLTALFC---C--N-A---SGTE---K---------MRPL-----------I---VGRS------------ANPHCL-------------------KNVH---------------S--LPC--DYR--AN----------------------------------------------------------QG--AWM-----TQEL--FN----E-----W-L-MQ--------V----DAR-M-----KRA--ER---R---------------I-------LLLID--N--------------CSAHN-----M--LPR----------------LE------------------RIQVGY------L---P-S----N----------------------CTAVL--QP------------LN-----LGI-----I------RT--M--KV
>585662282_XP_002734936_2_Saccoglossus_kowalevskii
IFN-ADET----------GLFF------------------------RLMPDK----------------T------LSFKN-DVCS-----GG-KTSKE---------RLTVMLC---A--N-M---DGSE---K---------LKPL-----------V---IGKS------------KNPRCF-------------------KNVK---------------S--LPV--DYK--AN----------------------------------------------------------KK--AWM-----VSDL--FI----E-----W-L-NK--------L----DKK-Y-----KRQ--KR---K---------------I-------LMFVD--N--------------CPAHP-----A--VKN----------------LK------------------AIKLVF------L---P-P----N----------------------TTLKL--QP------------MD-----QGV-----I------RN--F--KC
>586490189_XP_006875561.1_Chrysochloris_asiatica
VFN-IKET----------GLLY------------------------RMLPTN----------------T------FAFKG-ETCS-----IG-KLCKD---------RITLVVG---A--N-M---DGSE---K---------LPLL-----------I---IGKN------------RNPHCF-------------------KGIK---------------S--LPV--YYE--AN----------------------------------------------------------RT--AWM-----TSEV--FE----Q-----W-M-WK--------L----DEK-F-----QAQ--QR---R---------------V-------VIFVD--S--------------FPAHP-----E--VKN----------------LK------------------SIELAF------F---P-S----C----------------------LSSKF--IA------------MK-----QGV-----I------KS--L--KI
>586542632_XP_006906452.1_Pteropus_alecto
IFN-ADET----------GVFF------------------------QLLPQH----------------T------LAAKG-DHCR-----GG-KKAKQ---------RLTALFC---C--N-A---SGTE---K---------MRPL-----------I---VGRS------------ANPQCL-------------------KNVH---------------S--LPC--DYR--AN----------------------------------------------------------QW--AWM-----TQDL--FN----E-----W-L-MQ--------V----DAR-M-----KQA--ER---R---------------I-------LLLID--N--------------CSAHN-----M--LPR----------------LE------------------RIQVGY------L---P-S----N----------------------CTAVL--QP------------LN-----LGI-----I------HT--M--KR
>591335551_XP_007093443.1_Panthera_tigris_altaica
IFN-ADET----------GVFF------------------------QLLPQH----------------T------LAAKG-DHCR-----GG-KKAKQ---------RLTALFC---C--N-A---SGTE---K---------MRPL-----------I---VGRS------------ANPRCL-------------------KNVH---------------S--LPC--DYR--AN----------------------------------------------------------RW--AWM-----TQDL--FN----E-----W-L-MQ--------V----DAR-M-----KRA--ER---R---------------I-------LLLID--N--------------CSAHN-----M--LPR----------------LE------------------RIQVGY------L---P-S----N----------------------CTAVL--QP------------LN-----LGI-----I------HT--M--KV
>591353987_XP_007071353.1_Chelonia_mydas
VFN-VKET----------GLFY------------------------RMLPNN----------------T------FAFKG-ETCS-----VG-KLSRE---------RITVVIG---T--N-M---DGSE---K---------LPLL-----------V---IGKN------------KNPHCF-------------------KDVK---------------S--LPV--DYE--AN----------------------------------------------------------DM--AWM-----TSEV--FE----Q-----W-M-HK--------L----DER-F-----QAQ--QR---R---------------V-------VFFVD--S--------------FPAHP-----E--VKN----------------LK------------------SIELVF------F---P-P----C----------------------SSSKF--IA------------MK-----QGV-----I------RS--L--KV
>593751042_XP_007131182.1_Physeter_catodon
IFN-ADET----------GVFF------------------------QLLPQH----------------T------LAAKG-DHCR-----GG-KKARQ---------RLTALFC---C--N-A---SGTE---K---------MRPL-----------I---VGRS------------ANPRCL-------------------KNVH---------------S--LPC--DYR--AN----------------------------------------------------------QQ--AWM-----TQDL--FN----E-----W-L-MQ--------V----DAR-M-----KQA--ER---R---------------I-------LLLID--N--------------CSAHN-----M--LPR----------------LE------------------RIQVGY------L---P-S----K----------------------CTAVL--QP------------LN-----LGI-----I------HT--T--KV
>5CR4|A_synthetic_construct
-LWS-DET----------KI--------------------------ELF--------------G-HN-D--HRY-VWRK---KGEACKPKN---TIP-TVKHGGG-SIML-W-G---C--F-A---A-GG---T------------------------G-------------------------------------------------------------------AL--HKI--DG--------------------I-----MD------AV------------Q--YV---------D-I-----LKQH--LK----T-----S-VR----------K-----LK------L------G-R--------------------K--W-VFQHD-N---------------DPKHT----S--KVVAK---------------WL-----K---D------NKVKVLE-------W---P-S----Q----------------------SPDL---NP------------IE-----N---L---W------AE--L--KK
>611974215_XP_007473922.1_Monodelphis_domestica
IFN-ADET----------GMFF------------------------QLLPQH----------------T------LTAKG-DCCR-----GG-KKARQ---------RLTALFC---C--N-A---SGTE---K---------MKPL-----------I---VGKS------------ATPRCF-------------------KNVH---------------S--LPC--DYR--AN----------------------------------------------------------QR--AWM-----TRDL--FN----E-----W-L-MK--------V----DAK-M-----KQA--ER---R---------------I-------LMLID--N--------------CSAHN-----M--LPR----------------LE------------------RIQVGY------L---P-S----N----------------------CTAVL--QP------------LN-----LGV-----I------QT--M--KV
>634890942_XP_007954366.1_Orycteropus_afer_afer
IFN-IKET----------GLLY------------------------RMLPTN----------------T------FAFKG-ETCS-----VG-KLCKD---------RITLVVG---T--N-M---DGSE---K---------LPLL-----------I---IGKN------------RNPHCF-------------------KGIK---------------S--LPV--YYE--AN----------------------------------------------------------RM--AWM-----TAEV--FE----Q-----W-M-RK--------L----DEK-F-----QAQ--QR---R---------------V-------VIFVD--S--------------FPAHP-----E--VKN----------------LK------------------SIELAF------F---P-S----C----------------------LSSKF--TA------------MK-----QGV-----I------KS--L--KI
>641650036_XP_008187946.1_Acyrthosiphon_pisum
IYN-ADEA----------GLFF------------------------KLTPDK----------------T------LSFKG-EKCS-----GG-KLSKD---------RITVLVA---A--N-M---TGTD---K---------RKLL-----------V---VGKS------------KSPRCF-------------------KGVS---------------S--LPV--FYE--NN----------------------------------------------------------TK--AWM-----TSAI--FE----K-----T-L-NY--------W----DDE-L-----RRK--KK---K---------------I-------LLLVD--N--------------CPAHP-----S--LQH----------------LK------------------FIKLVF------L---P-A----N----------------------TTAVL--QP------------MD-----QGV-----I------RN--I--KA
>641657463_XP_008180354.1_Acyrthosiphon_pisum
VYN-ADEF----------GLFF------------------------KLMPDK----------------S------FVFKN-ETCH-----GG-KLSKE---------RLTVLVC---T--N-S---TGTH---K---------LKLV-----------V---IGKS------------RSPRCF-------------------KNVR---------------T--FPC--EYL--AQ----------------------------------------------------------SR--AWM-----TGIL--FI----N-----W-I-QQ--------L----DAF-F-----GKQ--KR---K---------------I-------ILFVD--N--------------CPAHP-----K--DIP----------------TT------------------NIKLVF------F---P-P----N----------------------TTSKL--QP------------LD-----QGI-----I------KV--I--KQ
>641660525_XP_008181524.1_Acyrthosiphon_pisum
VFN-ADET----------GLFF------------------------KCLPDR----------------T------LTFKN-EKCH-----GG-KLSKE---------RVTLLFA---V--N-M---DGSE---K---------LRPL-----------F---IGKS------------AKPRCF-------------------KNVK---------------S--LPV--TYK--NN----------------------------------------------------------KK--SWM-----TTKL--WN----E-----W-L-ET--------L----NND-M-----RKQ--HR---K---------------I-------IIFVD--N--------------CTAHN-----N--PPT----------------LS------------------NVRIEF------L---P-A----N----------------------TTSKL--QP------------LD-----QGI-----I------KN--F--KL
>641681788_XP_003248908.2_Acyrthosiphon_pisum
IFN-VDET----------GLFF------------------------KCLPDK----------------T------LMLKG-KECS-----GG-KYSKE---------RITIMIG---S--N-M---SGTE---K---------PKLF-----------V---IGKA------------KKPRCF-------------------KGIK---------------S--LPV--DYR--SN----------------------------------------------------------KK--AWI-----TSSL--FS----E-----W-L-LN--------F----DRK-M-----KLE--NR---K---------------V-------LLFID--N--------------CTAHN-----H--DIE----------------LS------------------SIKVHF------L---P-P----N----------------------TTSIL--QP------------MD-----QGV-----I------QN--F--KM
>655856203_XP_008265541.1_Oryctolagus_cuniculus
VFN-IKET----------GLLY------------------------RMLPTN----------------T------FAFKG-ETCS-----VG-KLYKD---------RVTLVIG---T--N-M---DGSE---K---------LPLL-----------V---IGKN------------KNPHCF-------------------RGIK---------------S--LPV--HYE--AN----------------------------------------------------------RM--AWM-----TSDI--FE----Q-----W-M-QK--------L----DEK-F-----QAQ--QR---R---------------V-------VIFVE--S--------------LPAHP-----E--VKN----------------LK------------------SIELAF------F---P-S----C----------------------LSPRF--IA------------MK-----QGV-----I------KS--L--KI
>664749781_XP_008532312.1_Equus_przewalskii
IFN-ADET----------GVFF------------------------QLLPQH----------------T------LAAKG-DHCR-----GG-KKAKQ---------RLTALFC---C--N-A---SGTE---K---------MRPL-----------I---VGRS------------ANPRCL-------------------KNVH---------------S--LPC--DYR--AN----------------------------------------------------------QW--AWM-----TQDL--FN----E-----W-L-LQ--------V----DTR-M-----KQA--ER---R---------------I-------LLLID--N--------------CSAHN-----M--LPR----------------LE------------------RIQVGY------L---P-S----N----------------------CTAVL--QP------------LN-----LGI-----I------HT--M--KV
>665810552_XP_008553703.1_Microplitis_demolitor
VFN-ADEA----------GLFY------------------------KCLPDK----------------T------FTFKG-QSCY-----GG-KLSKD---------RVTVLVS---A--N-M---SGTE---K---------PPLL-----------L---IGKS------------KSPRCF-------------------KGIK---------------T--LPV--HYQ--NN----------------------------------------------------------EK--AWM-----TSEL--FA----D-----W-L-KK--------V----KAD-M-----RAQ--KR---K---------------I-------IMFVD--N--------------CTAHN-----N--MPK----------------LD------------------YVTLLY------L---P-A----N----------------------TTSKL--QP------------MD-----QGI-----I------NN--F--KV
>665818199_XP_008557915.1_Microplitis_demolitor
IFN-ADET----------GLFY------------------------NLTPDK----------------T------LKFKG-EECK-----GG-KLSKT---------RITVLVA---A--N-M---TGSC---K---------RILL-----------V---IGKA------------KKPRCF-------------------KNIQ---------------S--LPV--TYE--NN----------------------------------------------------------TR--SWM-----TSQI--FE----K-----W-L-RS--------W----DSE-L-----KSR--EK---K---------------I-------LLLVD--N--------------CPAHP-----V--VSN----------------LK------------------CIKLVF------L---P-P----N----------------------VTSVL--QP------------MD-----QGV-----I------KA--L--KT
>667251403_XP_008564129.1_Galeopterus_variegatus
IFN-ADET----------GVFF------------------------KLLPQH----------------T------LAAKG-DHCR-----GG-KKAKQ---------RLTALFC---C--N-A---SGTE---K---------MRPL-----------I---IGRS------------ASPRCL-------------------KNVH---------------S--LPC--DYR--AN----------------------------------------------------------QW--AWI-----TRDL--FN----E-----W-L-MQ--------V----DAR-M-----KRA--ER---R---------------I-------LLLID--N--------------CSAHN-----M--LPH----------------LE------------------RIQVGY------L---P-S----N----------------------CTAVL--QP------------LN-----LGI-----I------HA--M--KV
>674089054_XP_008852484.1_Nannospalax_galili
VFN-IKET----------GLLY------------------------RMLPTN----------------T------FAFKG-ETCS-----VG-KLYKD---------RITLAVG---T--N-M---DGSE---K---------LPLL-----------V---IGKN------------QTPHCF-------------------RGIK---------------S--LPV--HYE--AH----------------------------------------------------------RM--AWM-----TSAI--FE----Q-----W-M-QK--------L----DEK-F-----QAQ--QR---R---------------V-------VIFVD--S--------------FPAHP-----E--VKN----------------LK------------------SIELAF------F---P-S----C----------------------LSSRC--VA------------MK-----QGV-----I------KS--L--KI
>675370648_gb_KFM63550.1_Stegodyphus_mimosarum
VFN-ADET----------ALFF------------------------KILPER----------------T------LAYKG-DKCV-----GG-NKAKE---------RLTVLIA---A--N-M---TGSQ---K---------LPLL-----------F---IGKY------------LKPRCF-------------------KNVQ---------------K--IPA--AYY--AN----------------------------------------------------------NK--AWM-----TGNI--YE----K-----W-L-RD--------L----DNR-F-----SAE--KR---K---------------V-------LLIVD--N--------------CTAHM-----E--VTG----------------LQ------------------AIRVEY------L---P-P----N----------------------ATAVL--QP------------MD-----QGI-----I------NS--F--KR
>675378433_gb_KFM71335.1_Stegodyphus_mimosarum
VFN-ADET----------ALFF------------------------KILPER----------------T------LAYKG-GKCV-----GG-NKAKE---------RLTVLIA---A--N-M---TGSQ---K---------LPLL-----------F---IGKY------------LKPTCF-------------------KNVQ---------------K--IPA--AYY--AN----------------------------------------------------------NK--AWM-----TGNI--YE----K-----W-L-RD--------L----DNR-F-----SAE--KR---K---------------V-------LLIVD--N--------------CTAHM-----E--VTG----------------LQ------------------AIRVEY------L---P-P----N----------------------ATAVL--QP------------MD-----QGI-----I------NS--F--KR
>675384714_gb_KFM77611.1_Stegodyphus_mimosarum
VFN-ADET----------ALFF------------------------KILPER----------------T------LAYKG-DKCV-----GG-NKAKE---------RLTVLIA---A--N-M---TGSQ---K---------LPLL-----------F---IGKY------------LKPRCF-------------------KNVQ---------------K--IPA--PFY--AN----------------------------------------------------------NK--AWM-----TGNI--YE----K-----W-L-RD--------L----DNR-F-----SAE--KR---K---------------V-------LLIVD--N--------------CTAHM-----E--VTG----------------LQ------------------AIRVEY------L---P-P----N----------------------ATAVL--QP------------MD-----QGI-----I------NS--F--KR
>675384889_gb_KFM77786.1_Stegodyphus_mimosarum
VFN-ADET----------ALFF------------------------KILPER----------------T------LAYKG-DKCV-----GG-NKAKE---------RLTVLIA---A--N-M---TGSQ---K---------LPLL-----------F---IGKY------------LKPRCF-------------------KNVQ---------------K--IPA--AYY--AN----------------------------------------------------------NK--AWM-----TGNI--YE----K-----W-L-RD--------L----DNR-F-----SAE--KR---K---------------V-------LLIVD--N--------------CTAHM-----E--VTG----------------LQ------------------AIRVEY------L---P-P----N----------------------ATAVL--QP------------MD-----QGI-----I------NS--F--KR
>685548299_XP_009207640.1_Papio_anubis
IFN-ADET----------GVFF------------------------QLLPQH----------------T------LAAKG-DHCR-----GG-KKAKQ---------RLTALFC---C--N-A---SGTE---K---------MRPL-----------I---VGRS------------ASPRCL-------------------KNIH---------------S--LPC--DYR--AN----------------------------------------------------------QW--AWM-----TRDL--FN----E-----W-L-MQ--------V----DAR-M-----KRA--ER---R---------------I-------LLLID--N--------------CSAHN-----M--LPR----------------LE------------------RIQVGY------L---P-S----N----------------------CTAVL--QP------------LN-----LGI-----I------HT--M--KV
>704541089_XP_010193364.1_Mesitornis_unicolor
VFY-IQET----------GLLY------------------------QMLPHS----------------T------FAFKG-ETCS-----VG-KLSKE---------RITVVVC---T--N-M---DGSE---K---------LPLL-----------V---IGKN------------ASPRCF-------------------KDVP---------------S--LPV--DYE--AN----------------------------------------------------------DM--AWM-----TSEV--FE----Q-----W-M-HK--------L----DDR-F-----QAQ--QR---Q---------------V-------VILVD--S--------------LPAHT-----E--VKS----------------LK------------------SVKLAF------C---P-P----G----------------------STSCI---A------------TK-----QGV-----I------RS--L--KV
>759152021_XP_011369461.1_Pteropus_vampyrus
IFN-ADET----------GVFF------------------------QLLPQH----------------T------LAAKG-DHCR-----GG-KKAKQ---------RLTALFC---C--N-A---SGTE---K---------MRPL-----------I---VGRS------------ANPQCL-------------------KNVH---------------S--LPC--DYR--AN----------------------------------------------------------QW--AWM-----TQDL--FN----E-----W-L-MQ--------M----DAR-M-----KQA--ER---R---------------I-------LLLID--N--------------CSAHN-----M--LPR----------------LE------------------RIQVGY------L---P-S----N----------------------CTAVL--QP------------LN-----LGI-----I------HT--M--KR
>762116105_XP_011440876.1_Crassostrea_gigas
IFN-ADET----------GIFF------------------------RMLPDK----------------T------LEFKD-VKCH-----GG-KKNKE---------RLTAMVC---A--N-M---DGTE---K---------LPLL-----------I---IGKS------------ANPRCF-------------------KNVR---------------S--FPV--EYL--AN----------------------------------------------------------KK--AWM-----TGEI--FI----T-----W-V-KQ--------L----DKK-M-----KRK--KR---K---------------I-------ALVID--N--------------CPAHP-----K--IPG----------------LQ------------------SIELVF------L---P-P----N----------------------TTSKT--QP------------MD-----QGI-----I------QN--L--KV
>762137688_XP_011452139.1_Crassostrea_gigas
IFN-ADET----------GLFF------------------------RLLPDK----------------T------LEVKG-VDCH-----GG-KNSKE---------RVTVMVC---S--N-M---SGNE---K---------LPLL-----------V---IGKS------------KKPRCF-------------------KGIK---------------T--LPT--AYE--AN----------------------------------------------------------KK--AWI-----TSEL--FT----A-----W-L-KQ--------L----DRR-F-----QRR--KR---K---------------V-------AMIVD--N--------------CPAHP-----K--VKD----------------LK------------------AITLFF------L---P-P----N----------------------TTSKT--QP------------MD-----QGI-----I------QN--L--KI
>762146026_XP_011456303.1_Crassostrea_gigas
IFN-ADET----------GLFY------------------------KLLPNK----------------T------LQLKG-EKCY-----GG-KKAKE---------RLSVLLC---A--N-M---DGSD---F---------LKPL-----------V---IGKY------------ENPRCF-------------------KGVK---------------S--LPV--IYR--AN----------------------------------------------------------KR--AWM-----TSDI--FI----E-----W-L-RI--------V----DRQ-M-----FSQ--NR---S---------------I-------LLFVD--N--------------CAAHP-----T--VDK----------------LR------------------AIKLAF------L---P-P----N----------------------TTSKL--QP------------MD-----QGI-----I------YN--M--KV
>795526970_XP_011714319.1_Macaca_nemestrina
IFN-ADET----------GVFF------------------------QLLPQH----------------T------LAAKG-DHCR-----GG-KKAKQ---------RLTALFC---C--N-A---SGTE---K---------MRPL-----------I---VGRS------------ASPRCL-------------------KNIH---------------S--LPC--DYR--AN----------------------------------------------------------QW--AWM-----TRDL--FN----E-----W-L-MQ--------V----DAK-M-----KRA--ER---R---------------I-------LLLID--N--------------CSAHN-----M--LPR----------------LE------------------RIQVGY------L---P-S----N----------------------CTAVL--QP------------LN-----LGI-----I------HT--M--KV
>826296386_XP_012500696.1_Propithecus_coquereli
VFN-IKET----------GLLY------------------------RMLPTN----------------T------FAFKG-ETCS-----VG-KLCKD---------RITLVVG---T--N-M---DGSE---K---------LPLL-----------I---IGKN------------RNPHCF-------------------KGIK---------------S--LPV--YYE--AN----------------------------------------------------------RM--AWM-----TSDV--FE----Q-----W-M-QK--------L----DEK-F-----QAQ--QR---R---------------V-------VIFVE--S--------------FPAHP-----E--VKN----------------LK------------------SIELAF------F---P-S----C----------------------LSSKF--IA------------MK-----QGV-----I------KN--L--KI
>826333362_XP_012513764.1_Propithecus_coquereli
IFN-ADET----------GVFF------------------------QLLPQH----------------T------LAAKG-DHCR-----GG-KKAKQ---------RLTALFC---C--N-A---SGTE---K---------MRPL-----------I---VGRS------------ASPRCL-------------------KNVR---------------S--LPC--DYR--AN----------------------------------------------------------QW--AWM-----TRDL--FN----E-----W-L-MQ--------V----DAR-M-----KQA--ER---R---------------I-------LLLID--N--------------CSAHN-----M--LPR----------------LE------------------RIQVGY------L---P-S----N----------------------CTAVL--QP------------LN-----LGI-----I------HT--I--KV
>829936155_XP_012597019.1_Microcebus_murinus
IFN-ADET----------GVFF------------------------QLLPQH----------------T------LAAKG-DHCR-----GG-KKAKQ---------RLTALFC---C--N-A---SGTE---K---------MRPL-----------I---VGRS------------ASPRCL-------------------KNVH---------------S--LPC--DYR--AN----------------------------------------------------------QW--AWM-----TRDL--FN----E-----W-L-MQ--------V----DAR-M-----KQA--ER---R---------------I-------LLLID--N--------------CSAHS-----M--LPR----------------LE------------------RIQVGY------L---P-S----N----------------------CTAVL--QP------------LN-----LGI-----I------HT--I--KV
>852788421_XP_012885194.1_Dipodomys_ordii
VFN-IKET----------GLLY------------------------RMLPTN----------------T------FAFKG-ETCS-----VG-KLYKD---------RITLVVG---T--N-M---DGSE---K---------LPLL-----------I---IGKN------------RSPHCF-------------------KGLK---------------S--LPV--YYE--AN----------------------------------------------------------RM--AWM-----TPDI--FE----Q-----W-M-QK--------L----DEK-F-----QAQ--QR---R---------------V-------VIFVD--S--------------FPAHP-----E--VKN----------------LK------------------SIELAF------F---P-S----C----------------------LSSKF--VA------------MK-----QGV-----I------KS--L--KI
>859746546_XP_012906553.1_Mustela_putorius_furo
IFN-ADET----------GVFF------------------------QLLPQH----------------T------LAAKG-DHCR-----GG-KKAKQ---------RLTALFC---C--N-A---SGTE---K---------MRPL-----------I---VGRS------------ANPHCL-------------------KNVH---------------S--LPC--DYR--AN----------------------------------------------------------QW--AWM-----TQDL--FN----E-----W-L-MQ--------V----DAR-M-----KRA--ER---R---------------I-------LLLID--N--------------CSAHN-----M--LPR----------------LE------------------RIQVGY------L---P-S----N----------------------CTAVL--QP------------LN-----LGI-----I------HT--M--KV
>910322041_XP_013164003.1_Papilio_xuthus
IFN-ADET----------GLFY------------------------KCLPDK----------------T------LSFKG-DECN-----GG-KNSKL---------RLTVLLG---T--N-C---TGTY---K---------LKPL-----------I---IGKY------------KKPRCF-------------------KNVN---------------N--LPT--DYT--SN----------------------------------------------------------HN--AWM-----TSNA--FS----N-----W-L-QS--------L----DKE-M-----KKK--NK---K---------------I-------IMFID--N--------------CTAHG-----E--IPK----------------LK------------------NIKIKY------L---P-P----N----------------------TTSKL--QP------------LD-----QGI-----I------QS--F--KM
>936686696_XP_014221320.1_Trichogramma_pretiosum
VFN-ADEL----------GLFF------------------------KCLTDY----------------I------LTLDN-EDCH-----GG-QRSKE---------RITVLLA---C--N-S---TGTE---K---------LTPL-----------V---IGKA------------VKPRCF-------------------RGIK---------------T--LPV--EYA--SN----------------------------------------------------------NK--AWM-----TTTL--FS----D-----W-L-LK--------L----NAQ-M-----RLK--KR---N---------------I-------LMFID--S--------------CAAHG-----V--LPE----------------LS------------------NVKIQF------L---P-R----C----------------------ATSTL--QP------------FD-----QGV-----I------KT--F--KY
>939639892_XP_014270784.1_Halyomorpha_halys
IFN-ADET----------ALFF------------------------RCIPSA----------------T------FTFKG-DPCH-----GG-KLSKE---------RVTLLLA---A--S-M---SGKE---K---------LPLL-----------M---IGKS------------KKPRCL-------------------RGVR---------------T--LPL--NYK--NN----------------------------------------------------------IK--AWM-----TRDI--FT----D-----W-L-RS--------I----DIH-M-----RLN--KR---K---------------I-------LLFID--N--------------CSAHT-----H--LPQ----------------FE------------------NIKIIF------L---P-P----N----------------------TTSRL--QP------------MD-----QGI-----I------KN--F--KQ
>942187319_XP_014348998.1_Latimeria_chalumnae
IFN-IDET----------GLFY------------------------KLLPNKLFFNFKMKNEIAKQM-T------LALKG-EECH-----GG-KHSKE---------RITLLVG---S--N-M---DGSE---K---------LKLL-----------V---IGKA------------KQPRCF-------------------KGVK---------------A--LPV--DYE--GN----------------------------------------------------------TK--AWM-----TGDI--FK----D-----W-V-IT--------F----DRK-M-----QRQ--KR---K---------------V-------LLFVD--N--------------CPAHP-----H--IDN----------------LQ------------------ATTMVF------L---P-P----N----------------------TTSKL--QP------------MD-----QGI-----I------KC--L--KQ
>946611007_XP_014429847.1_Pelodiscus_sinensis
VFN-VKET----------GLFY------------------------RMLPTN----------------T------FSFKG-ETCS-----VG-KLSKE---------RITVVVS---A--N-M---DGSE---K---------LPLL-----------V---IGKN------------KNPHCF-------------------KDVK---------------S--LAV--NYA--GN----------------------------------------------------------NM--AWM-----TSEV--FD----Q-----W-M-HK--------L----DEK-F-----QAQ--QR---Q---------------V-------VIFID--S--------------SLAHP-----V--VKN----------------LK------------------SIELVF------F---P-P----S----------------------SSSKF--IA------------MK-----QGV-----I------RS--L--KV
>950917775_XP_014448966.1_Alligator_mississippiensis
VFN-VKET----------GLFY------------------------RMLPNN----------------T------FAFKG-ETCT-----VG-KLSKE---------RITVAVG---T--N-M---DGTE---K---------LPLL-----------V---IGKN------------KNPHCF-------------------KDVK---------------S--LPV--DYE--AN----------------------------------------------------------DM--AWM-----TSEV--FE----Q-----W-M-HK--------L----DKR-F-----QAQ--QR---R---------------V-------VIFID--S--------------FPAHP-----E--VKN----------------LK------------------SVELVF------F---P-S----D----------------------SSSKF--IA------------MK-----QGV-----I------KS--L--KV
>954379754_gb_KRY44322.1_transposable_element_derived_protein_6_Trichinella_britovi
VFN-ADKM----------GLFY------------------------RILPNK----------------T------LTFKG-ENCS-----GG-KLSKE---------RLTVLLC---C--N-E---SGTE---M---------LKPL-----------V---IGKA------------KNPRCF-------------------KNVR---------------T--FPC--TYH--AN----------------------------------------------------------SN--SWM-----TMAI--FE----S-----F-L-RM--------L----DTK-M-----RSM--KR---K---------------I-------LLFID--Q--------------CPAHP-----A--DTSY---------------LS------------------HVKVVF------F---P-S----N----------------------CTSHL--QP------------LD-----QGI-----I------RC--V--KQ
>954385644_gb_KRY48745.1_transposable_element_derived_protein_6_Trichinella_britovi
VFN-ADKM----------GLFY------------------------RILPDK----------------T------LTFKG-ENCS-----GG-KLSKE---------RLTVLLC---C--N-E---SGTE---M---------LKPL-----------V---IGKA------------KNPRCF-------------------KNVR---------------T--FPC--TYH--AN----------------------------------------------------------SN--SWM-----TMAI--FE----S-----F-L-RM--------L----DTK-M-----RSM--KR---K---------------I-------LLFID--Q--------------CPAHP-----A--DTSY---------------LS------------------HVKVVF------F---P-S----N----------------------CTSHL--QP------------LD-----QGI-----I------RC--V--KQ
>954534588_gb_KRZ59035.1_transposable_element_derived_protein_6_Trichinella_nativa
VFN-ADEM----------GLFY------------------------RILPDK----------------T------LTFKG-ENCS-----GG-KLSKE---------RLTVLLC---C--N-E---SGTE---M---------LKPL-----------V---IGKA------------KNPRCF-------------------KNVR---------------T--FPC--TYH--AN----------------------------------------------------------SN--SWM-----TMAI--FE----S-----F-L-RM--------L----DTK-M-----RSM--KR---K---------------I-------LLFID--Q--------------CPAHP-----A--DTSY---------------LS------------------HVKVVF------F---P-S----N----------------------CTSHL--QP------------LD-----QGI-----I------RC--V--KQ
>961760490_XP_014939084.1_Acinonyx_jubatus
IFN-ADET----------GVFF------------------------QLLPQH----------------T------LAAKG-DHCR-----GG-KKAKQ---------RLTALFC---C--N-A---SGTE---K---------MRPL-----------I---VGRS------------ANPRCL-------------------KNVH---------------S--LPC--DYR--AN----------------------------------------------------------RW--AWM-----TQDL--FN----E-----W-L-MQ--------V----DAR-M-----KRA--ER---R---------------I-------LLLID--N--------------CSAHN-----M--LPR----------------LE------------------RIQVGY------L---P-S----N----------------------CTAVL--QP------------LN-----LGI-----I------HT--M--KV
>984079852_XP_015341627.1_Marmota_marmota_marmota
IFN-ADEA----------GVFF------------------------QLLPQH----------------T------LAAKG-DHCR-----GG-KKAKQ---------RLTALFC---C--N-A---SGTE---K---------MRPL-----------I---VGRS------------PSPHCF-------------------KNVH---------------S--LPC--DYR--AN----------------------------------------------------------QW--ALM-----TQDL--FN----E-----W-L-MQ--------V----DAR-M-----KRA--ER---R---------------I-------LLLID--N--------------CSAHN-----M--LPR----------------LE------------------RIQVGY------L---P-S----N----------------------CTAVL--QP------------LN-----LGI-----I------HT--M--KM
>984097626_XP_015339967.1_Marmota_marmota_marmota
VFN-IKET----------GLLY------------------------RMLPTN----------------T------FAFKG-ETCS-----VG-KLCKD---------RITLVVG---A--N-M---DGSE---K---------LPLL-----------V---IGKN------------KNPHCF-------------------KGIK---------------S--LPV--HYE--AN----------------------------------------------------------RM--AWM-----TSDI--FE----Q-----W-M-QK--------L----DEK-F-----QAQ--QR---R---------------V-------VIFVD--S--------------SPAHP-----E--VKN----------------LK------------------SIELAF------F---P-S----C----------------------LSSKF--VA------------MK-----QGV-----I------KS--L--KI
>A88892_Caenorhabditis_elegans
VVFS-DEK----------KF--------------------------NLD--------------G-PD-G--CRY-YWRD---LR---KEPM---VFS-RRNFGGG-TVMV-W-G---A--F-T---E-KK---K------------------------L-------------------------------------------------------------------EI--QFV--SS--------------------K-----MN------ST------------D--YQ---------N-V-----LELE--LS----K-----Y-LRH---------Y-----SR---------------K--------------------D--F-RFQQD-N---------------ATIHV----S--NSTRD---------------YF-----K---L------KKINLLD-------W---P-A----R----------------------SPDL---NP------------IE-----N---L---W------GI--L--VR
>AAA18578.1_Oxytricha_fallax
---A-DEA----------VFTF------------------------S------------------TF-I---Q--KSWY------------K--RNSNIEVYDQKVKVQTMAIL---G--G-I---SEDA---G------------------------L------------------------------------------------------------------ETY--II---------HP-RSIKT------------------------------------------------------------EQ--YI----K-----F-LEQ---------L----REK------Y------PE--------------Q------E--I-ILFVD-N---------------LSVHK-T--K--E-------------------------TK----------KSYEQL-R--I-------T-P----V----------------------FNVPY--SP------------QF-----NG--I---E------FY--W--GI
>AAA20469.1_Galendromus_occidentalis
IITS-DEK----------WIYY------------------------DNP-----------------G-R--K-RSWVSP---GEPAEK------SVR-RNRFGK--KTML---C---V--W-W---DQRG---V------------------------I-------------------------------------------------------------------YH--ELL--KP------------------GET-----VD------TA------------R--YQ---------QQL-----I-DL--NR----A-----V-KEKR--------P----NWD------Q------VRN--------------------R--V-ILLHD-N---------------APCHT----S--KPTQE---------------TL-----S---A------LNWEV-L---T-H-----P-A-------------------------------------------------------------------------------
>AAA28265.1_Chrysoperla_plorabunda
YVTM-DET----------WLHH------------------------YTP--------------E-SK-R--QSAEWTAT---GEPSPK------RGK-TQKSAG--KVMA---S---V--F-F---DAHG---I------------------------I-------------------------------------------------------------------FI--DYL--EK------------------GKT-----IN------SD------------Y--YM---------ALL-----E-RL--KV----E-----I-AAKR--------P----H--------M------KKK--------------------K--V-LFHQD-N---------------APCHK----S--LRTMA---------------KI-----H---E------LGFEL-L---P-H-----P-P----Y----------------------SPDL---AP------------SD-----FF--L---F------SD--L--KR
>AAA28275.1_Chrysops_vittatus
IVTG-DEK----------WIHY------------------------DNP-----------------K-Q--K-RAYVRR---GTPAPS------QPK-QDIHGF--KVML---C---I--W-W---DQRG---V------------------------V-------------------------------------------------------------------YY--ELL--KP------------------SET-----ID------GA------------R--YR---------LQL-----M-RL--SR----A-----L-REKR--------P----EYE------Q------RHD--------------------K--V-ILQHD-N---------------ARPHV----A--NVVKT---------------YL-----E---T------LRWDV-L---P-H---------------------------------------------------------------------------------------
>AAA28279.1_Ctenocephalides_felis
IVTG-DEK----------WIYF------------------------EDL-----------------K-R--K-KSWVDP---SQPSTS------TVR-SNRIGK--KTML---C---V--W-G---DQEG---V------------------------I-------------------------------------------------------------------YY--ELL--KP------------------GET-----VN------TQ------------R--YR---------QQI-----M-NL--ND----A-----L-LEKR--------P----SWV------T------RHE--------------------K--V-IFQHD-N---------------APEHK----S--KPVRD---------------TI-----A---A------LHWDV-L---P-H---------------------------------------------------------------------------------------
>AAA28282.1_Ctenolepisma_lineata
IVTG-DEK----------WIYF------------------------ENP-----------------R-R--K-K-WLAP---GEAGPS------TTR-PNRFVL--KTML---C---V--W-W---DQCG---V------------------------V-------------------------------------------------------------------YY--ELL--RP------------------GET-----MN------TD------------R--YR---------QQI-----I-NL--NH----A-----L-IEKR--------L----EWV------R------RHG--------------------K--V-IMQHD-N---------------APSHT----A--KLVQD---------------TL-----K---T------PSWEI-L---Q-H---------------------------------------------------------------------------------------
>AAA28283.1_Ctenolepisma_lineata
IITG-DEK----------WIHY------------------------ENP-----------------K-R--K-KAWVKP---GEPGPS------QPK-RDIHCA--KVML---C---I--W-W---DMKG---V------------------------V-------------------------------------------------------------------YY--ELL--QP------------------GET-----MN------GE------------L--YR---------RQL-----M-RL--KQ----A-----L-ARTR--------P----EWE------N------RHD--------------------K--L-IVQHD-N---------------ARPHV----A--KPVKT---------------YL-----E---N------VGWEV-L---P-H---------------------------------------------------------------------------------------
>AAA28284.1_Ctenolepisma_lineata
IITG-DEK----------WIHY------------------------ENP-----------------K-R--K-KAWVKP---GEPGPS------QPK-RDIHCA--KVML---C---I--W-W---DMKG---V------------------------V-------------------------------------------------------------------HY--ELL--QP------------------DET-----MN------EE------------R--YR---------RQL-----M-RL--KQ----A-----L-ARTR--------P----EWG------N------RHD--------------------K--L-IVQHD-N---------------ARPHV----A--KPVKT---------------YL-----E---N------VGWEV-L---P-H---------------------------------------------------------------------------------------
>AAA28698.1_Drosophila_mauritiana
IVTG-DEK----------WIFF------------------------VNP-----------------K-R--K-KSYVDP---GQPATS------TAR-PNRFGK--KTML---C---V--W-W---DQSG---V------------------------I-------------------------------------------------------------------YY--ELL--KP------------------GET-----VN------TA------------R--YQ---------QQL-----I-NL--NR----A-----L-QRKR--------P----EYQ------K------RQH--------------------R--V-IFLHD-N---------------APSHT----A--RAVRD---------------TL-----E---T------LNWEV-L---P-H-----A-A-------------------------------------------------------------------------------
>AAA28701.1_Drosophila_mauritiana
LVTG-DEK----------WIFF------------------------VNP-----------------K-R--K-KSYVDP---GQPATS------TAR-PNRFGK--KTML---C---V--W-W---DQSG---V------------------------I-------------------------------------------------------------------YY--ELL--KP------------------GET-----VN------TA------------R--YQ---------QQL-----I-NL--NR----A-----L-QRKR--------P----EYQ------K------RQH--------------------R--V-IFLHD-N---------------APSHT----A--RAVRD---------------TL-----E---T------LNWEV-L---P-H-----A-A-------------------------------------------------------------------------------
>AAA28703.1_Drosophila_mauritiana
IVTG-DEK----------WIFF------------------------VNP-----------------K-R--K-KSYVDP---GQPATS------TAR-PNRFGK--KTML---C---V--W-W---DQSG---V------------------------I-------------------------------------------------------------------YY--ELL--KP------------------GET-----VN------TA------------R--YQ---------QQL-----I-NL--NR----A-----L-QRKR--------P----EYQ------K------RQH--------------------K--V-IFLYG-N---------------APSHT----A--RAVCD---------------TL-----E---T------LNWEV-L---P-H-----A-A-------------------------------------------------------------------------------
>AAA29359.1_Anopheles_gambiae
YVTM-DET----------WLHH------------------------YTP--------------K-SN-R--QSSEWTGR---DEPAPK------RRK-TQQSAD--KVMA---Y---V--F-L---DSQG---I------------------------I-------------------------------------------------------------------FI--DYI--EK------------------GKT-----IN------SE------------Y--YI---------KLL-----E-RL--KD----E-----I-ATKR--------P----H--------L------KKK--------------------K--F-LFHQD-N---------------APCHK----S--VKTME---------------KI-----Q---E------LGYEL-L---P-H-----P-P-------------------------------------------------------------------------------
>AAA29360.1_Anopheles_gambiae
YVTM-GET----------WLHH------------------------YTP--------------E-SN-R--QSAQWTAT---GEPAPK------RGK-TQKSAG--KVMA---S---V--F-W---DAHG---I------------------------F-------------------------------------------------------------------FI--EYL--QK------------------GKI-----IN------SD------------Y--YK---------ALL-----E-RL--KV----K-----S-AAKR--------P----H--------M------KKK--------------------K--V-LFHQD-N---------------APCHK----S--LRTMA---------------KI-----D---E------LGFEL-L---P-H-----P-P-------------------------------------------------------------------------------
>AAA29407.1_Oncopeltus_fasciatus
VVTG-DEK----------WIYF------------------------QNP-----------------K-R--K-KSWVTP---GQSSTS------SAR-SDRFGK--KTML---C---M--W-W---DQKG---V------------------------V-------------------------------------------------------------------YY--ELL--KP------------------GET-----VN------TE------------R--YR---------QQM-----I-NL--SH----A-----L-IEKP--------P----EWA------H------RHA--------------------K--V-ILQHD-N---------------APAHS----A--RLTKE---------------TI-----S---S------LGWEL-L---P-H---------------------------------------------------------------------------------------
>AAA62601.1_Moneuplotes_crassus
VVYI-DEC----------SFNR------------------------SAL----------------------PLYTWHAK---GTEAPK------LIR-SSNQRY---------N---C--I-A---AQVC---N------------------------H-------------------------------------------------------------------KL--FHV--KQ------------------DTT-----KE------DS------------FIEFL---------ENL-----HDKL--RT----I-----L-SKRQ--------L----S-----------------K--------------------R--T-IYVFD-N---------------ASIHL----T--QKVVK---------------CV----TD---RKM----VCFTI-------------P-P----Y----------------------CPEL---NK------------VE-----HT------F------GL--L--KN
>AAA66077.1_Mayetiola_destructor
IITG-DEK----------WIHY------------------------DNS-----------------K-R--K-KSYVKR---GGRAKS------TPK-SNLHGA--KVML---C---I--W-W---DQRG---V------------------------L-------------------------------------------------------------------YY--ELL--EP------------------GQT-----IT------GD------------L--YR---------TQL-----I-RL--KQ----A-----L-AEKR--------P----EYA------K------RHG--------------------A--V-IFHHD-N---------------ARPHV----A--LPVKN---------------YL-----E---N------SGWEV-L---P-H-----P-P----Y----------------------SPDL---AP------------SD-----YH--L---F------RS--M--QN
>AAA91339.1_Moneuplotes_crassus
IVYI-DEC----------SFNA------------------------SAL----------------------PLYTWNKI---GDEPVK------LIR-STNQRF---------N---C--I-A---AQVE---Q------------------------H-------------------------------------------------------------------KI--FHI--KT------------------ETT-----KD------QN------------FITFL---------EKL-----NSLL--KT----M-----I-AKKQ--------L----M-----------------K--------------------R--T-VYVFD-N---------------ASIHS----T--EKVVK---------------AI----TG---MKM----VCFTI-------------P-P----Y----------------------SPEL---NK------------IE-----HT------F------GT--L--KR
>AAB17945.1_Ceratitis_capitata
LLTG-DEK----------WILY------------------------NNV-----------------Q-R--K-RTWKQA---HEGAEP------MSK-GGLHPM--MVLL---C---I--W-W---DIRG---V------------------------I-------------------------------------------------------------------YF--ELL--PA------------------GET-----IT------AN------------K--YC---------QQL-----V-EL--KK----A-----I-DEKR--------P----IFA------N------RKG-----------------------V-LFHYD-N---------------ARPHV----A--KPTLA---------------KL-----K---E------MNWEI-M---P-H-----S-P----Y----------------------SPDI---AP------------SD-----YH--L---F------RS--L--QN
>AAB33090.2Fusarium_oxysporum
VKWS-DEC----------MVRR-----------------------------------------G-QG-M--RPIWTFLS---PREALRVQD---VQE-ARRLG-AVRQMF-W-A---A--F-----G-HR---S------------------------R------------------------------------------------------------------TPL--VPL--VG--------------------N------------------------------VN---------AIG-----IYEL--YS----F-----I-LPWF--------L------Q---------------S--------------------G--D-IFMHD-N---------------ASVHT----A--RIVKA---------------LL-----E---E------LGVDLMT-------W---P-P----Y----------------------SPDL---NP------------IE-----N---L---W------AL--M--KA
>AAB42017.1_Oxytricha_fallax
---A-DEA----------VFTF------------------------N------------------TF-I---Q--KSWY------------K--RNSNIEVYDQKVKVQTMAIL---G--G-I---SEDA---G------------------------L------------------------------------------------------------------ETY--VI---------HP-RSIKT------------------------------------------------------------EQ--YI----K-----F-LEQ---------L----REK------Y------PE--------------Q------E--I-ILFVD-N---------------LSVHK-T--K--E-------------------------TR----------KSYEQL-S--I-------T-P----V----------------------FNVPY--SP------------QF-----NG--I---E------FY--W--GI
>AAB42032.1_Oxytricha_fallax
---S-DEA----------VFTF------------------------N------------------TF-I---Q--KSWY------------K--RNSNIEVYDQKVKVQTMAIL---G--G-I---SEDA---G------------------------L------------------------------------------------------------------ETY--II---------HP-RSIKT------------------------------------------------------------EQ--YI----K-----F-LEQ---------L----REK------Y------PE--------------Q------E--I-ILFVD-N---------------LSVHK-T--K--E-------------------------TR----------KSYEQL-G--I-------T-P----V----------------------FNVPY--SP------------QF-----NG--I---E------FY--W--GI
>AAB42034.1_Oxytricha_trifallax
---A-DEA----------VFTF------------------------N------------------TF-I---Q--KSWY------------K--RHSNIEVYDQKVKVQTMAIL---G--G-I---SEDA---G------------------------L------------------------------------------------------------------ETY--VI---------HP-RSIKT------------------------------------------------------------EQ--YI----K-----F-LEQ---------L----REK------Y------PE--------------Q------E--I-ILFVD-N---------------LSVHK-T--K--E-------------------------TR----------KSYEQL-R--I-------T-P----V----------------------FNVPY--SP------------QF-----NG--I---E------FY--W--GI
>AAB47739.1_Bombyx_mori
ILFT-DEN----------FFTI------------------------EQH--------------F-NK-Q--NDRIYAQS---SKEASQLVD---RVQ-RGHYPT--SVMV-W-W---G--I-S---Y-EG---V------------------------T-------------------------------------------------------------------EP--YFC--EK------------------GIK-----TS------AQ------------V--YQ---------DTI-----LEKV--VK----P-----L-NNTM--------F-----NN---------------Q--------------------E--W-SFQQD-S---------------APGHK----A--RSTQS---------------WL-----E---TNV----SDFIRAE------DW---P-S----S----------------------SPDL---NP------------LD-----YD--L---W------SV--L--ES
>AAB49643.1_Oxytricha_fallax
---A-DEA----------VFTF------------------------N------------------TF-I---Q--KSWY------------K--RNSNIEVYDQKVKVQTMAIL---G--G-I---SEDA---G------------------------L------------------------------------------------------------------ETY--XI---------HP-RSIKT------------------------------------------------------------EQ--YI----K-----F-LEQ---------L----REK------Y------PE--------------Q------E--I-ILFVD-N---------------LSVHK-T--K--E-------------------------TR----------KSYEQL-X--I-------T-P----V----------------------FNVPY--SP------------QF-----NG--I---E------FY--W--GI
>AAB49646.1_Oxytricha_fallax
---A-DEA----------VFTF------------------------N------------------TF-I---Q--KSWY------------K--RHSNIEVYDQKVKVQTMAIL---G--G-I---SEDX---G------------------------L------------------------------------------------------------------ETY--XI---------HP-RSIKT------------------------------------------------------------EQ--YI----K-----F-LEQ---------L----REK------Y------PE--------------Q------E--I-ILFVD-N---------------LSVHK-T--K--X-------------------------TR----------KSYEQL-R--I-------T-P----V----------------------FNVPY--SP------------QF-----NG--I---E------FY--W--GI
>AAB58026.1_Oxytricha_fallax
---A-DEA----------VFTF------------------------N------------------TF-I---Q--KSWY------------K--RNSNIEVYDQKVKVQTMAIL---G--G-V---SEDA---G------------------------L------------------------------------------------------------------ETY--II---------HP-RSIKT------------------------------------------------------------EQ--YI----K-----F-LEQ---------L----REK------Y------PE--------------Q------E--I-ILFVD-N---------------LSVHK-T--K--E-------------------------TR----------KSYEQL-G--I-------T-P----V----------------------FNVPY--SP------------QF-----NG--I---E------FY--W--GI
>AAB58028.1_Oxytricha_fallax
---A-DEA----------VFTF------------------------N------------------TF-I---Q--KSWY------------K--RNSNREVYDQKVKVQTMAIL---G--G-I---SEDA---G------------------------L------------------------------------------------------------------ETY--VI---------HP-RSIKT------------------------------------------------------------EQ--YI----K-----F-LEQ---------L----REK------Y------PE--------------Q------E--I-ILFVD-N---------------LSVHK-T--K--E-------------------------TR----------KSYEQL-S--I-------T-P----V----------------------FNVPY--SP------------QF-----NG--I---E------FY--W--GI
>AAB58030.1_Oxytricha_fallax
---A-XEA----------VFTF------------------------N------------------TF-I---Q--KSWY------------K--RNSNIEVYDQKVKVQTMAIL---G--G-I---SEDA---G------------------------L------------------------------------------------------------------ETY--VI---------HP-RSIKT------------------------------------------------------------EQ--YI----K-----F-LEQ---------L----REK------Y------PE--------------Q------E--I-ILFVD-N---------------LSVHK-T--K--E-------------------------TR----------KSYEQL-S--I-------T-P----V----------------------FNVPY--SP------------QF-----NG--I---E------FY--W--GI
>AAB58032.1_Oxytricha_fallax
---A-DEA----------VFTF------------------------N------------------TF-I---Q--KSWY------------K--RNSNIEVYDQKVKVQTMAIL---G--G-V---SEDA---G------------------------L------------------------------------------------------------------ETY--II---------HP-RSIKT------------------------------------------------------------EQ--YI----K-----F-LEQ---------L----REK------Y------PE--------------Q------E--I-ILFVD-N---------------LSVHK-T--K--E-------------------------TR----------KSYEQL-G--I-------T-P----V----------------------FNVPY--SP------------QF-----NG--I---E------FY--W--GI
>AAB58034.1_Oxytricha_fallax
---A-DEA----------VFTF------------------------N------------------TF-I---Q--KSWY------------K--RNSNIEVYDQKVKVQTMAIL---G--G-I---SEDA---G------------------------L------------------------------------------------------------------ETY--VI---------HP-RSIKT------------------------------------------------------------EQ--YI----K-----F-LEQ---------L----REK------Y------PE--------------Q------E--I-ILFVD-N---------------LSVHK-T--K--E-------------------------TR----------KSYEQL-R--I-------T-P----V----------------------FNVPY--SP------------QF-----NG--I---E------FY--W--GI
>AAB58036.1_Oxytricha_fallax
---A-DEA----------VFTF------------------------N------------------TF-I---Q--KSWY------------K--RNSNIEVYDQKVKVQTMAIL---G--G-I---SEDA---G------------------------L------------------------------------------------------------------ETY--II---------HP-RSIKT------------------------------------------------------------EQ--YI----K-----F-LEQ---------L----REK------Y------PE--------------Q------E--I-ILFVD-N---------------LSVHK-T--K--E-------------------------TR----------KSYEQL-R--I-------T-P----V----------------------FNVPY--SP------------QF-----NG--I---E------FY--W--GI
>AAB58377.1_Oxytricha_fallax
---A-DEA----------VFTF------------------------N------------------TF-I---Q--KSWY------------K--RNSNIEVYDQKVKVQTMAIL---X--G-I---SEDA---G------------------------L------------------------------------------------------------------ETY--II---------HP-RSIKT------------------------------------------------------------EQ--YI----K-----F-LEQ---------L----REK------Y------PE--------------Q------E--I-ILFVD-N---------------LSVHK-T--K--E-------------------------TR----------KSYEQL-R--I-------T-P----V----------------------FNVPY--SP------------QF-----NG--I---E------FY--W--GI
>AAB61384.1_Girardia_tigrina
IVTG-DEK----------WIHY------------------------DNP-----------------K-R--Q-RSYVKP---GQPAKS------TPK-PNIHGL--KVML---C---I--W-W---DQKG---V------------------------L-------------------------------------------------------------------YY--ELL--KS------------------GQT-----IT------GE------------L--YR---------QQL-----I-RL--KQ----A-----I-AEKR--------P----EWT------T------RHE--------------------K--L-IFHHD-N---------------ARPHV----A--VPVKN---------------YL-----E---N------AGWEI-L---P-H---------------------------------------------------------------------------------------
>AAB61386.1_Hydra_littoralis
IVTG-DEK----------WIYF------------------------DNP-----------------V-R--T-THYVDP---GAPVKP------TPK-RNIHGN--KALL---S---I--W-W---DQIG---V------------------------V-------------------------------------------------------------------YY--ELL--KP------------------KET-----ID------GP------------L--YR---------LQL-----F-RL--RK----A-----L-EEKR--------P----EYA------E------RHD--------------------K--I-ILQHD-N---------------ARPHV----C--KVVQT---------------AL-----K---T------IGWEV-L---C-H---------------------------------------------------------------------------------------
>AAB61389.1_Hydra_vulgaris
YITM-DET----------WLHH------------------------HTP--------------E-SN-R--QSAEWTAR---DEPTPK------RGK-TQQSAG--KFMA---S---V--F-W---DTHG---I------------------------I-------------------------------------------------------------------FI--DYL--EK------------------GKT-----IN------SD------------Y--YI---------ALL-----E-RL--ND----E-----I-AKKR--------P----H--------L------KKK--------------------K--V-LFHQD-N---------------APCHK----S--MNTML---------------KL-----N---E------LGFEL-L---P-H-----P-P-------------------------------------------------------------------------------
>AAB61390.1_Hydra_vulgaris
IVTG-DEK----------WIYF------------------------KNP-----------------K-R--K-KSWVNP---GQPSTS------TAK-PDRFGK--KTML---C---V--R-W---DQKG---V------------------------V-------------------------------------------------------------------FH--ELL--KP------------------GET-----VN------TD------------R--YR---------QQM-----I-NL--NH----A-----L-IEKR--------P----EWA------R------RHG--------------------K--V-ILLHD-N---------------APAHK----A--KPVQD---------------TI-----K---T------LGWEL-L---P-H---------------------------------------------------------------------------------------
>AAB61714.1_Tigger1_Homo_sapiens
IFNV-DET----------AFYW------------------------K------------------KM-P--SR--TFIA----RE-----EK--SMPGFKASKDR---LTLLLG---A--N-A---AGDF---K------------------------L------------------------------------------------------------------KPM--LIY--HSE---NP-RALKNYA--K--STL----PV------LY------------K--WN-------NKAWM-----TAHL--FT----A-----W-FTEYFKPT----V----ETY------C------SEK----------KISF------K--I-LLLID-N---------------APGHP----R---ALME---------------M------Y----------KEINVV-F--M-------P-A----N----------------------TTS-IL-QP------------MD-----QG--V---I------ST--F--KS
>AAB63315.1_Botrytis_cinerea
-----DEA----------GIIE------------------------GQ-------G---------LN-G------MVLG----SS---K-R---RFIQKKQPGSR-TWTSFIEC---I--S-A---TG-R---A------------------------L------------------------------------------------------------------LPL--VIF--KGK---TL-QQQWFP---IKL-DN----YE------GW------------E--FT-----ATDNGWT-----TDST--GL----E-----W-LKEV--------F----IPQ------S------APT----------RPKE------A--R-LLVLD-G---------------HGSHE----T--TQFML---------------EC----FK----------NNIHLL-F--L-------P-P----H----------------------TSHVL--QP------------PD-----LS--I---F------SP--L----
>AAB71335.1_Nectria_haematococca
-----DEG----------GIMT------------------------GF-------G---------LD-S------LVVG----SA---D-P--RRKAFLKGPQTR-NWTSFIEA---V--T-A---DG-R---A------------------------L------------------------------------------------------------------IPG--IIF--KGK---EL-QKQWFV---EEF-KE----IA------DW------------Y--YI-----TSPNGWT-----DDHI--GV----E-----W-LERV--------Y----LPQ------T------MPA----------DDSD------A--R-LIILD-G---------------HGSHA----T--DEWMA---------------TC----FL----------NNVYCC-Y--L-------P-A----H----------------------CSHGL--QP------------LD-----NG--V---F------NA-------
>AAC16608.1_Drosophila_sechellia
IVTG-DEK----------WIFF------------------------VNP-----------------K-R--K-KSYVDP---GQPVTS------TAL-PNRFGK--KTML---C---V--W-W---DQSG---V------------------------I-------------------------------------------------------------------YY--ELL--KP------------------GET-----VN------TA------------R--YQ---------QQL-----I-NL--NR----A-----L-QRKR--------P----EYQ------K------RQH--------------------R--V-IFLHD-N---------------APSHT----A--RAVRD---------------TL-----E---T------LNWEV-L---P-H-----A-A----Y----------------------SPDL---AP------------SD-----YH--L---F------AS--M--GH
>AAC16609.1_Drosophila_sechellia
IVTG-DEK----------WIFF------------------------VSP-----------------K-R--K-KSYVDP---GQPATS------TAR-PNRFGK--KTML---C---V--W-W---DQSG---V------------------------I-------------------------------------------------------------------YY--ELL--KP------------------GET-----VN------TA------------S--YQ---------QQL-----I-NL--NR----A-----L-QRKR--------P----EYQ------K------RQH--------------------K--V-IFLHD-N---------------APSHT----A--RAVRD---------------TL-----E---T------LNWEV-L---P-H-----A-A----Y----------------------SPDL---AP------------SD-----YH--L---F------AS--M--GH
>AAC16610.1_Drosophila_simulans
IVTG-DEK----------WIFF------------------------VNP-----------------K-R--K-KSYVDP---GQPATS------TAR-PNRFGK--KTML---C---V--W-W---DQSG---V------------------------I-------------------------------------------------------------------YY--ELL--KP------------------GET-----VN------TA------------R--YQ---------QQL-----I-NL--NR----A-----L-QRKR--------P----EYQ------K------RQH--------------------K--V-IFLHD-N---------------APSHT----A--RAVRD---------------TL-----E---T------LNWEV-L---P-H-----A-A----Y----------------------SPDL---AP------------SD-----YH--L---F------AS--M--GH
>AAC16612.1_Drosophila_simulans
IVTG-DEK----------WIFF------------------------VNP-----------------K-R--K-KSYVDP---GQPATS------TAR-PNRFGK--KTML---C---V--W-W---DQSG---V------------------------I-------------------------------------------------------------------YY--ELL--KP------------------GET-----VN------TA------------R--YQ---------QQL-----I-NL--NR----A-----L-QRKR--------P----EYQ------K------RQH--------------------K--V-IFLHD-N---------------APSHT----A--RAFRD---------------TL-----E---T------LNWEV-L---P-H-----A-A----Y----------------------SPDL---AP------------SD-----YH--L---F------AS--M--GH
>AAC16613.1_Drosophila_simulans
IVTG-DEK----------WIFF------------------------VNP-----------------K-R--K-KSYVDP---GQPATS------TAR-PNRFGK--KTML---C---V--W-W---DQSG---V------------------------I-------------------------------------------------------------------YY--ELL--KP------------------GET-----VN------TA------------R--YQ---------QQL-----I-NL--NR----A-----L-QRKR--------P----EYQ------K------RQH--------------------G--V-IFLHD-N---------------APSHT----A--RAVRD---------------TL-----E---T------LNWEV-L---P-H-----A-A----Y----------------------SPDL---AP------------SD-----YH--L---F------AS--M--GH
>AAC16614.1_Drosophila_simulans
IVTG-DEK----------WIFF------------------------VNP-----------------K-R--K-KSYVDP---GQPATS------TAR-PNRFGK--KTML---C---V--W-W---DQSG---V------------------------I-------------------------------------------------------------------YY--ELL--KP------------------GET-----VN------TA------------R--YQ---------QQL-----I-NL--NR----A-----L-QRKR--------P----EYQ------K------RQH--------------------K--V-IFLHD-N---------------APSHT----A--RAVRD---------------TL-----E---T------LNWEV-L---P-H-----A-A----Y----------------------SPDL---AP------------SD-----YQ--L---F------AS--M--GH
>AAC16616.1_Drosophila_simulans
IVTG-DEK----------WIFF------------------------VNP-----------------K-R--K-KSYVDP---GQPATS------TAR-PNRFGK--KTML---C---V--W-W---DQSG---V------------------------I-------------------------------------------------------------------YY--ELL--KP------------------GET-----VN------TA------------R--YQ---------QQL-----I-NL--NR----A-----L-QRKR--------P----EYQ------K------RQH--------------------K--V-IFLHD-N---------------APSHT----A--RAVRD---------------TL-----E---T------LNWEV-L---P-H-----A-A----Y----------------------SPDL---AP------------SD-----YH--L---F------AS--M--GH
>AAC16617.1_Drosophila_simulans
IVTG-DEK----------WIFF------------------------VSP-----------------K-R--K-KSYVDP---GQPATS------TAR-PNRFGK--KTML---C---V--W-W---DQSG---V------------------------I-------------------------------------------------------------------YY--ELL--KR------------------GET-----VN------TA------------R--YQ---------QQL-----I-NL--NR----A-----L-QRKR--------P----EYQ------K------RQH--------------------R--V-IFLHD-N---------------APSHT----A--RAVRD---------------TL-----E---T------LNWEV-L---P-H-----A-A----Y----------------------SPDL---AP------------SD-----YH--L---F------AS--M--GH
>AAC16618.1_Drosophila_simulans
IVTG-DEK----------WIFF------------------------VSP-----------------K-R--K-KSYVDP---GQPATS------TAR-PNRFGK--KTML---C---V--W-W---DQSG---V------------------------I-------------------------------------------------------------------YY--ELL--KP------------------GET-----VN------TA------------R--YQ---------QQL-----I-NL--NR----A-----L-QRKR--------P----EYQ------K------RQH--------------------R--V-IFLHD-N---------------APSHT----A--RAVRD---------------TL-----E---T------LNWEV-L---P-H-----A-A----Y----------------------SPDL---AP------------SD-----YH--L---F------AS--M--GH
>AAC28139.1_Andrena_erigeniae
IVTG-GEK----------WIYY------------------------DNP-----------------K-R--K-KSWVSP---GKPSTS------TPK-RNIHGH--EVLL---C---I--W-W---DQQG---V------------------------V-------------------------------------------------------------------HY--ELL--KP------------------NET-----VT------AD------------V--YR---------CQ---------L--ND----V-----L-LQKR--------P----AIA------S------SRR--------------------K--V-ILLHD-N---------------ARPNV----A--RVVKD---------------TL-----L---Q------LEWEV-L---P-H-----L-A-------------------------------------------------------------------------------
>AAC28140.1_Andrena_erigeniae
IIAG-DEK----------WVLY------------------------DNP-----------------K-R--Q-KSWVSP---GEPSTS------MAK-PSIHAK--KVML---S---I--W-W---DFKG---V------------------------I-------------------------------------------------------------------HY--ELL--VP------------------GKT-----IT------AD------------Y--YQ---------QQL-----M-NL--HD----E-----L-ERKR--------P----FTG------Q------GTR--------------------H--V-ILQHD-N---------------ARPHV----A--QGTRN---------------TI-----Y---A------LGWEV-M---S-H-----A-A-------------------------------------------------------------------------------
>AAC28142.1_Buenoa_sp.
YVTM-DET----------WLHH------------------------FTP--------------E-SS-R--QSAEWTAY---DEPNPK------RAK-TQQSAG--KVMA---S---V--F-L---DAHG---I------------------------I-------------------------------------------------------------------FI--DYL--EK------------------GKT-----IN------SD------------Y--YI---------ALL-----E-RL--KD----E-----I-AEKR--------P----H--------L------KKK--------------------R--V-LFHQD-N---------------APCHK----S--MKTMA---------------KL-----N---E------LGYEL-L---P-H-----P-P-------------------------------------------------------------------------------
>AAC28145.1_Epicauta_funebris
IVTG-DEK----------WIYF------------------------ENP-----------------K-R--K-KSWLSP---GEAGPS------TPR-TNRFGK--KTML---C---I--W-W---DQGG---I------------------------V-------------------------------------------------------------------YY--ELL--KP------------------GET-----VN------TQ------------R--YR---------QQI-----I-NL--NH----A-----L-IERR--------P----EWA------R------RHG--------------------K--V-ILLHD-N---------------APSHT----A--KPVKD---------------TL-----E---T------LGWET-L---P-H---------------------------------------------------------------------------------------
>AAC28151.1_Bittacus_strigosus
IVTG-DEK----------WIYF------------------------VNL-----------------K-R--K-RSYVDP---GQPAQL------SPR-PNRFGR--KTML---C---V--F-W---DQRG---V------------------------I-------------------------------------------------------------------WY--ELL--KP------------------GET-----VN------GQ------------R--YQ---------QQL-----A-NL--NR----A-----L-RQKR--------S----EYE------T------RHD--------------------K--V-IFLDD-N---------------APSHR----T--KQTRE---------------LV-----E---S------YSWQP-L---P-H---------------------------------------------------------------------------------------
>AAC28152.1_Mantispa_pulchella
IVTG-DEK----------WIYF------------------------VNP-----------------K-R--K-RSYVDP---GQPAQS------SPR-PNRFEK--KTML---C---V--F-W---DQRG---V------------------------I-------------------------------------------------------------------WY--ELL--KP------------------GET-----VN------GQ------------R--YQ---------QQL-----A-NL--NR----A-----L-RQKR--------P----EYE------T------RHD--------------------K--V-IFLDD-N---------------APSHR----T--KQTRE---------------LV-----E---S------YSWQP-L---P-H-----P-A-------------------------------------------------------------------------------
>AAC28153.1_Mantispa_pulchella
IVTG-DEK----------WIYL------------------------ENP-----------------K-R--K-KSWVSP---GEASTS------TAR-PNRFGR--KAML---C---V--W-W---DQTG---V------------------------I-------------------------------------------------------------------YF--ELL--KP------------------GET-----VN------AV------------R--YQ---------QQI-----K-DL--SR----A-----I-AENR--------P----EYQ------E------RQK--------------------K--V-ILLHD-N---------------APSHK----S--KVVRD---------------TL-----E---K------LQWEV-L---D-H-----A-A-------------------------------------------------------------------------------
>AAC28154.1_Culex_restuans
IVTG-DEK----------WIYY------------------------ENP-----------------K-R--K-KSWLSP---GEAGPS------TAK-PNHFGR--KTML---C---V--W-W---DQDG---V------------------------V-------------------------------------------------------------------YH--ELL--KP------------------GET-----VN------TA------------R--YR---------QQI-----I-NL--NY----A-----L-IEKR--------P----EWA------R------RHG--------------------K--V-ILQHD-N---------------APSHT----A--KPVKD---------------AL-----K---T------LNWEI-L---S-H---------------------------------------------------------------------------------------
>AAC28157.1_Stomoxys_uruma
YVTM-DET----------FLHH------------------------YTP--------------E-SN-R--QSAEWTAI---GEPTPK------RGK-DQKSAG--KVMA---S---V--F-W---DARG---I------------------------I-------------------------------------------------------------------FI--DYL--EK------------------GKT-----IN------SD------------Y--YM---------ALL-----E-RL--KV----E-----I-AAKR--------P----H--------M------KKK--------------------K--V-LFHQD-N---------------APCHK----S--LRTMV---------------KI-----H---E------LGFEL-L---P-H-----P-P-------------------------------------------------------------------------------
>AAC28161.1_Glossina_palpalis
IVTG-DEK----------WIYF------------------------ENP-----------------K-R--K-KSWLSP---GEAGPS------TAR-PNRFGR--KTML---C---V--W-W---DQCG---V------------------------V-------------------------------------------------------------------YY--ELL--KP------------------GET-----VN------TD------------R--YR---------QQL-----I-NL--NH----A-----L-IEKR--------P----EWA------R------RHG--------------------K--V-ILLHD-N---------------APAHT----A--QMIRN---------------TI-----K---S------LNWEI-L---S-H---------------------------------------------------------------------------------------
>AAC28259.1_Drosophila_nikananu
IVTG-DEK----------WIYF------------------------KNP-----------------K-R--K-KSWVNP---GQPSTS------TAK-PVRLAK--KTML---C---V--W-W---DQKG---G------------------------V-------------------------------------------------------------------YH--ELL--KP------------------GET-----VN------TV------------R--YR---------QQM-----I-DL--NH----A-----L-IEKR--------P----EWA------R------RHG--------------------K--V-ILLHD-N---------------APAHK----A--KPVQD---------------TI-----K---A------LGWEL-L---P-H---------------------------------------------------------------------------------------
>AAC28260.1_Drosophila_nikananu
IVTG-DEK----------WIYF------------------------KSP-----------------K-R--K-KSWVNP---GQPSTS------TAK-PDRFGK--KTML---C---V--W-W---DQKG---A------------------------V-------------------------------------------------------------------YH--ELL--KP------------------GET-----VN------TV------------R--YR---------QQM-----I-DL--NH----A-----L-IEKR--------P----EWA------R------RHG--------------------L--V-ILLHD-N---------------APAHK----A--KPVQD---------------TI-----K---A------LGWEV-L---P-H---------------------------------------------------------------------------------------
>AAC28261.1_Drosophila_teissieri
IVTG-DEK----------WIFF------------------------VNP-----------------K-R--K-KSYVDP---GQPATS------TAR-PNRFGK--KTML---C---V--W-W---DQSG---V------------------------I-------------------------------------------------------------------YY--ELL--KP------------------GAT-----VN------TA------------R--YH---------QQL-----I-NL--NR----A-----L-QRKR--------P----EYQ------K------RQH--------------------K--V-IFLHD-K---------------APSHT----A--RAVRD---------------TL-----E---T------LNWKV-L---P-H-----A-A----Y----------------------SPDL---AP------------SD-----YH--L---F------AS--M--GH
>AAC28262.1_Drosophila_teissieri
IVTG-DEK----------WIFF------------------------VDP-----------------K-R--K-KSYVDP---GQPATS------TAR-PNRFGK--KTML---C---V--W-W---DQSG---V------------------------I-------------------------------------------------------------------YY--ELL--KP------------------GAT-----VN------TA------------R--Y----------QQL-----I-NL--NR----A-----L-QRKR--------P----EYQ------K------RQH--------------------K--V-IFLHD-K---------------APSHT----A--RAVRD---------------TL-----E---T------LNWEV-L---P-H-----A-A----Y----------------------SPDL---AP------------SD-----YH--L---F------AS--M--GH
>AAC28384.1_Glycine_max
-IHI-DEK----------WFYM------------------------TKKSERYYLLP------D-ED-K--PHRSCKSKN-FVPKVMFLTAV-ARPR-FDSEKN---------V---T--F-S---GKIG---I------------------------F-------------------------------------------------------------------LF--VTQ--EPAKRTSV--NRVAGTMETKAITS----IN------RD------------L--IR---------SVF-----IEKV--LP----A-----T-KEVW--------P----RDE------L------GS---------------------T--I-FIQQD-N---------------ARTHI----N--PDDPE---------------FV----QA---ATQ----DGFDIRL-----MCQ---P-P----N----------------------SPDF---NV------------LD---------LG-FF------SA--I--QS
>AAC46945.1_Chrysoperla_plorabunda
YVTM-DET----------WLHH------------------------YTP--------------E-SK-R--QSAEWTAT---GEPSPK------RGK-TQKSAG--KVMA---S---V--F-W---DAHG---I------------------------I-------------------------------------------------------------------FI--DYL--EK------------------GKT-----IN------SD------------Y--YM---------ALL-----E-RL--KV----E-----I-AAKR--------P----H--------M------KKK--------------------K--V-LFHQD-N---------------APCHK----S--LRTMA---------------KI-----H---E------LGFEL-L---P-H-----P-P----Y----------------------SPDL---AP------------SD-----FF--L---F------SD--L--KR
>AAC46946.1_Chrysoperla_plorabunda
YVTM-DET----------WLHH------------------------YTP--------------E-SN-R--QSAEWTAT---GEPSPK------RGK-TQKSDC--KVMA---S---V--F-W---DAHG---I------------------------I-------------------------------------------------------------------FI--DYL--EK------------------GKT-----IN------SD------------Y--YM---------ALL-----E-RL--KV----E-----I-AAKR--------P----H--------M------KKK--------------------K--V-LFHQD-N---------------APCHK----S--LRTMA---------------KI-----H---E------LGFEL-L---P-H-----P-P----Y----------------------SPDL---AP------------SD-----FF--L---F------SD--L--KR
>AAC46948.1_Chrysoperla_plorabunda
YVTM-DET----------WLHH------------------------YTP--------------E-FN-R--QSAEWTAT---GEPSPK------RGK-TQKSAG--KVMA---S---V--F-W---DAHG---I------------------------I-------------------------------------------------------------------FI--DYL--EK------------------GKT-----IN------SD------------Y--YM---------ALL-----E-RL--KV----E-----I-AAKR--------P----H--------M------KKK--------------------K--V-LFHQD-N---------------APCHK----S--LRTMA---------------KI-----H---E------LGFEL-L---P-H-----P-P----Y----------------------SPDL---AP------------SD-----FF--L---F------SD--L--KR
>AAC47237.1_Podisus_maculiventris
VVTG-DEK----------WIYF------------------------QNP-----------------K-R--K-KSWVTP---GQPSTS------SAR-PDRFGK--NTML---C---V--W-W---DQKG---V------------------------V-------------------------------------------------------------------YY--ELL--KP------------------GET-----VN------TE------------R--YR---------QQM-----I-NL--SH----A-----L-IEKR--------P----EWA------H------RHA--------------------K--V-ILQHD-N---------------APAHS----A--RLTKE---------------TI-----S---S------LGWEL-L---P-H---------------------------------------------------------------------------------------
>AAC49623.1_Tan1_Aspergillus-awamori
IYNF-DET----------GFAM------------------------GMIATY----------------K------VVTSS-QRAGRPSL-VQ-PGNRE---------WVTAIEC---I--R-S---NGEV------------LPSTL-----------IF--KGKT------------HLKAWYE--------------------GQS-----------------IPP--TWR--FE----------------------------------------------------------VSDNGWT-----TDKI--GL----R-----W-L-QK--------H----FIP------LIRGKSV------------------------GKYSLLVLD--G----------------------HGSHLTP--------------EFDQS----CA----------ENEVIPIC------M---P-------AH--------------------SSHLL--QP------------LD-----VGC-----F------SV--L--KR
>AAC52011.1_Homo_sapiens
IVTG-DET----------WLYQ------------------------YDP--------------E-DK-A--QSKQWLPR---GGSGPV------KAK-ADWSRA--KVMA---T---V--F-W---DAQG---I------------------------L-------------------------------------------------------------------LV--DFL--EG------------------QRT-----IT------SA------------Y--YE---------SVL-----R-KL--AK----A-----L-AEKR--------P----G--------K------LHQ--------------------R--V-LLHHD-N---------------APAHS----S--HQTRA---------------IL-----R---E------FRWEI-I---R-H-----P-P----Y----------------------SPDL---AP------------SD-----FF--L---F------PN--L--KK
>AAD03792.1_Anopheles_gambiae
-IFS-DES----------RI--------------------------NLD--------------G-SD-G--IKY-VWRF---PNQAYHPKN---TIK-TLSHGGG-HVMV-W-G---C--F-F---W-HG---T------------------------G-------------------------------------------------------------------PL--FRI--NG--------------------T-----LN------SE------------G--YR---------K-I-----LSRE--ML----P-----Y-ARQ---------Q-----FG------D------E-E--------------------H--Y-IFQHD-N---------------DSKHT----S--RTVKC---------------YL-----A---N------QDVQVLP-------W---P-A----L----------------------SPDL---NP------------IE-----N---L---W------ST--L--KR
>AAD03793.1_Anopheles_gambiae
-IFS-DES----------RI--------------------------NLD--------------G-SD-G--TKY-VWRL---PNQAYHPKN---TIK-TLKHGGG-HVMV-W-G---C--F-S---W-HG---P------------------------G-------------------------------------------------------------------PL--FRI--KG--------------------T-----LN------LE------------G--YR---------K-I-----LRRK--ML----P-----Y-ARQ---------K-----FG------D------E-E--------------------H--Y-IFQHD-N---------------DSKHT----S--RTVKC---------------YL-----A---N------QDVQVLP-------W---P-A----L----------------------SPDL---NP------------IE-----N---L---W------ST--L--KR
>AAD03794.1_Anopheles_gambiae
-LWS-DES----------KF--------------------------NRQ--------------G-SD-G--RRL-VRRP---VNCALDPKY---CFK-TFKHGGG-SLMV-W-G---C--F-S---Y-YG---M------------------------G-------------------------------------------------------------------PL--VRI--HG--------------------N-----LN------RF------------G--YR---------D-I-----LDTH--LL----S-----H-ARK---------N-----LP---------------R--------------------S--W-MFMQD-N---------------DSKHT----S--GTVQT---------------WL-----A---D------NNVKTMK-------W---P-A----L----------------------SPDL---NP------------IE-----N---L---W------AI--F--KK
>AAD14510.1_Arabidopsis_thaliana
VFNM-DET----------GLFY------------------------K------------------LQ-A---D--HSLA----TK---------QLEGRKQDKER---LTVVIC---C--N-A---DGSE---K------------------------V------------------------------------------------------------------PLW--IIG--KYA---KP-RCFKN---VN-MSGL----NC------EY------------R--SN-------KRAWM-----TSVI--FE----E-----Y-MRW---------F----DNK------M--------H----------G--R------R--V-LFVVD-N---------------GPAHP-K-II--E-------------------------GL----------QNVELF-F--L-------P-P----N----------------------MTSKI--QP------------CD-----AG--I---I------RA--F--KM
>AAD34306.1|AF099908_1_Haemonchus_contortus
-IWS-DES----------KF--------------------------LLF--------------G-TD-G--IKF-VRRP---VGTRYHPSY---QLP-TVKGGGD-SVMV-H-G---S--F-C---G-KG---A------------------------G-------------------------------------------------------------------PL--HRI--EG--------------------K-----MD------AK------------M--YL---------N-I-----METV--IW----P-----F-VRS---------T-----AR---------------R--------------------G--F-IFQQD-N---------------DPKHK----S--KLLTK---------------WF-----R---D------NNVPLLM-------W---P-S----L----------------------SPDL---NA------------TE-----N---L---W------ER--L--K-
>AAF25873.1|AF205929_1_Candida_albicans
IFNY-DES----------GFIM------------------------GQ-------G---------KS-S------RVAV----PS-----YK-NR-TYVKSTEGR-DSCTVIEA---I--S-M---SG-E---K------------------------L------------------------------------------------------------------IPG--IIF--KGQ---TL-RTGWF----NDD-------AS------DY------------Y--YS-----VSKCGYT-----SYWL--SW----R-----W-LEEV--------F----IPQ------V------KEK----------TNQG------K--V-LLIMD-G---------------HGSHK----T--KKFRE---------------TC----ED----------NNIIPL-Y--L-------P-P----H----------------------STHLL--QP------------LD-----LG--I---F------GP--I--KY
>AAH35143_Tigger-JR_Homo_sapiens
IFN-VDET----------AFYW------------------------KKMPSR----------------T------FIARE-EKSVP----GF-KASKD---------RLTLLLG---A--N-A---AGDF------------KLKPM-----------L---IYHS------------ENPRALK-----------------SYTKST-----------------LPV--LYK--WN----------------------------------------------------------SK--ARM-----TAHL--FT----A-----W-F-TE--------Y----FKP------TVETYCS--------------------EKKIPFKILLLIG--N----------------APS---HPRALME------------------I----YE----------E--INVIF------M---P-------AN--------------------TTSIL--QP------------MD-----QGV-----I------ST--F--KS
>AAH37869.1_Homo_sapiens
VFN-IKET----------GLLY------------------------RMLPTN----------------T------FAFKG-ETCS-----VG-KLCKD---------RITLVVG---T--N-M---DGSE---K-------LPLLVI-----------G---KK----------------------------------------RTPHCF--------KGLKS--LPV--CYE--AN----------------------------------------------------------RM--AWM-----TSDV--FE----Q-----W-M-RK--------L----DEE-F-----QAQ--QR---R---------------V-------VIFVE--S--------------FPAHP-E--------------VKN--------LK------------------SIELAF------F---P-S----C----------------------LSSKC--IA------------MK-----QGV-----I------KS--L--KI
>AAH43351.1_Tigger-JR_Homo-sapiens
VYN-ADET----------GLFW------------------------RCLPNP----------------T------PEGGA-VP-------GP-KQGKD---------RLTVLMC---A--N-A---TGSH------------RLKPL-----------A---IGKC------------SGPRAFK-------------------GIQH-----------------LPV--AYK--AQ----------------------------------------------------------GN--AWV-----DKEI--FS----D-----W-F-HH--------I----FVP------SVREHFR---TI---------------GLPEDSKAVLLLD--S----------------SRA---HPQEAEL------------------V----SS----------N--VFTIF------L---P-------AS--------------------VASLV--QP------------ME-----QG-----------------I--RR
>AAH74862-1D3_Homo-sapiens
VFG-CAEL----------PLLY------------------------RAVP----------------------------------------GS-FGACD---------QVQVLLC---A--N-S---RGTE------------KRRVL-----------L---GGLQ------------AAPRCFF-----------------GIRSEA-----------------LPA--SYH--PD----------------------------------------------------------LGI-PWL-----------------E-----W-L-AQ--------F----DRD------MGQQGRQ---------------------------VALLLA-------------------------ARVVEEL------------------A----GL----------PGLYHVKL------L---P-------LA--------------------ASSTT--PP------------LP-----SSV-----V------RA--F--KA
>AAI09203.1_Homo_sapiens
IYN-ADET----------GLFW------------------------KCLPSR----------------I------SVIKG-KCTVP----GH-KSIEE---------RVTIMCC---A--N-A---TGLH------------KLKLC-----------V---VGKA------------KKPRSFK-----------------STDTLN-----------------LPV--SYF--SQ----------------------------------------------------------KG--AWM-----DLSI--FR----Q-----W-F-DK--------I----FVP------QVREYLR--------------------SKGLQEKAVLLLD--N----------------SPT---HPNENVL------------------R----SD----------DGQIFAKY------L---P-------PN--------------------VASLI--QP------------SD-----QGV-----I------AT--M--KR
>AAK54758.1_Musca_domestica
IVTG-DEK----------WIFF------------------------VSP-----------------K-R--K-KSYVDP---GQPATS------TAR-PNRFGK--KTML---C---V--W-W---DQSG---V------------------------I-------------------------------------------------------------------YY--ELL--KR------------------GET-----VN------TA------------R--YQ---------QQL-----I-NL--NR----A-----L-QRKR--------P----EYQ------K------RQH--------------------R--V-IFLHD-N---------------APSHT----A--RAVRD---------------TL-----E---T------LNWEV-L---P-H-----A-A----Y----------------------SPDL---AP------------SD-----YH--L---F------AS--M--GH
>AAK61417.1_Ceratitis_rosa
IIFS-DEA----------HLHL------------------------SGF--------------V-N--K--QNCRIWAN---ENPRVIV-EK-PVHP-QRV-----TV---W-C---G--L-W---A-GG---I------------------------I------------------------------------------------------------------GPY--FFQ--NE----AG-----------QAVT-----VN------GV------------R--YR---------EM------ITNF--LW----P-----Q-LEDM-----------------------------DVD--------------------D--M-WFQQD-G---------------ATCHT----A--NETMA---------------LL-----R---NKF----NGRVISRN--GDVNW---P-P----R----------------------SCDL---TP------------LD-----FF--L---W------GY--L--KE
>AAK82929.1_Fusarium_oxysporum
----ADGG----------GIME------------------------GQ-------G---------VN-C------LVIG----SS---Q-ES-PNAVPVKTATVR-TWTSIIEC---I--S-A---VG-V---V------------------------L------------------------------------------------------------------HPL--VIF--KAK---SI-QEQWFR---REFLEK----HL------GW------------Q--VT-----FSRNGWM-----SNSI--AL----E-----W-LEKV--------F----LPQ------T------APA----------DPAD------A--R-LLIVD-G---------------HGSHA----T--EEFMA---------------KC----YL----------NNVYLL-F--L-------P-A----H----------------------CSHVL--QP------------LD-----LG--C---F------SS--L----
>AAK84215.1|AF397012_1_Fusarium_oxysporum
----ADEG----------GIME------------------------GQ-------G---------VN-G------LVIG----SS---Q-EI-PNAVPVKTATVR-TWTSIIEC---I--S-A---VG-V---V------------------------L------------------------------------------------------------------HPL--VIF--KAK---SI-QEQWFR---REFLEK----HL------GW------------Q--VT-----FSKNGWT-----SNSI--AL----E-----W-LENV--------F----LPQ------T------APA----------DPAD------A--R-LLIVD-G---------------HGSHA----T--EGFMA---------------KC----YL----------NNVYLL-F--L-------P-A----H----------------------CSHVL--QP------------LD-----LG--C---F------SS--L----
>AAK98713.1|AC090483_3_Oryza_sativa
YIFI-YEK----------WFNI------------------------TRKTVQYYAAP------T-AS-R--RIRIIQNKN-FIPKIMILTAL-ARPR-FDSNGN---------C---I--F-D---GKIG---C------------------------F-------------------------------------------------------------------PF--VTY--TAAKRSSV--NHPAGTIEMKPIES----IT------KE------------V--IR---------SFK-----IEKV--LP----A-----V-RAKW--------P----RED------A------GK---------------------P--I-YIQQD-N---------------ARPHI----A--PDDRM---------------FC----EA---AKQ----DGFNIKL-----VCQ---P-A----N----------------------SPDL---NV------------LD---------LG-FF------NS--I--QS
>AAL69339.1_Cynodon_dactylon
---I-DEK----------WFNI------------------------TRKNERYYAVP------D-EE-Q--PERTCKSKN-HIPKLMILSAV-ARPS-FDSQGN---------C---T--F-D---GKIG---C------------------------F-------------------------------------------------------------------PF--IRF--EAAKRSSV--NRPVGTIEMKPLDS----VT------KD------------V--IR---------EYM-----IEKV--LP----A-----I-RSKW--------P----AED------A------HK---------------------T--I-FIQQD-N---------------A-----------------------------------------------------------------------------------------------------------------------------------------------------
>AAL69341.1_Oryza_sativa
---I-DEK----------WFNI------------------------TRKTVRYYAAP------T-AS-R--RIRTIQNKN-FIPKIMILTAL-ARPR-FDSNGN---------C---I--F-D---GKIG---C------------------------F-------------------------------------------------------------------PF--VTY--TAEKRSSV--NRPAGTIEMKPIES----IT------KE------------V--IR---------SFM-----IEKV--LP----A-----V-RAKW--------P----RED------A------GK---------------------P--I-YIQQD-N---------------A-----------------------------------------------------------------------------------------------------------------------------------------------------
>AAL69349.1_Glycine_max
---I-DEK----------WFYM------------------------TKKSERYYLLP------D-ED-K--PHRSCKSKN-FVPKVMFLTAV-ARPR-FDSEKN---------V---T--F-S---GKIG---I------------------------F-------------------------------------------------------------------PF--VTQ--EPAKRTSV--NRVAGTMETKAITS----IN------RD------------L--IR---------SVF-----IEKV--LP----A-----T-KEVW--------P----RDE------L------GS---------------------T--I-FIQQD-N---------------A-----------------------------------------------------------------------------------------------------------------------------------------------------
>AAL69350.1_Tripsacum_pilosum
---I-DEK----------WFYL------------------------TRKSEGYYVMP------D-EY-V--PHRTCKSKN-NIPKIMFLTVV-ARPR-FDSNGV---------C---I--F-D---GKIG---C------------------------F-------------------------------------------------------------------PL--VTY--EPAKRSSV--NRPAGTMEIKPIPS----IT------KE------------V--IR---------DFM-----IQKV--LP----A-----I-RAKW--------P----VED------R------NK---------------------P--I-FIQQD-N---------------A-----------------------------------------------------------------------------------------------------------------------------------------------------
>AAL69352.1_Zea_mays
---I-DEK----------WFNI------------------------TKKTLRYYTAP------D-EQ-Q--PIRTCKNKN-YIPRIMFLTAL-ARPR-FDSSGN---------C---T--F-D---GRIG---C------------------------F-------------------------------------------------------------------PY--VTY--VAAKRSSR--NRLAGTIEMKPILS----ID------KS------------V--MR---------DFM-----IGKV--LP----A-----I-HAKW--------P----RED------I------GK---------------------I--I-YIQQD-N---------------A-----------------------------------------------------------------------------------------------------------------------------------------------------
>AAL69353.1_Zea_diploperennis
---I-DEK----------WFNI------------------------TKKTLRYYTAP------D-EQ-Q--PIRTCKNKN-YIPRIMFLTAL-ARPR-FDSSGN---------C---T--F-D---GRIG---C------------------------F-------------------------------------------------------------------PY--VTY--VAAKRSSR--NCLAGTIEMKPILS----ID------KS------------V--MR---------DFM-----IGQV--LP----T-----I-HAKW--------P----RED------I------GK---------------------I--I-YIQQD-N---------------A-----------------------------------------------------------------------------------------------------------------------------------------------------
>AAL69354.1_Zea_diploperennis
---I-DEK----------WFFL------------------------TRKSERYYLLP------D-ED-D--PHRTCKSKN-NIPKLMFLCAT-SRPR-F-ENGV---------C---T--F-D---GKIG---C------------------------F-------------------------------------------------------------------PL--VTF--ERAKRSSV--NRPAGTMEVKPITS----IK------RD------------V--IR---------EFL-----IEKV--LP----A-----I-RAKW--------P----RDE------L------NK---------------------P--I-YIQQD-N---------------A-----------------------------------------------------------------------------------------------------------------------------------------------------
>AAL69970.1|AF465247_1_Mamestra_brassicae
IVTG-EEK----------WIFF------------------------VNP-----------------K-R--K-KSYVDP---GQPATS------TAR-PNRFGK--KTRL---C---V--W-W---DQSG---V------------------------I-------------------------------------------------------------------YY--ELL--KP------------------GET-----VN------TA------------R--YQ---------QQL-----I-NL--NR----A-----L-QRKR--------P----EYQ------K------RQH--------------------R--V-IFLHD-N---------------APSHT----A--RAVRD---------------TL-----E---T------LNWEV-L---P-H-----A-A----Y----------------------SPDL---AP------------SD-----YH--L---F------AS--M--GH
>AAM19128.1|AC103891_8_Oryza_sativa
-VHI-DEK----------WFNA------------------------TMKNKTFYLVF------N-ED-E--PVRCVQNKN-AIDKVMFLSTL-AKPR-YDEEGN---------C---Y--F-D---GKIG---I------------------------W-------------------------------------------------------------------PF--VRK--EPAQRSSR--NRPKGTLVTKSIM-----VS------RE------------T--SR---------AFL-----ITKV--IP----A-----I-ASCW--------P----RED------V------GK---------------------T--I-WIQQD-N---------------ALTHI----L--PNDEA---------------FA----LA---VAQ----VGLDIRI-----MNQ---P-P----N----------------------SPDM---NV------------LD---------LG-FF------AS--L--QS
>AAM80490.1_Moneuplotes_crassus
VVYI-DEC----------SFNA------------------------SAL----------------------PLYTWHAK---GTEAPK------LIR-SSIQRY---------N---C--I-A---AQVC---N------------------------H-------------------------------------------------------------------KL--FHI--KQ------------------DTT-----KE------DS------------FIEFL---------ENL-----HDKL--RT----I-----L-SKRQ--------L----T-----------------K--------------------R--T-IYVFD-N---------------ASIHL----T--KKVVK---------------CV----TD---RKM----VCFTI-------------P-P----Y----------------------CPEL---NK------------VE-----HT------F------GL--L--KN
>AAM82289.1_Transposon_delivery
YVTM-DET----------WLHH------------------------YTP--------------E-SN-R--QSAEWTAT---GEPSPK------RGK-TQKSAG--KVMA---S---V--F-W---DAHG---I------------------------I-------------------------------------------------------------------FI--DYL--EK------------------GKT-----IN------SD------------Y--YM---------ALL-----E-RL--KV----E-----I-AAKR--------P----H--------M------KKK--------------------K--V-LFHQD-N---------------APCHK----S--LRTMA---------------KI-----H---E------LGFEL-L---P-H-----P-P----Y----------------------SPDL---AP------------SD-----FF--L---F------SD--L--KR
>AAM97157.1_Oryza_sativa
IVHI-DEK----------WFNT------------------------TKKTRNFYMVH------W-ED-D--LYRPVQNNN-SIDKVMFLAAV-ARPR-YNEEGI---------C---T--F-N---G---------------------------------------------------------------------------------------------------------K--EPAQRTSQ--NRPRGTLVTKTIK-----VD------RD------------T--VR---------SFL-----IAKV--LQ----A-----I-ISCW--------P----REH------A------HN---------------------T--I-LIQQD-N---------------APSHV----L--VDDPQ---------------FA----YA---VSQ----TGFDIRL-----MNQ---P-P----N----------------------SPDM---NA------------LD---------LG-FF------AS--L--QS
>AAN06610.1|AF461149_1_Bombyx_mori
ILFS-DEK----------IFTV------------------------EES--------------Y-NK-Q--NDKVYAHS---SEEASNRIP---RVQ-RGHFPS--SLMV-W-L---G--V-S---Y-WG---L------------------------T-------------------------------------------------------------------EV--HFC--EK------------------GVK-----TN------AV------------V--YQ---------NTV-----LTNL--VE----P-----V-SHTM--------F-----NN---------------R--------------------H--W-VFQQD-S---------------APAHR----A--KSTQD---------------WL-----A---ARE----IDFIRHE------DW---P-S----S----------------------SPDL---NP------------LD-----YK--I---W------QH--L--EE
>AAN86008.1_Nectria_haematococca
-----DEG----------GIMT------------------------GF-------G---------LD-G------LVVG----SA---D-P--KRKAFLKGPQTR-NWTSFIEA---I--T-A---DG-R---A------------------------L------------------------------------------------------------------IPG--IIF--KGK---EL-QKQWFL---EEF-KT----IA------DW------------Y--YI-----TSPNGWT-----DDHI--SV----E-----W-LERV--------Y----LPQ------T------TPA----------DDSD------A--R-LIILD-G---------------HGSHA----T--DKWMA---------------TC----FL----------NNVYCC-Y--L-------P-A----H----------------------CSHGL--QP------------LD-----NR--V---F------NA-------
>AAN86596.1_Oscinella_sp.
ILTG-DEK----------WIYF------------------------KNP-----------------K-R--K-KSWVSP---GEAPKS------TAR-PDRFGK--KTML---C---V--W-W---DQKG---V------------------------V-------------------------------------------------------------------YH--ELL--KP------------------GET-----DL------HN------------A--YK---------QQM-----I-DL--NS----A-----L-IEKR--------P----EWA------K------RHG--------------------K--V-ILLHD-N---------------APSHA----S--KPVRE---------------AI-----S---T------LGWEV-L---P-N-----P-S-------------------------------------------------------------------------------
>AAN86597.1_Ophion_sp.
IVTG-DEK----------WIYF------------------------ENP-----------------K-R--K-KSGVTP---GEPLTS------TAR-PNRYGR--KTML---C---V--W-W---DQKG---V------------------------I-------------------------------------------------------------------YY--ELL--KP------------------GET-----VN------TQ------------R--YR---------QQM-----T-DL--VR----V-----L-REKR--------P----EYQ------Q------RQH--------------------K--V-ILLHD-N---------------APAHK----A--KQVQE---------------TI-----K---S------FRSEI-L---Q-H-----A---------------------------------------------------------------------------------
>AAN86598.1_Cheiroseius_sp.
IVTS-DEK----------WIYY------------------------ENP-----------------A-R--Q-KSWGLP---GEAPKQ------TPR-PNRFGK--KTML---C---V--W-W---DQVG---V------------------------I-------------------------------------------------------------------YF--ELL--KP------------------NET-----VD------TS------------R--YQ---------RQP-----R-SL--LA----A-----L-DEVR--------P----EWR------E------KHN--------------------K--L-IVQHD-N---------------APAHT----G--SAVKT---------------TI-----K---E------IGWEI-L---P-H---------------------------------------------------------------------------------------
>AAN86599.1_Phlebotomus_papatasi
IVTG-DEK----------WIRY------------------------DNP-----------------K-R--K-KSWGRP---GHKGKQ------KAK-PNIHGS--KNML---C---I--W-W---DQEG---A------------------------V-------------------------------------------------------------------YH--EVL--KS------------------NES-----IT------GE------------L--YR---------KQL-----M-RL--NR----A-----L-KEKR--------P----HYG------E------RHD--------------------K--I-IFQQD-N---------------ARPHV----A--RSVKT---------------YL-----E---T------VKWEV-L---P-H---------------------------------------------------------------------------------------
>AAN86601.1_Tapinoma_sessile
IVTG-DEK----------SIYY------------------------DNS-----------------K-R--K-KSWVSL---GAPSTS------TPK-RNIHGH--KVLL---R---I--W-W---DQQG---V------------------------V-------------------------------------------------------------------YY--ELL--KP------------------NET-----VT------AD------------V--YR---------RQL-----D-KL--ND----A-----L-LQKR--------P----AIA------N------NRR--------------------K--V-ILLHD-N---------------ARPHV----A--RAVKD---------------TL-----L---Q------LEWEV-L---P-H-----P-A-------------------------------------------------------------------------------
>AAO12861.1_Apis_mellifera
LITG-DEK----------WVVY------------------------NNI-----------------K-R--K-RSWSRP---REPAQT------TSK-AGIHRK--KVLL---S---V--W-W---DYKG---I------------------------V-------------------------------------------------------------------YF--ELL--PP------------------NRT-----IN------SV------------V--YI---------EQL-----T-KL--NN----A-----V-EEKR--------P----ELT------N------RKG-----------------------V-VFHHD-N---------------ARPHT----S--LVTRQ---------------KL-----L---E------LGWDV-L---P-H-----P-P----Y----------------------SPDL---AP------------SD-----YF--L---F------RS--L--QN
>AAO12862.1_Chymomyza_amoena
IITG-DEK----------WIVY------------------------NNV-----------------N-R--K-RSWSKH---GEPAQT------TSK-ADIHQK--KVML---S---V--W-W---DWKG---V------------------------V-------------------------------------------------------------------YF--ELL--PR------------------NQT-----IN------SD------------V--YC---------QQL-----D-KL--NA----A-----I-NEKR--------P----ELI------N------RKG-----------------------V-IFHQD-N---------------ARPHT----S--LMTRQ---------------KL-----R---E------LGWEV-L---M-H-----P-P----Y----------------------SPDL---AP------------SD-----YH--L---F------RS--L--QN
>AAO12863.1_Forficula_auricularia
LITG-DEK----------WVVY------------------------NNI-----------------K-R--K-RSWSRP---GEPAQT------TSK-AGIHQK--KVLL---S---V--W-W---DYKG---I------------------------V-------------------------------------------------------------------YF--ELL--PP------------------NRT-----IN------SV------------V--YI---------EQL-----T-KL--NN----A-----V-EEKR--------A----ELT------N------RKG-----------------------V-VFHHD-N---------------ARPHT----S--LVTRQ---------------KL-----L---E------LGWDV-L---P-H-----P-P----Y----------------------SPDL---AP------------SD-----YF--L---F------RS--L--QN
>AAO12864.1_Ceratitis_capitata
LITG-DEK----------WVVY------------------------NNI-----------------K-R--K-RSWSRP---GEPTQT------TSK-ADIHQK--KVLL---S---V--W-W---DYKG---I------------------------V-------------------------------------------------------------------YF--ELL--PP------------------NRT-----IN------SD------------V--YI---------EQL-----T-KL--NN----A-----V-EEKR--------P----ELT------N------RKS-----------------------I-VFHHD-N---------------ARPHT----S--LATRQ---------------KL-----L---E------LGWDV-L---P-H-----P-P----Y----------------------SPDL---AP------------SD-----YF--L---F------RS--L--QN
>AAO38443.1_Oryza_sativa
-VHI-DEK----------WFNA------------------------TKKDRTFYLHP------L-EE-E--PYRPVQNKN-AIEKVMFLSTV-ARPR-YDAEGN---------C---T--F-D---GKIG---I------------------------W-------------------------------------------------------------------PF--VRK--EPAQRRSR--NRERGTLVTKTIK-----VD------RD------------T--MR---------SFI-----ISKV--LP----A-----I-RACW--------P----LED------A------RR---------------------T--I-FIQQD-N---------------ARTHV----P--IDDEQ---------------FS----VA---VAQ----MGLDIRL-----VNQ---P-P----N----------------------SPDM---NC------------LD---------LG-FF------AS--L--QS
>AAP06879.1_Oryza_sativa
-VYI-DEK----------WFYR------------------------TKPDENYYLSL------D-EP-N--PRRNVKSKN-FIDKVMFLAAK-ARPR-FDEYGE---------C---T--F-D---GKIG---I------------------------F-------------------------------------------------------------------PF--TYW--EAAKRSSR--SRERGTMELKAMTS----VT------RD------------I--IR---------NYL-----IEKV--LP----A-----I-KHKW--------P----NEE------R------GL---------------------P--I-FIQQD-N---------------AKTHI----A--VDDPA---------------FL----SV---AQE----DGWDIRL-----TCQ---P-P----N----------------------SPDL---NV------------LD---------LG-FF------AA--L--QS
>AAP45328.1_Trichomonas_vaginalis
LVTG-DES----------WFQY------------------------ATE----------------------AKIMWIPK---DENPQT------FPK-KKIDTP--MMML---S---V--F-W---GVNG---I------------------------I-------------------------------------------------------------------AI--DIL--QK-----P-----------N--T-----MN------AQ------------Y--LI---------DNV-----LTQI--IN----S-----D-EFEK--------S----KQQ------K------QKF--------------------A--I-HF--D-N---------------SRVHK----S--HKVMN---------------YL----VE---NNV----KVVPNPI------------------Y----------------------SPDI---AP------------SD-----FY--L---F------GT--L--KK
>AAP51082.1_Forficula_auricularia
LITG-DEK----------WVVY------------------------NNI-----------------K-R--K-RSWSRP---GEPAQT------TSK-AGIHQK--KVLL---S---V--W-W---DYKG---I------------------------V-------------------------------------------------------------------YF--ELL--PP------------------NRT-----IN------SA------------V--YI---------EQL-----T-KL--NN----A-----V-EEKR--------A----ELT------N------RKG-----------------------V-VFHHD-N---------------ARPHT----S--LVTRQ---------------KL-----L---E------LDWDV-L---P-H-----P-P----Y----------------------SPDL---AP------------SD-----YF--L---F------RS--L--QN
>AAP51083.1_Forficula_auricularia
LITG-DEK----------WVVY------------------------NNI-----------------K-R--K-RSWSRP---GEPAQT------TSK-AGIHQK--KVLL---S---V--W-W---DYKG---I------------------------V-------------------------------------------------------------------YF--ELL--PP------------------NRT-----IN------SV------------D--YI---------EQL-----T-KL--NN----A-----V-EEKR--------A----ELT------N------RKG-----------------------V-VFHHD-N---------------ARPHT----S--LVTRQ---------------KL-----L---E------LGWDV-L---P-H-----P-P----Y----------------------SPDL---AP------------SD-----YF--L---F------RS--L--QN
>AAP51084.1_Forficula_auricularia
LITG-DEK----------WVVY------------------------NNI-----------------K-R--K-RSWSRP---GEPAQT------TSK-AGIHQK--KVLL---S---V--W-W---DYKG---I------------------------V-------------------------------------------------------------------YF--ELL--PP------------------NRT-----IN------SV------------V--YI---------EQL-----T-KL--NN----A-----V-EEKR--------A----ELT------N------RKG-----------------------V-VFHHD-N---------------ARPHT----S--LVTRQ---------------KL-----L---E------LDWDV-L---P-H-----P-P----Y----------------------SPDL---AP------------SD-----YF--L---F------RS--L--QN
>AAP51085.1_Forficula_auricularia
LITG-DEK----------WVVY------------------------NNI-----------------K-R--K-RSWSRP---GEPTQT------TSK-AGIHQK--KVLL---S---V--W-W---DYKG---I------------------------V-------------------------------------------------------------------YF--ELL--PP------------------NRT-----IN------SV------------V--YI---------EQL-----T-KL--NN----A-----V-EEKR--------A----ELT------N------RKG-----------------------V-VFHHD-N---------------ARPHT----S--LVTRK---------------KL-----L---E------LGWDV-L---P-H-----P-P----Y----------------------SPDL---AP------------SD-----YF--L---F------RS--L--QN
>AAP51086.1_Forficula_auricularia
LITG-DEK----------WVVY------------------------NNI-----------------K-R--K-RSWSRP---GEPAQT------TSK-AGIHQK--KVLL---S---V--W-W---DYKG---I------------------------V-------------------------------------------------------------------YF--ELL--PP------------------NRT-----IN------SV------------V--YI---------EQL-----T-KL--NN----A-----V-EEKR--------A----ELT------N------RKG-----------------------V-VFHHD-N---------------ARPHT----S--LVTRQ---------------KL-----L---E------LGWDV-L---P-H-----P-P----Y----------------------SPDL---AP------------SD-----YF--L---F------RS--L--QN
>AAP51087.1_Forficula_auricularia
LITG-DEK----------WVVY------------------------NNI-----------------K-R--K-RSWSRP---GEPAQT------TSK-AGIHQK--KVLL---S---V--W-W---DYKG---I------------------------V-------------------------------------------------------------------YF--ELL--PP------------------NRT-----IN------SV------------V--YI---------EQL-----T-KL--NN----A-----V-EEKR--------A----ELT------N------RKG-----------------------V-VFHHD-N---------------ARPHT----S--LVTRQ---------------KL-----L---E------LGWDV-L---P-H-----P-P----Y----------------------SPDL---AP------------SD-----YF--L---F------RS--L--QN
>AAP51088.1_Forficula_auricularia
LITG-DEK----------WVVY------------------------NNI-----------------K-R--K-RSWSRP---GEPAQT------TSK-AGIHQK--KVLL---S---V--W-W---DYKG---I------------------------V-------------------------------------------------------------------YF--ELL--PP------------------NRT-----IN------SV------------V--YI---------EQL-----T-KL--NN----A-----V-EEKR--------A----ELT------N------RKG-----------------------V-VFHHD-N---------------ARPHT----S--LVTRQ---------------KL-----L---E------LGWDV-L---P-H-----P-P----Y----------------------SPDL---AP------------SD-----YF--L---F------RS--L--QN
>AAP51089.1_Forficula_auricularia
LITG-DEK----------WVVY------------------------NNI-----------------K-R--K-RSWSRP---GEPAQT------TSK-AGIHQK--KVLL---S---V--W-W---DYKG---I------------------------V-------------------------------------------------------------------YF--ELL--PP------------------NRT-----IN------SV------------V--YI---------EQL-----T-KL--NN----A-----V-EEKR--------A----ELT------N------RKG-----------------------V-VFHHD-N---------------ARPHT----S--LVTRQ---------------KL-----L---E------LGWDV-L---P-H-----P-P----Y----------------------SPDL---AP------------SD-----YF--L---F------RS--L--QN
>AAP51090.1_Forficula_auricularia
LITG-DEK----------WVVY------------------------NNI-----------------K-R--K-RSWSRP---GEPAQT------TSK-AGIHQK--KVLL---S---V--W-W---DYKG---I------------------------V-------------------------------------------------------------------YF--ELL--PP------------------NRT-----IN------SV------------V--YI---------EQL-----T-KL--NN----A-----V-EEKR--------A----ELT------N------RKG-----------------------V-VFHHD-N---------------ARPHT----S--LVTRQ---------------KL-----L---E------LGWDV-L---P-H-----P-P----Y----------------------SPDL---AP------------SD-----YF--L---F------RS--L--QN
>AAP51091.1_Forficula_auricularia
LITG-DEK----------WVVY------------------------NNI-----------------K-R--K-RSWSRP---GEPAQT------TSK-AGIHQK--KVLL---S---V--W-W---DYKG---I------------------------V-------------------------------------------------------------------YF--ELL--PP------------------NRT-----IN------SV------------V--YI---------EQL-----T-KL--NN----A-----V-EEKR--------A----ELT------N------RKG-----------------------V-VFHHD-N---------------ARPHT----S--LVTRQ---------------KL-----L---E------LGWDV-L---P-H-----P-P----Y----------------------SPDL---AP------------SD-----YF--L---F------RS--L--QN
>AAP51092.1_Forficula_auricularia
LITG-DEK----------WVVY------------------------NNI-----------------K-R--K-RSWSRP---GEPAQT------TSK-AGIHQK--KVLL---S---V--W-W---DYKG---I------------------------V-------------------------------------------------------------------YF--ELL--PP------------------NRT-----IN------SV------------V--YI---------EQL-----T-KL--NN----A-----V-EEKR--------A----ELT------N------RKG-----------------------V-VFHHD-N---------------ARPHT----S--LVTRQ---------------KL-----L---E------LGWDV-L---P-H-----P-P----Y----------------------SPDL---AP------------SD-----YF--L---F------RF--L--QN
>AAP51093.1_Forficula_auricularia
LITG-DEK----------WVVY------------------------NNI-----------------K-R--K-RSWSRP---GEPAQT------TSK-AGIHQK--KVLL---S---V--W-W---DYKG---I------------------------V-------------------------------------------------------------------YF--ELL--PP------------------NRT-----IN------SV------------V--YI---------EQL-----T-KL--NN----A-----V-EEKR--------A----ELT------N------RKG-----------------------V-VFHHD-N---------------ARPHT----S--LVTRQ---------------KL-----L---E------LGWDV-L---P-H-----P-P----Y----------------------SPDL---AP------------SD-----YF--L---F------RS--L--QN
>AAP51095.1_Forficula_auricularia
LITG-DEK----------WVVY------------------------NNI-----------------K-R--K-RSWSRP---GEPAQT------TSK-AGIHQK--KVLL---S---V--W-W---DYKG---I------------------------V-------------------------------------------------------------------YF--ELL--PP------------------NRT-----IN------SV------------V--YI---------EQL-----T-KL--NN----A-----V-EEKR--------A----ELT------N------RKG-----------------------V-VFHHD-N---------------ARPHT----S--LVTRQ---------------KL-----L---E------LGWDV-L---P-H-----P-P----Y----------------------SPDL---AP------------SD-----YF--L---F------RS--L--QN
>AAP51096.1_Forficula_auricularia
LITG-DEK----------WVVY------------------------NNI-----------------K-R--K-RSWSRP---GEPAQT------TSK-AGIHQK--KVLL---S---V--W-W---DYKG---I------------------------V-------------------------------------------------------------------YF--ELL--PP------------------NRT-----IN------SV------------V--YI---------EQL-----T-KL--NN----A-----V-EEKR--------A----ELT------N------RKG-----------------------V-VFHHD-N---------------ARPHT----S--LVTRQ---------------KL-----L---E------LGWDV-L---P-H-----P-P----Y----------------------SPDL---AP------------SD-----YF--L---F------RS--L--QN
>AAP51097.1_Forficula_auricularia
LITG-DEK----------WVVY------------------------NNI-----------------K-R--K-RSWSRP---GEPAQT------TSK-AGIHQK--KVLL---S---V--W-W---DYKG---I------------------------V-------------------------------------------------------------------YF--ELL--PP------------------NRT-----IN------SV------------V--YI---------EQL-----T-KL--NN----E-----V-EEKR--------A----ELT------N------RKG-----------------------V-VFHHD-N---------------ARPHT----S--LVTRQ---------------KL-----L---E------LGWDV-L---P-H-----P-P----Y----------------------SPDL---AP------------SD-----YF--L---F------RS--L--QN
>AAP51098.1_Forficula_auricularia
LITG-DEK----------WVVY------------------------NNI-----------------K-R--K-RSWGRP---GEPAQT------TSK-AGIHQK--KVLL---S---V--W-W---DYKG---I------------------------V-------------------------------------------------------------------YF--ELL--PP------------------NRT-----IN------SV------------V--YI---------EQL-----T-KL--NN----A-----V-EEKR--------A----ELT------N------RKG-----------------------V-VFHHD-N---------------ARPHT----S--LVTRQ---------------KL-----L---E------LGWDV-L---P-H-----P-P----Y----------------------SPDL---AP------------SD-----YF--L---F------RS--L--QN
>AAR88598.1_Oryza_sativa
-VHI-DEK----------WFNT------------------------TKKTRTFYLVH------W-ED-D--PYRPVQNKN-SIDKVMFLAAV-ARPR-YNEEGI---------C---T--F-D---GKIG---L------------------------W-------------------------------------------------------------------PF--TKK--EPAQRTSQ--NRPRGTLVTKTIK-----VD------RD------------T--VR---------SFL-----IAKV--LP----A-----I-ISSW--------P----RDD------A------HS---------------------T--I-WIQQD-N---------------APAHV----P--VDDYQ---------------FA----YA---VSQ----TGFDIRL-----MHQ---P-P----N----------------------SPDM---NA------------LD---------LG-FF------AS--L--QS
>AAT79489.1_Mutagenesis_vector_Oryza_sativa
YVTM-DET----------WLHH------------------------YTP--------------E-SN-R--QSAEWTAT---GEPSPK------RGK-TQKSAG--KVMA---S---V--F-W---DAHG---I------------------------I-------------------------------------------------------------------FI--DYL--EK------------------GKT-----IN------SD------------Y--YM---------ALL-----E-RL--KV----E-----I-AAKR--------P----H--------M------KKK--------------------K--V-LFHQD-N---------------APCHK----S--LRTMA---------------KI-----H---E------LGFEL-L---P-H-----P-P----Y----------------------SPDL---AP------------SD-----FF--L---F------SD--I--KR
>AAU04866.1_Oryza_sativa
YVTM-DET----------WLHH------------------------YTP--------------E-SN-R--QSAEWTAT---GEPSPK------RGK-TQKSAG--KVMA---S---V--F-W---DAHG---I------------------------I-------------------------------------------------------------------FI--DYL--EK------------------GKT-----IN------SD------------Y--YM---------ALL-----E-RL--KV----E-----I-AAKR--------P----H--------M------KKK--------------------K--V-LFHQD-N---------------APCHK----S--LRTMA---------------KI-----H---E------LGFEL-L---P-H-----P-P----Y----------------------SPDL---AP------------SD-----FF--L---F------SD--L--KR
>AAX51973.1_Pisum_sativum
-IHI-DEK----------WFYM------------------------TKKSEKYYLLP------D-ED-E--PYRTCKSKN-FIAKVMFLVAQ-TRPR-FDSEEN---------E---T--F-S---GKIG---V------------------------F-------------------------------------------------------------------PF--VTH--EPAIRSSI--NRVAGTMVTKAITT----VN------RD------------V--VR---------SFL-----IDKV--LP----A-----I-REKW--------P----RDE------F------ES---------------------T--I-FIQQD-N---------------ARTHI----N--HDDPL---------------FR----EA---ATK----DGFDIRL-----MCQ---P-A----N----------------------SPDL---NI------------LD---------LG-FF------SA--I--QS
>AAX51974.1_Pisum_sativum
-IHI-DEK----------WFYM------------------------TKKSEKYYLLP------D-ED-E--PYRTCKSKN-FIAKVMFLVAQ-TRPR-FDSEEN---------E---T--F-S---GKIG---V------------------------F-------------------------------------------------------------------PF--VTH--EPAIRSSI--NRVAGTMVTKAITT----VN------RD------------V--VR---------SFL-----IDKV--LP----A-----I-REKW--------P----RDE------F------ES---------------------T--I-FIQQD-N---------------ARTHI----N--HDDPL---------------FR----EA---ATK----DGFDIRL-----MCQ---P-A----N----------------------SPDL---NI------------LD---------LG-FF------SA--I--QS
>AAX51975.1_Pisum_sativum
-VHI-DEK----------WFYM------------------------TKKSANYYLLE------N-ED-E--PYRTCKNKF-FIGKVMFLVAV-ARPR-FDDGDK---------E---I--F-S---GKIG---V------------------------F-------------------------------------------------------------------PL--VQK--VAAKRSSI--NRASGTLETKPITS----IT------KE------------V--SR---------NFL-----INKV--LP----A-----I-KEKW--------P----REH------A------ME---------------------T--I-YIQQD-N---------------APCHV----S--IDDEE---------------FR----KA---ASE----GGFDIRL-----SCQ---P-P----N----------------------S---------------------------------------------------
>AAY57408.1_Mayetiola_destructor
IITG-DEK----------WIHY------------------------DNP-----------------K-R--K-KSYVKR---GKRVKP------TAK-RNIHGA--KVML---C---I--W-W---GQKG---V------------------------L-------------------------------------------------------------------YY--ELL--EP------------------GQT-----IT------GD------------L--YR---------TQL-----I-RL--KQ----A-----L-AEKR--------P----EYA------K------RHG--------------------A--V-IFHHD-N---------------ARPHV----A--LPVKN---------------YL-----E---N------SGWEV-L---P-H-----P-P----Y----------------------SPDL---AP------------SD-----YH--L---F------RS--M--QN
>AAZ67091.1_Adineta_vaga
LITG-DEK----------WVLY------------------------VNY-----------------T-R--R-RQWLSA---GQTGVA------TPK-ADLHSK--KLML---S---V--W-W---GIKG---V------------------------I-------------------------------------------------------------------HW--EVL--PN------------------GYT-----IT------AD------------L--YC---------QQL-----D-RV--AE----K-----L-KGKQ------------------------------DR-----------------------V-YFLHD-N---------------ARPHV----A--KSTRE---------------KL-----L---K------LGWIT-I---P-H-----P-P----Y----------------------SPDL---AP------------TD-----YH--L---F------RS--L--SN
>AAZ67092.1_Adineta_vaga
LITG-DEK----------WVLY------------------------VNY-----------------T-R--R-RQWLSA---GQTGVA------TPK-ADLHPK--KLML---S---V--W-W---GIKG---V------------------------I-------------------------------------------------------------------HW--EVL--PN------------------GYT-----IT------AD------------L--YC---------QQL-----D-RV--AE----K-----L-KGKQ------------------------------DR-----------------------V-YFLHD-N---------------ARPHV----A--KSTRE---------------KL-----L---K------LGWIT-I---P-H-----P-P----Y----------------------SPDL---AP------------TD-----YH--L---F------RS--L--SN
>AAZ67093.1_Adineta_vaga
LITG-DEK----------WVLY------------------------VNY-----------------T-R--R-RQWLSA---GQTGVA------TPK-ADLHSK--KLML---S---V--W-W---GIKG---V------------------------I-------------------------------------------------------------------HW--EVL--PN------------------GYT-----IT------AD------------L--YC---------QQL-----D-RV--AE----K-----L-KGKQ------------------------------DR-----------------------V-YFLHD-N---------------ARPHV----A--KSTRE---------------KL-----L---K------LGWIT-I---P-H-----P-P----Y----------------------SPDL---AP------------TD-----YH--L---F------RS--L--SN
>AAZ67094.1_Adineta_vaga
LITG-DEK----------WVLY------------------------VNY-----------------T-R--R-RQWLSA---GQTGVA------TPK-ADLHSK--KLML---S---V--W-W---GIKG---V------------------------I-------------------------------------------------------------------RW--EVL--PN------------------GYT-----IT------AD------------L--YC---------QQL-----D-RV--AE----K-----L-KGKQ------------------------------DR-----------------------V-YFLHD-N---------------ARPHV----A--KSTRE---------------KL-----L---K------LGWIT-I---P-H-----P-P----Y----------------------SPDL---AP------------TD-----YH--L---F------RS--L--SN
>AAZ67095.1_Adineta_vaga
LITG-DEK----------WVLY------------------------VNY-----------------P-R--R-RQWLSA---GQTGVA------TPK-ADLHPK--KLML---S---V--W-W---GIKG---V------------------------I-------------------------------------------------------------------HW--EVL--PN------------------GYT-----IT------AD------------L--YC---------QQL-----D-RV--AE----K-----L-KGKQ------------------------------DR-----------------------V-YFLHD-N---------------ARPHV----A--KSARE---------------KL-----L---K------LGWIT-I---P-H-----P-P----Y----------------------SPDL---AP------------TD-----YH--L---F------RS--L--SN
>AAZ67096.1_Adineta_vaga
LITG-DEK----------WVLY------------------------VNY-----------------T-R--R-RQWLSA---GQTGVA------TPK-ADLHPK--KLML---S---V--W-W---GIKG---V------------------------I-------------------------------------------------------------------HW--EVL--PN------------------GYT-----IT------AD------------L--YC---------QQL-----D-RV--AE----K-----L-KGKQ------------------------------DR-----------------------V-YFLHD-N---------------ARPHV----A--KSTSE---------------KL-----L---K------LGWIT-I---P-H-----P-P----Y----------------------SPDL---AP------------TD-----YH--L---F------RS--L--SN
>AAZ67097.1_Adineta_vaga
LITG-DEK----------WVLY------------------------VNY-----------------T-R--R-RQWLSA---GQTGVA------TPK-ADLHPK--KLML---S---V--W-W---GIKG---V------------------------I-------------------------------------------------------------------HW--EVL--PN------------------GYT-----IT------AD------------L--YC---------QQL-----D-RV--AE----K-----L-KGKQ------------------------------DR-----------------------V-YFLHD-N---------------ARPHV----A--KSTSE---------------KL-----L---K------LGWIT-I---P-H-----P-P----Y----------------------SPDL---AP------------TD-----YH--L---F------RS--L--SN
>AAZ67098.1_Adineta_vaga
LITG-DEK----------WVLY------------------------VNY-----------------T-R--R-RQWLSA---GQTGVA------TPK-ADSHSK--KFIL---S---V--W-W---GIKG---V------------------------I-------------------------------------------------------------------HW--EVL--PN------------------GYT-----IT------AD------------L--YC---------QQL-----D-RV--AE----K-----L-KGKQ------------------------------DR-----------------------V-YFLHD-N---------------ARPHV----A--KSTRE---------------KL-----L---K------LGWIT-I---P-H-----P-P----Y----------------------SPDL---AP------------TD-----YH--L---F------RS--L--SN
>AAZ67099.1_Adineta_vaga
LITG-DEK----------WVLY------------------------VNY-----------------T-R--R-RQWLSA---GQTGVA------TPK-ADFHSK--KFIL---S---V--W-W---GFKG---V------------------------I-------------------------------------------------------------------HW--EVL--PN------------------GYP-----IT------AD------------L--YC---------QQL-----D-RV--PE----K-----L-KGKQ------------------------------DR-----------------------V-YFLHD-N---------------ARPHV----A--KSTRE---------------EL-----L---K------LGWIT-I---P-H-----P-P----Y----------------------SPDL---AP------------TD-----YH--L---F------RS--L--SN
>AAZ67100.1_Adineta_vaga
LITG-DEK----------WVLY------------------------VNY-----------------T-R--R-RQWLSA---GQTGVA------TPK-VYFHSK--KFIL---S---F--W-W---GIKG---V------------------------I-------------------------------------------------------------------PW--EVL--PN------------------GYP-----IT------AD------------L--DC---------HQL-----D-RV--AE----K-----L-KGKQ------------------------------DR-----------------------V-YFLHD-N---------------ARPHV----A--KSTRE---------------KL-----L---K------LGWIT-I---P-H-----P-P----Y----------------------SPDL---AP------------TD-----YH--L---F------RS--L--SN
>AAZ67101.1_Adineta_vaga
LITG-DEK----------WVLY------------------------VNY-----------------T-R--R-RQWLSA---GQTGVA------TPK-ADLHPK--KSML---S---I--W-W---GIKG---V------------------------I-------------------------------------------------------------------HW--EVL--PN------------------GYT-----IT------AD------------L--YC---------QQL-----D-RV--AE----K-----L-KGKQ------------------------------DR-----------------------V-YFLHD-N---------------ARPHV----A--KSTRE---------------KL-----L---K------LGWIT-I---P-H-----P-P----Y----------------------SPDL---AP------------TD-----YH--L---F------RS--L--SN
>AAZ67102.1_Adineta_vaga
LITG-EEK----------WVLY------------------------VNY-----------------T-R--R-RQWLSA---GQTGVA------TPK-ADLHSK--KSML---S---I--W-W---GIKG---V------------------------I-------------------------------------------------------------------HW--EVL--PN------------------GYP-----IT------AD------------L--YC---------HQL-----D-RV--AE----R-----L-KGKQ------------------------------DR-----------------------V-YFLHD-N---------------ARPHV----A--KSTRE---------------KL-----L---K------LGWIT-I---P-H-----P-P----Y----------------------SPDL---AP------------TD-----YH--L---F------RS--L--SN
>AAZ67103.1_Adineta_vaga
LVTG-EEK----------WVLY------------------------VNY-----------------T-R--R-RQWLSA---GQTGVA------TPK-ADLHPK--KLML---S---V--W-W---GIKG---V------------------------I-------------------------------------------------------------------HW--EVL--PN------------------GYT-----IT------AD------------L--YC---------QQL-----D-RV--AE----K-----L-KGKQ------------------------------DR-----------------------V-YFLHD-N---------------ARPHV----A--KSTRE---------------KL-----L---K------LGWIT-I---P-H-----P-P----Y----------------------SPDL---AP------------TD-----YH--L---F------RS--L--SN
>AAZ67104.1_Adineta_vaga
LITG-EEK----------WVLY------------------------VNY-----------------T-R--R-RQCLSA---GQTGVA------TPK-ADLHPK--KLML---S---V--W-W---GIKG---V------------------------I-------------------------------------------------------------------HW--EVL--PN------------------GYT-----IT------AD------------L--YC---------QQL-----D-RV--AE----K-----L-KGKQ------------------------------DR-----------------------V-YFLHD-N---------------ARPHV----A--KSTRE---------------KL-----L---K------LGWIT-I---P-H-----P---------------------------------------------------------------------------------
>AAZ67105.1_Adineta_vaga
LITG-DEK----------WVLY------------------------VNY-----------------T-R--R-RQWLSA---GQTGVA------TPK-ADLHPK--KLML---S---V--W-W---GIKG---V------------------------I-------------------------------------------------------------------HW--EVL--PN------------------GYT-----IT------AD------------L--YC---------QQL-----D-RV--AE----K-----L-KGKQ------------------------------DR-----------------------V-YFLHD-N---------------ARPHV----A--KSTRE---------------KL-----L---K------LGWIT-I---P-H-----P-P----Y----------------------SPDL---AP------------TD-----YH--L---F------RS--L--SN
>AAZ67106.1_Adineta_vaga
LITG-DEK----------WVLY------------------------VNY-----------------T-H--R-RQWLSP---GQTGVA------TPK-PDLHPK--KVML---S---V--W-W---GVNG---I------------------------I-------------------------------------------------------------------HW--EFL--PN------------------GCT-----IT------AD------------L--YC---------QQL-----D-RV--AQ----K-----L-NGKQ------------------------------DR-----------------------V-YYLHD-N---------------ARPRV----A--KLTCE---------------KL-----L---K------LGWIN-V---P-H-----P-P----Y----------------------SPDL---AP------------TD-----YH--L---F------RS--L--SH
>AAZ67115.1_Adineta_vaga
LITG-DEK----------WVLY------------------------VNY-----------------P-R--R-RQWLSA---GQTGVA------TPK-ADLHPK--KLML---S---V--W-W---GIKG---V------------------------I-------------------------------------------------------------------HW--EVL--PN------------------GYT-----IT------AD------------L--YC---------QQL-----D-RV--AE----K-----L-KGKQ------------------------------DR-----------------------V-YFLHD-N---------------ARPHV----A--KST---------------------------------------------------------------------------------------------------------------------------------------
>AAZ67116.1_Adineta_vaga
LITG-DEK----------WVLY------------------------VNY-----------------P-R--R-RQWLSA---GQTGVA------TPK-ADLHPK--KLML---S---V--W-W---GIKG---V------------------------I-------------------------------------------------------------------HW--EVL--PN------------------GYT-----IT------AD------------L--YC---------QQL-----D-RA--AE----K-----L-KGKQ------------------------------DR-----------------------V-YFLHD-N---------------ARPHV----A--KST---------------------------------------------------------------------------------------------------------------------------------------
>AB527311.1_TIGD6_Homo_sapiens
IFN-ADET----------GVFF------------------------QLLPQH----------------T------LAAKG-DHCR-----GG-KKAKQ---------RLTALFC---C--N-A---SGTE---K-------MRPLIV-----------G---RS----------------------------------------ASPHCL--------KNIHS--FPC--DYR--AN----------------------------------------------------------QW--AWM-----TRDL--FN----E-----W-L-MQ--------V----DAR-M-----KRA--ER---R---------------I-------LLLID--N--------------CSAHN-M--------------LPH--------LE------------------RIQVGY------L---P-S----N----------------------CTAVL--QP------------LN-----LGI-----I------HT--M--KV
>ABA91962.1_Oryza_sativa
FIFI-DEK----------WFNI------------------------TRKTVRYYAAP------T-AS-R--RIRTIQNKN-FIPKIMILTAL-ARPR-FDSNGN---------C---I--F-D---GKIG---C------------------------F-------------------------------------------------------------------PF--VTY--TAAKRSSV--NRPAGTIEMKPIES----IT------KE------------V--IR---------SFM-----IEKV--LP----A-----V-RAKW--------P----RED------A------GK---------------------P--I-YIQQD-N---------------ARPHI----A--PDDRM---------------FC----EA---AKQ----DGFNIKL-----VCQ---P-A----N----------------------SPDL---NV------------LD---------LG-FF------NS--I--QS
>ABA96343.1_Oryza_sativa
-VHI-DEK----------WFNT------------------------TKKTRTFYLVH------W-ED-D--PYRPVQNKN-SIDKVMFLAAV-ARPR-YNEEGI---------C---T--F-D---GKIG---L------------------------W-------------------------------------------------------------------PF--TKK--EPAQRTSQ--NRPRGTLVTKTIK-----VD------RD------------T--VR---------SFL-----IAKV--LP----A-----I-ISSW--------P----RDD------A------HS---------------------T--I-WIQQD-N---------------APAHV----P--VDDYQ---------------FA----YA---VSQ----TGFDIRL-----MHQ---P-P----N----------------------SPDM---NA------------LD---------LG-FF------AS--L--QS
>ABA96630.1_Oryza_sativa
-VYI-DEK----------WFYR------------------------TKPDENYYLSL------D-EP-N--PRRNVKSKN-FIDKVMFLAAK-ARPR-FDEYGE---------C---T--F-D---GKIG---I------------------------F-------------------------------------------------------------------SF--TYW--EAAKRSSR--TRERGT---KAMTS----VT------RD------------I--IQ---------NYL-----IEKV--LP----A-----I-KHKW--------P----NEE------R------GL---------------------P--I-FIQQD-N---------------AKTHI----A--VDDPA---------------FL----SV---AQE----DGWDIRL-----TCQ---P-P----N----------------------CPDL---NV------------LD---------LG-FY------AA--L----
>ABA97024.1_Oryza_sativa
-VHI-DEK----------WFNT------------------------TKKTRNFYMVH------W-ED-D--PYRPVQNKN-SIDKVMFLAAV-ARPR-YNEEGI---------C---T--F-D---GKIG---L------------------------W-------------------------------------------------------------------PF--TKK--EPAQRASQ--NRPRGTLVTKTIK-----VD------RD------------T--VR---------SFL-----IAKV--LP----A-----I-ISSW--------P----REE------R------HN---------------------T--I-WIQQD-N---------------APSHV----P--VDDPQ---------------FA----YA---VSQ----TGFDIRL-----MYQ---P-P----N----------------------STDM---NA------------LD---------LG-FF------AS--L--QS
>ABB02165.1_Teleopsis_dalmanni
IVTG-EEK----------WIYF------------------------KNP-----------------K-R--K-KSWVNP---GQPSTS------TAK-PDRFGK--KTML---C---V--W-W---DQKG---V------------------------V-------------------------------------------------------------------YH--ELL--KP------------------GEN-----VN------AG------------G--YE---------QQM-----I-NL--NH----A-----L-IEKR--------Q----EWA------R------RHG--------------------K--V-ILLHD-N---------------APAHK----A--KRVQD---------------AI-----K---T------LGWEL-L---P-H-----P-P----Y----------------------TPDL---AP-------------------------------------------
>ABB02166.1_Teleopsis_dalmanni
IVTD-DEK----------WIYF------------------------KNP-----------------K-R--K-KSWVNS---GQPLTS------TAK-PDRSGK--KPML---C---V--W-W---DQKG---V------------------------V-------------------------------------------------------------------YH--ELL--KP------------------GET-----VN------AG------------R--YE---------QQI-----I-NL--NH----A-----L-IEKR--------P----EWA------R------RHG--------------------K--V-ILLHD-N---------------APAHK----A--KRVQD---------------AI-----K---T------LGWEL-L---P-H-----P-P----Y----------------------TPDL---AP-------------------------------------------
>ABB02167.1_Teleopsis_dalmanni
IVTG-DEK----------WIYF------------------------KNP-----------------K-R--K-KSWVNP---GQPSTS------TAK-PDRFGK--KTML---C---V--W-W---DQKG---V------------------------V-------------------------------------------------------------------YH--ELL--KP------------------GET-----VN------AG------------R--YE---------QQM-----I-NL--NH----A-----L-IEKR--------P----EWA------R------RYG--------------------K--V-ILQHD-N---------------APAHK----A--KRVQD---------------AI-----K---T------LGWEL-L---SCH-----P-P----Y----------------------TPDL---AP-------------------------------------------
>ABC41930.1_Sitodiplosis_mosellana
--TG-DEK----------WVYY------------------------ENP-----------------K-R--K-AAYVDP---GQPAPS------QPK-RDIHCD--KVML---C---I--W-W---DMKG---V------------------------V-------------------------------------------------------------------YY--ELL--KP------------------DQT-----IN------KE------------R--YR---------RQL-----N-DL--AH----A-----L-DEKR--------P----LIA------R------KHH--------------------N--V-LFHDD-N---------------APPH--------------------------------------------------------------------------------------------------------------------------------------------------
>ABC41933.1_Sitodiplosis_mosellana
--TG-DET----------WIYY------------------------DNP-----------------K-R--K-KSYVNR---GQPAKS------TPK-RNIHVS--KVML---S---I--W-W---DQKG---V------------------------V-------------------------------------------------------------------YW--ELP--PS------------------GQT-----IN------GP------------L--YR---------TQL-----I-RL--KR----A-----L-KEKR--------P----EWG------T------RHE--------------------S--L-IFHHD-N---------------ARPH--------------------------------------------------------------------------------------------------------------------------------------------------
>ABD32675.2_Medicago_truncatula
--------------------------------------------------------------------------------------MFLTAI-TRPR-FDVEGN---------E---T--F-S---DKIG---V------------------------F-------------------------------------------------------------------PF--IYK--EPAKRNSV--NRVAGTLETKSITS----VN------RE------------I--CR---------KFL-----IEKV--IP----A-----I-KQKW--------P----RDE------I------GQ---------------------P--I-FIQQD-N---------------ARCHV----N--ENDIE---------------FR----QA---ASQ----DGFDIRL-----MCQ---P-P----N----------------------SPEL---NV------------LD---------LG-FF------SA--I--QS
>ABF93607.1_Oryza_sativa
FIFI-DEK----------WFNI------------------------TRKTVRYYVAP------T-AS-R--RIRTIQNKN-FIPKIMILTAL-ARPR-FDSNGK---------C---I--F-D---GKIG---C------------------------F-------------------------------------------------------------------PF--VTY--TAAKRSSV--NRPAGTIEMKPIES----IT------KE------------V--IR---------SFM-----IEKV--LP----A-----V-RAKW--------P----RED------A------GK---------------------P--I-YIQQD-N---------------ARPHI----A--PDDRM---------------FC----EA---AKQ----DGFNIKL-----VCQ---P-T----N----------------------SPDL---NV------------LD---------LG-FF------NS--I--QS
>ABG21735.1_Bambusa_bambos
---I-DEK----------WFNL------------------------TRKSEKYYMLA------D-ED-E--PTRTCKSKN-NIPKIMFLTAV-TRPR-FDVNGN---------C---T--F-D---GKIG---C------------------------F-------------------------------------------------------------------PL--VTY--EPAKRSSV--NRPAGTMEVKPIAS----VT------KE------------V--TR---------AFM-----VNKV--LL----A-----I-RAKW--------P----HED------V------NR---------------------P--I-YIQQD-N---------------A-----------------------------------------------------------------------------------------------------------------------------------------------------
>ABG21736.1_Bambusa_multiplex
---I-DEK----------WFYL------------------------IRKSERCYLLA------D-ED-E--PLRTYRSKS-NIPKIMFLRVT-ARPR-FDENGV---------C---T--F-D---GKIG---C------------------------F-------------------------------------------------------------------PL--VTF--ERAKRSSV--NRPAGTMEVKPIAS----IT------RD------------V--IR---------EFM-----IEKV--LP----A-----I-RAKW--------P----HED------V------NK---------------------P--I-YIQQD-N---------------A-----------------------------------------------------------------------------------------------------------------------------------------------------
>ABG21737.1_Arundinaria_fargesii
---I-DEK----------WFNI------------------------TRKTERYYMVQ------G-EH-E--PTRTCKNKN-YIPKIMLLTAL-ARPR-FDSNGN---------Y---T--F-D---GKIG---C------------------------F-------------------------------------------------------------------PF--VTY--EPAKRSSA--NRPAGTIEMKPIES----IT------KE------------V--IR---------TFL-----IEKV--LP----A-----I-RAKW--------P----RED------A------NK---------------------P--I-YIQQD-N---------------A-----------------------------------------------------------------------------------------------------------------------------------------------------
>ABG21738.1_Semiarundinaria_densiflora
---I-DEK----------WFNI------------------------TWKTERYYTVQ------G-EH-E--PTRTCKNKN-YIPKIMLLTAL-ARPR-FDSDGN---------C---T--F-D---GKIG---R------------------------F-------------------------------------------------------------------PF--VTY--EPTKRSSA--NRPTGTIEMKPIES----IA------KE------------V--IQ---------TFL-----IEKV--LP----A-----I-RAKW--------S----RED------A------NK---------------------P--I-YIQQD-N---------------A-----------------------------------------------------------------------------------------------------------------------------------------------------
>ABG21739.1_Cephalostachyum_pergracile
---I-DEK----------WFYL------------------------TRKSERYYLLA------D-ED-E--PLRTCRSKN-NIPKIMFLCVT-ARPR-FDENGV---------C---I--F-Y---GKIG---C------------------------F-------------------------------------------------------------------PL--VTF--EREKRSSV--NRPAGTMEVKPIAS----IT------RD------------V--IR---------QFM-----IDKV--LP----A-----I-RAKW--------P----RED------V------NK---------------------P--I-YIQQD-N---------------A-----------------------------------------------------------------------------------------------------------------------------------------------------
>ABG21740.1_Chimonobambusa_marmorea
---I-DEK----------WFNI------------------------TRKTERYYTVQ------G-EH-E--PTQTCKNKN-YIPKIMLMTAL-ARPR-FDSDGN---------C---T--F-D---GKIG---C------------------------F-------------------------------------------------------------------PF--VTY--KPAKRSSA--NRPARTIEMKPIES----IT------KE------------V--IR---------TFL-----IEKV--LP----A-----I-RAKW--------P----RED------A------NK---------------------P--I-YIQQD-N---------------A-----------------------------------------------------------------------------------------------------------------------------------------------------
>ABG21741.1_Chimonocalamus_pallens
---I-DEK----------WFNI------------------------TRKTERYYTVQ------G-EH-E--PTRTCKNKN-YIPKIMLLTAL-ARPR-FDSDGN---------C---A--F-D---GKIG---C------------------------F-------------------------------------------------------------------PF--VTY--EPAKRSSA--NRPAGTIEMKPIES----IT------KE------------V--IR---------TFL-----IEKV--LP----A-----I-RAKW--------P----RED------A------NK---------------------P--M-YIQQD-N---------------A-----------------------------------------------------------------------------------------------------------------------------------------------------
>ABG21744.1_Dendrocalamus_minor
---I-DEK----------WFNL------------------------TRKSEKYYMLA------D-ED-E--PTRTCKSKN-NIPKIMFLTAV-TRPR-FDVNGN---------F---T--F-D---GKIG---R------------------------F-------------------------------------------------------------------PL--VTY--EPAKRSSV--TRSAGTMEVKPIAS----VT------KE------------V--TR---------AFM-----VNKV--LP----A-----I-RAKW--------P----RED------V------NR---------------------P--I-YIQQD-N---------------A-----------------------------------------------------------------------------------------------------------------------------------------------------
>ABG21746.1_Fargesia_fungosa
---I-DEK----------WFNI------------------------TRKTERYYTVQ------G-EH-E--PTRTCKNKN-YIPKIMLLTAL-ARPR-FDSDGN---------C---T--F-D---GKIG---C------------------------F-------------------------------------------------------------------PF--VTY--EPAKRSSA--NRPTGTIEMKPIES----IT------KE------------V--IR---------TFL-----IEKV--LP----A-----I-RAKW--------S----RED------A------NK---------------------P--I-YIQQD-N---------------A-----------------------------------------------------------------------------------------------------------------------------------------------------
>ABG21747.1_Gelidocalamus_annulatus
---I-DEK----------WFNI------------------------TRKTERYYTVQ------G-EH-E--PTRTCKNKN-YIPKIMLLTAL-ARPR-FDSDGN---------C---T--F-D---GKIG---C------------------------F-------------------------------------------------------------------PF--VTY--EPAKRSSA--NRPAGTIEMKPMES----IT------KE------------V--IR---------TFL-----IEKV--LP----A-----I-RAKW--------P----RED------A------NK---------------------P--I-YIQQD-N---------------A-----------------------------------------------------------------------------------------------------------------------------------------------------
>ABG21750.1_Hibanobambusa_tranquillans
---I-DEK----------WFNI------------------------TRKTERYYTVQ------G-EH-E--PTRTCKNKN-YIPKIMLLTAL-ARPR-FDFDGN---------C---T--F-D---GKIG---C------------------------F-------------------------------------------------------------------PF--VTY--EPPKRSSA--NRPAGTIEMKPIES----IT------KE------------V--IR---------TFL-----IEKV--LP----A-----I-RAKW--------P----RED------A------NN---------------------P--I-YIQQD-N---------------A-----------------------------------------------------------------------------------------------------------------------------------------------------
>ABG21751.1_Himalayacalamus_intermedius
---I-DEK----------WFNI------------------------TRKTERYYTVQ------G-EH-E--PTRTCKNKN-YIPKIMLLTAL-ARPR-FDSDGN---------C---T--F-D---GKIG---C------------------------F-------------------------------------------------------------------PF--VTY--EPAKRSSA--NRPAGTIEMKPIES----IT------KE------------V--IR---------TFL-----IEKV--LP----A-----I-RAKW--------P----RED------A------NK---------------------P--I-YIQQD-N---------------A-----------------------------------------------------------------------------------------------------------------------------------------------------
>ABG21754.1_Melocalamus_arrectus
---I-DEK----------WFYL------------------------TRKSERYYLLA------D-ED-E--PLRTCRSKN-NIPKIMFLCAT-ARPR-FDENGV---------C---T--F-D---GKIG---C------------------------F-------------------------------------------------------------------PL--VTF--ERAKRSSV--NRPAGTMEVKPIAS----IT------RD------------V--IR---------EFM-----IEKV--LP----A-----I-RAKW--------P----HED------V------NK---------------------L--I-YIQQD-N---------------A-----------------------------------------------------------------------------------------------------------------------------------------------------
>ABG21755.1_Melocanna_baccifera
---I-DEK----------WFYL------------------------TRKSERYYLLA------D-ED-E--PLRTCRSKN-NIPKIMFLCVT-ARPR-FDENGV---------C---I--F-Y---GKIG---C------------------------F-------------------------------------------------------------------PL--VTF--ERAKRSSV--NRPAGTMEVKPIAS----IT------RD------------V--IR---------QFM-----IDKV--LP----A-----I-RAKW--------P----REE------V------NK---------------------P--I-YIQQD-N---------------A-----------------------------------------------------------------------------------------------------------------------------------------------------
>ABG21758.1_Bambusa_emeiensis
---I-DEK----------WFYL------------------------TRKSEIYYLLA------D-ED-E--PLRTCRSKN-NIPKIMFLCVT-TRPR-FDENGV---------C---T--F-D---GKIG---C------------------------F-------------------------------------------------------------------PL--VTF--ERAKRSSV--NRPAGTMEVKPIAS----IT------RD------------V--IR---------EFM-----IEKV--LP----A-----I-RAKW--------P----HED------V------NK---------------------P--I-YIQQD-N---------------A-----------------------------------------------------------------------------------------------------------------------------------------------------
>ABG21759.1_Oligostachyum_sulcatum
---I-DEK----------WFNI------------------------TRKTERYYTVQ------G-EH-E--PTRTCKNKN-YIPKIMLLTAL-ARPR-FDSDGN---------C---T--F-D---GKIG---C------------------------F-------------------------------------------------------------------PF--VTY--EPAKRSSA--NRPAGTIEMKPIES----IT------KE------------V--IR---------TFL-----IEKV--LP----A-----I-RAKW--------P----CED------A------NK---------------------P--I-YIQQD-N---------------A-----------------------------------------------------------------------------------------------------------------------------------------------------
>ABG21760.1_Otatea_acuminata
---I-DEK----------WFNL------------------------TRKAERYYTLP------D-ED-E--PTRTCKSKN-NIPKIMFLCAV-ARPR-FDANRN---------C---T--F-D---GKIG---C------------------------F-------------------------------------------------------------------PL--VTH--EPAKRSSV--NRPAGTMEMKPITS----IT------KE------------V--IR---------AFM-----IDKV--LP----A-----I-RAKW--------P----LEG------V------NK---------------------P--I-YIQQD-N---------------A-----------------------------------------------------------------------------------------------------------------------------------------------------
>ABG21761.1_Phyllostachys_edulis
---I-DEK----------WFVV------------------------TRKTERYYTVQ------G-EH-E--PTRTCKNKN-YIPKIMLLTAL-ARPR-FDSDGN---------C---T--F-D---GKIG---C------------------------F-------------------------------------------------------------------PF--VTY--EPAKRSSA--NRPAGTIEMKPIES----IT------KE------------V--IR---------TLL-----IEKV--LP----A-----I-HAKW--------P----HED------A------NK---------------------P--I-YIQQD-N---------------A-----------------------------------------------------------------------------------------------------------------------------------------------------
>ABG21765.1_Phyllostachys_edulis
---I-DEK----------WFNI------------------------TRKTERYYTVQ------G-EH-E--PTRTCKNKN-YIPKIMLLTAL-TRPR-FDSDGN---------C---T--F-D---GKIG---C------------------------F-------------------------------------------------------------------PF--VTY--EPAKRSSA--NRPVGTIEMKPIES----IT------KE------------V--IR---------TFL-----IEKV--LP----V-----I-RAKW--------P----RED------A------NK---------------------P--I-YIQQD-N---------------A-----------------------------------------------------------------------------------------------------------------------------------------------------
>ABG21766.1_Phyllostachys_edulis
---I-DEK----------WFKI------------------------TRKTFRYYTVQ------G-EH-E--PTRTCKNKN-YIPKIMLLTAL-ARPR-FDSDGN---------C---T--F-D---GKIG---C------------------------F-------------------------------------------------------------------PF--VTY--EPAKRSSA--NRPAGTIEIKPIES----IT------KE------------V--IR---------TFL-----IEKV--LP----T-----I-RAKW--------P----RED------A------NK---------------------P--I-YIQQD-N---------------A-----------------------------------------------------------------------------------------------------------------------------------------------------
>ABG21769.1_Phyllostachys_edulis
---I-DEK----------WFNI------------------------TRKTERYYTFQ------G-EH-E--PTRTCKNKN-YIPKIMLLIAL-ARPR-FDSDGN---------C---T--F-D---GKIG---C------------------------F-------------------------------------------------------------------PF--VTY--EPAKRSSA--NRPAGTIEMKPIES----IT------KE------------V--IR---------TFL-----IEKV--LS----A-----I-RAKW--------L----GED------T------NK---------------------P--I-YIQQD-N---------------A-----------------------------------------------------------------------------------------------------------------------------------------------------
>ABG21770.1_Phyllostachys_edulis
---I-DEK----------WFNI------------------------TQKTERYYTVQ------G-EH-E--PTRTCKNKN-YIPKIMLLTAL-ARPR-FDSDGN---------C---T--F-D---GKIG---C------------------------F-------------------------------------------------------------------PF--VTY--ELAKRSSA--NRPAGTIEMKPIES----IT------KE------------V--IR---------TFL-----IEKV--LP----A-----I-RAKW--------P----RED------T------NK---------------------P--I-YIQQD-N---------------A-----------------------------------------------------------------------------------------------------------------------------------------------------
>ABG21771.1_Phyllostachys_edulis
---I-DEK----------WFNI------------------------TRKTERYYTVQ------G-EH-E--PTRTCKNKN-YIPKIMLLTAL-ARPR-FDFDGN---------C---T--F-D---GKIG---C------------------------F-------------------------------------------------------------------PF--VTY--EPAKRSSA--NRPAGTIEMKSIES----IT------KE------------V--IR---------TFL-----IEKV--LP----A-----I-RAKW--------P----RED------A------NK---------------------P--I-YIQQD-N---------------A-----------------------------------------------------------------------------------------------------------------------------------------------------
>ABG21776.1_Phyllostachys_edulis
---I-DEK----------WFNI------------------------TQKTERYYTVQ------G-EH-E--ATRTCKNKN-YIPKIMLLTAL-ARPR-FDSDGN---------C---T--F-D---GKIG---C------------------------F-------------------------------------------------------------------PF--VTY--EPAKRSSA--NRPAGTIEMKPIES----IT------KE------------V--IR---------TFL-----IEKV--LP----A-----I-RAKW--------P----RED------A------NK---------------------P--I-YIQQD-N---------------A-----------------------------------------------------------------------------------------------------------------------------------------------------
>ABG21779.1_Phyllostachys_edulis
---I-DEK----------WFNI------------------------TRKTERYYTVQ------G-EH-E--PTRTCKNKN-YIPKIMLLTAL-ARPR-FDSDGN---------C---T--F-D---GKIG---C------------------------F-------------------------------------------------------------------PF--VTY--EPAKRSSA--NRPAGTIEIKPIES----IT------KE------------V--IR---------TFL-----IEKV--LP----T-----I-RAKW--------P----RED------A------NK---------------------P--I-YIQQD-N---------------A-----------------------------------------------------------------------------------------------------------------------------------------------------
>ABG21781.1_Phyllostachys_edulis
---I-DEK----------WFNI------------------------TRKTERYYTVQ------G-EH-E--PTRTCKNKN-YIPKIMLLTAL-ARPR-FDSDGN---------C---T--F-D---GKIG---C------------------------F-------------------------------------------------------------------PF--VTY--EPAKRSSA--NRPAGTIEMKPIES----IT------KE------------V--IR---------TFL-----IEKV--LP----A-----I-RAKW--------P----RED------T------NK---------------------P--I-YIQQD-N---------------A-----------------------------------------------------------------------------------------------------------------------------------------------------
>ABG21784.1_Phyllostachys_edulis
---I-DEK----------WFNI------------------------TRKTERYYTVQ------G-EH-E--PTRTCKNKN-YIPKIMLLTAL-ARPR-FDSDGN---------C---T--F-D---GKIG---C------------------------F-------------------------------------------------------------------PF--VTY--EPAKRSSA--NRPAETIEMKPIES----IT------KE------------V--IQ---------TFL-----IEKV--LP----A-----I-RAKW--------P----RED------A------NK---------------------P--I-YIQQD-N---------------A-----------------------------------------------------------------------------------------------------------------------------------------------------
>ABG21785.1_Phyllostachys_edulis
---I-DEK----------WFYL------------------------TRKSERYYMLP------D-ED-E--PLRTCKSKN-NIPKLMFLTVT-ARPR-IDRNGV---------C---I--F-D---GRIG---C------------------------F-------------------------------------------------------------------AL--VTY--ERAKRSSV--NRQAGTMEVNPIAS----IT------RD------------V--IR---------TFM-----IDKV--LP----A-----I-RAKW--------P----RED------V------NK---------------------P--I-YIQQD-N---------------A-----------------------------------------------------------------------------------------------------------------------------------------------------
>ABG21786.1_Phyllostachys_edulis
---I-DEK----------WFNI------------------------TQKTERYYTVQ------G-EH-E--PTRTCKNKN-YIPKIMLLTTL-ARPR-FDSDGN---------S---T--F-D---GKIG---C------------------------F-------------------------------------------------------------------PF--VTY--EPAKRSSA--NRPIGTIEMKPIES----IT------KE------------V--IR---------TFL-----IEKV--LP----A-----I-RAKW--------P----RED------A------NK---------------------P--I-YIQQD-N---------------A-----------------------------------------------------------------------------------------------------------------------------------------------------
>ABG21792.1_Phyllostachys_edulis
---I-DEK----------WFNI------------------------TRKTERYYTVQ------G-EH-E--ATRTCKNKN-YIPKIMLLAAL-ARPR-FDSDGN---------C---T--F-D---GKIG---C------------------------F-------------------------------------------------------------------PF--VTY--EPAKRSSA--NRPAGTIEMKPIES----IT------KE------------V--IR---------TFL-----IEKV--LP----A-----I-RAKW--------P----RED------A------NK---------------------P--I-YIQQD-N---------------A-----------------------------------------------------------------------------------------------------------------------------------------------------
>ABG21793.1_Phyllostachys_edulis
---I-DEK----------WFNI------------------------TRKTERYYTVQ------G-EH-E--ATRTCKNKN-YIPKIMLLTAL-TRPR-FDSDGN---------C---T--F-D---GKIG---C------------------------F-------------------------------------------------------------------PF--MTY--EPAKRSSA--NRPAGTIEMKPIES----IT------KE------------V--IR---------TFL-----IEKV--LP----A-----I-RAKW--------P----HED------A------NK---------------------P--I-YIQQD-N---------------A-----------------------------------------------------------------------------------------------------------------------------------------------------
>ABG21795.1_Phyllostachys_edulis
---I-DEK----------WFNI------------------------TRKTERYYTVQ------G-EH-E--ATRTCKNKN-YIPKIMLLTAL-ARPR-FDSDSN---------C---T--F-D---GKIG---C------------------------F-------------------------------------------------------------------PF--VTY--EPAKRSSA--NRPAGTIQMKPIES----IT------KE------------V--IR---------TFL-----IEKV--LP----A-----I-RAKW--------P----RED------A------NK---------------------P--I-YIQQD-N---------------A-----------------------------------------------------------------------------------------------------------------------------------------------------
>ABG21796.1_Phyllostachys_edulis
---I-DEK----------WFNI------------------------TRKTERYYTFQ------G-EH-E--PTRTCKNKN-YIPKIMLLIAL-ARPR-FDSDGN---------C---T--F-D---GKIG---C------------------------F-------------------------------------------------------------------PF--VTY--EPAKRSSA--NRPAGTIEIKPIES----IT------KE------------V--IR---------TFL-----IEKV--LP----T-----I-RAKW--------P----RED------A------NK---------------------P--I-YIQQD-N---------------A-----------------------------------------------------------------------------------------------------------------------------------------------------
>ABG21798.1_Pleioblastus_gramineus
---I-DEK----------WFNI------------------------TRKTERYYTVQ------G-EH-E--PTRTCKNKN-YIPKIMLLTAL-ARPR-FDFDGN---------C---T--F-D---GKIG---C------------------------F-------------------------------------------------------------------PF--VTY--EPAKRSSA--NRPAGTIEMKPIES----IT------KE------------I--IR---------TFL-----IEKV--LP----A-----I-RAKW--------P----REG------A------NK---------------------P--I-YIQQD-N---------------A-----------------------------------------------------------------------------------------------------------------------------------------------------
>ABG21799.1_Pseudostachyum_polymorphum
---I-DEK----------WFYL------------------------TRKSERYYLLA------D-ED-E--PLRTCRSKN-NIPKIMFLCVT-ARPR-FDENGV---------C---I--F-Y---GKIG---C------------------------F-------------------------------------------------------------------PL--VTF--ERAKRSSV--NRPAGAMEVKPIAS----IT------RD------------V--IR---------EFM-----IEKV--LP----A-----I-RAKW--------P----HED------V------NK---------------------P--M-YIQQD-N---------------A-----------------------------------------------------------------------------------------------------------------------------------------------------
>ABG21800.1_Pseudosasa_japonica
---I-DEK----------WFNI------------------------TRKTERYYTVQ------G-EH-E--PTRTCKNKN-YIPKIMLLTAL-ARPR-FDSDGN---------C---T--F-D---GKIG---C------------------------F-------------------------------------------------------------------PF--VTY--EPAKRWSA--NWPAGTIEMKPIES----IT------KE------------V--IR---------TFL-----IEKV--LP----A-----I-RAKW--------P----RED------A------NK---------------------P--I-YIQQD-N---------------A-----------------------------------------------------------------------------------------------------------------------------------------------------
>ABG21802.1_Pleioblastus_fortunei
---I-DEK----------WFNI------------------------TRKTERYYTVQ------G-EH-E--PTRTCKNKN-YIPKIMLLTAL-ARPR-FDFDGN---------C---T--F-D---GKIG---C------------------------F-------------------------------------------------------------------PL--VTY--EPAKRSSA--NRPAGTIEMKPIES----IT------KE------------I--IR---------TFL-----IEKV--LP----A-----I-RAQW--------P----RED------A------NK---------------------P--G-DIQQD-N---------------A-----------------------------------------------------------------------------------------------------------------------------------------------------
>ABG21804.1_Sasa_veitchii
---I-DEK----------WFNI------------------------TRKTERYYLLP------E-ED-D--PHRTCKNKN-YIPRLMFLCVC-ARPR-FRN-GE---------C---V--F-D---GKIG---C------------------------F-------------------------------------------------------------------PL--VTY--EHAVRRSQ--NRLRGEQVIKPITS----IT------RD------------V--IR---------DFM-----VNNV--LP----A-----I-RAKW--------P----RED------V------NK---------------------P--I-FIQQD-N---------------A-----------------------------------------------------------------------------------------------------------------------------------------------------
>ABG21805.1_Schizostachyum_funghomii
---I-DEK----------WFNI------------------------TRKTERYYTVQ------G-EH-E--PTRTCKNKN-YIPKIMLLTAL-ARPR-FDSDDN---------C---T--F-D---GKIG---C------------------------F-------------------------------------------------------------------PF--VTY--EPAKRSSA--NRPAGTIEMKPIES----IT------KE------------V--IR---------TFL-----IEKV--LP----A-----I-RAKW--------P----CED------A------NK---------------------P--R-YIQQD-N---------------A-----------------------------------------------------------------------------------------------------------------------------------------------------
>ABG21806.1_Shibataea_chinensis
---I-DEK----------WFNI------------------------TRNTERYYTVQ------G-EH-E--PTRTCKNKN-YIPKIMLLTAP-ARPR-FDSDSN---------C---T--F-D---GKIG---C------------------------F-------------------------------------------------------------------PF--VTY--EPAKRSSA--NRPAGTIEMKPIES----IT------KE------------V--IR---------TFL-----IEKV--LP----A-----I-RAKW--------P----RED------A------NK---------------------P--I-YIQQD-N---------------A-----------------------------------------------------------------------------------------------------------------------------------------------------
>ABG21807.1_Thyrsostachys_oliveri
---I-DEK----------WFYL------------------------TRKSERYYLLA------D-ED-E--PLRTCRSKN-NIPKIMFLCVT-ARPR-FDENGV---------C---I--F-C---GKIG---C------------------------F-------------------------------------------------------------------PL--VTF--ERAKRSSV--NRPAGTMEVKPIAS----IT------RD------------V--IR---------QFM-----IDKV--LP----T-----I-RAKW--------P----RED------V------NK---------------------P--I-YIQQD-N---------------A-----------------------------------------------------------------------------------------------------------------------------------------------------
>ABG26269.1_Ophiostoma_novo-ulmi
-----DET----------GFSS------------------------SQ-------G---------DP-I------YVLG----TA---E-K---TKIRKKQVGSR-AWTSTIEC---V--S-A---AG-A---S------------------------L------------------------------------------------------------------PPL--IIF--KGK---KV-QQQWFP---TDL-SL----FN------SW------------Q--FT-----ATNNGWT-----DYET--GL----K-----W-LEDV--------F----IPC------S------APA----------RPSE------A--R-LLVID-G---------------HGSHE----T--DGFMK---------------LC----FE----------NNIFLL-F--L-------P-S----H----------------------SSHVL--QP------------LD-----LT--I---F------SP--L----
>ABG26270.1_Ophiostoma_ulmi
-----DET----------GFSM------------------------GQ-------G---------DP-L------YVLG----TA---Q-K---TKIRKKQMGSR-AWTSTVEC---I--S-A---TG-K---S------------------------L------------------------------------------------------------------PPL--IIF--KGK---SV-QQQWFP---ADL-NP----YS------SW------------Q--FT-----ATNNGWS-----DNET--GL----K-----W-LKDI--------F----IPC------S------TPM----------RPSD------A--R-LLVLD-G---------------HGSHD----S--DEFMK---------------LC----FE----------NNIYLL-F--L-------P-A----H----------------------ASYVL--QP------------LD-----LT--V---F------SL--L----
>ABI14926.1_Sphyracephala_europaea
YVAM-DET----------WLHH------------------------YTP--------------E-SN-R--QSAEWTAY---DEPSPK------RGK-TQQSVG--KVMA---S---V--F-W---DAHG---I------------------------I-------------------------------------------------------------------FI--DYL--QK------------------GQT-----IN------SD------------Y--YI---------ALL-----E-RL--KD----E-----I-AKKR--------P----H--------L------KKK--------------------K--V-LFHQD-N---------------APCHK----S--MKTIV---------------KL-----N---E------LGYEL-L---P-H-----P-P----Y----------------------TPDL---AP-------------------------------------------
>ABL01497.1_Aspergillus_fumigatus
IYNF-DET----------GFAM------------------------GL-------V---------AT-A------RVVT----RA---E-ML-SR-PFLIQPGNR-EWVTSIEC---I--N-S---TG-W---V------------------------L------------------------------------------------------------------PPC--IIF--KGK---VL-IEGWY----QDT-AL----PA------DW------------R--IE-----VSENGWT-----TDQI--GL----R-----W-LQKV--------F----IPA------T------TSR----------TTGR------Y--R-LLILD-G---------------QGSHL----T--PQFDQ---------------IC----TE----------NDIIPI-C--M-------P-A----H----------------------SSHLL--QP------------LD-----VG--C---F------SP--L--KR
>ABN08864.1_Medicago_truncatula
--------------------------------------------------------------------------------------MFLAAV-ARPR-FDSHRN---------V---T--F-D---GKIG---V------------------------F-------------------------------------------------------------------PF--VIR--EPAKRTSV--NRVAGTMETKPILS----VT------RA------------I--IR---------SFY-----INKV--LP----S-----V-MDKC--------P----IED------I------GN---------------------L--I-FIQQD-N---------------ARTHI----D--IDDEE---------------FC----EA---AKK----NGFDIRL-----MCQ---P-P----N----------------------SPEL---NV------------LD---------LG-FF------RA--I--QS
>ABN09791.1_Medicago_truncatula
VFNM-DET----------GLFY------------------------R------------------LQ-A---D--HSLA----TK---------QLEGRKHDKER---LTVVIC---C--N-E---DGSE---K------------------------I------------------------------------------------------------------PLW--IIG--KYA---KP-RCFKN---VN-MNSL----DC------QY------------R--AN-------KKAWM-----TSVL--FD----E-----Y-VRS---------F----DQM------M--------H----------G--R------R--V-LLVVD-N---------------CPAHP-R-NI--E-------------------------GL----------RNVELF-F--L-------P-P----N----------------------MTSKI--QP------------CD-----AG--I---I------RA--F--KM
>ABQ88321.1_Oryza_sativa
IVTC-DEK----------WILY------------------------DNR-----------------R-R--S-AQWLDR---EEAPKH------FPK-PNLHQK--KVMV---T---V--W-W---SAAG---V------------------------I-------------------------------------------------------------------HY--SFL--NP------------------GET-----IT------SE------------K--YC---------QQI-----D-EM--HR----K-----L-QRLQ--------P----ALV------N------RKG-----------------------P-ILLHD-N---------------ARPHV----A--QPTLQ---------------KL-----N---E------LGYEV-L---P-H-----P-P----Y----------------------SPDL---SP------------TD-----YH--F---F------KH--L--DN
>ABR13840.1_Pleistodontes_addicotti
IVTG-DEK----------WIHY------------------------HNQ-----------------K-R--K-KSYVKP---GQPGKS------MAK-QDIHGT--KVMV---C---I--W-W---DQKG---V------------------------I-------------------------------------------------------------------YY--ELL--KS------------------GQT-----IT------GN------------L--YR---------TQL-----I-RL--KR----A-----L-NEKR--------P----EWA------T------RHE--------------------A--I-IFYHD-N---------------ARPYV----A--RPVKN---------------YL-----E---N------SGWKV-L---P-H-----P-P----Y----------------------TPDL---AP-------------------------------------------
>ABR13841.1_Pleistodontes_regalis
IVTG-DEK----------SIHY------------------------DNL-----------------K-H--K-KSYDYP---GHASTS------TGE-PNIHGS--KLKL----------W-W---DQTG---V------------------------V-------------------------------------------------------------------YY--ELF--QP------------------TET-----IT------GE------------R--YR---------QQL-----T-KL--SR----A-----L-KDKR--------S----KYA------K------RYD--------------------K--V-IFQHD-N---------------ARPHV----A--KAVKE---------------TL-----E---L------LNWNV-L---P-H-----P-P----Y----------------------SPDL---AP-------------------------------------------
>ABV31710.1_Salmo_salar
-LLA-DET----------KM--------------------------ELF--------------G-IN-S--THR-VWRR---RNAAYDPKN---TIP-TVKHGGG-NIML-W-G---C--F-S---A-KG---T------------------------G-------------------------------------------------------------------QL--HCI--KG--------------------T-----MD------GA------------M--YR---------Q-I-----LGEN--LL----P-----S-AR----------A-----LK------M------G-H--------------------G--C-VFQHD-N---------------DPKHT----A--KATKE---------------WL-----K---K------KHIKVLE-------W---P-S----Q----------------------SPDL---NP------------IE-----N---L---W------RE--L--K-
>AC011406.5_Homo_sapiens
IFNA-DET----------GVFF------------------------QLLPQH----------------T------LAAKG-DHCR-----GG-KKAKQ---------RLTALFC---C--N-A---SGTE---K-------MRPLIV-----------G---RS----------------------------------------ASPHCL--------KNIHS--LPC--DYR--AN----------------------------------------------------------QW--AWM-----TRDL--FN----E-----W-L-MQ--------V----DAR-M-----KRA--ER---R---------------I-------LLLID--N--------------CSAHN-M--------------LPH--------LE------------------RIQVGY------L---P-S----N----------------------CTAVL--QP------------LN-----LGI-----I------HT--M--KV
>ACO12003.1_Lepeophtheirus_salmonis
IVFS-DEA----------HFWL------------------------NGY--------------V-N--K--QNCRIWSD---EQPHAIN-EL-PMHP-EKT-----TV---W-C---G--L-W---A-GG---I------------------------I------------------------------------------------------------------GPF--FFK--DD----RG-----------RNVT-----VN------GE------------R--YR---------AM------IHDF--FL----P-----Q-LAEL-----------------------------NLV--------------------N--M-WFHQD-D---------------ATCHT----A--RETMN---------------ML-----K---DEF----GEQLISRN--GPVSW---P-P----R----------------------SCDL---TP------------LD-----YF--L---W------GY--V--KS
>ACV32570.1_synthetic_construct_Oryza_sativa
FIFI-DEK----------WFNI------------------------TRKTVRYYAAP------T-AS-R--RIRTIQNKN-FIPKIMILTAL-ARPR-FDSNGN---------C---I--F-D---GKIG---C------------------------F-------------------------------------------------------------------PF--VTY--TAAKRSSV--NRPAGTIEMKPIES----IT------KE------------V--IR---------SFM-----IEKV--LP----A-----V-RAKW--------P----RED------A------GK---------------------P--I-YIQQD-N---------------ARPHI----A--PDDRM---------------FC----EA---AKQ----DGFNIKL-----VCQ---P-A----N----------------------SPDL---NV------------LD---------LG-FF------NS--I--QS
>ACV32571.1_synthetic_construct_Oryza_sativa
IIHI-DEK----------WFNA------------------------SKKEKTFYLYP------D-EE-E--PYFTVHNKN-AIDKVMFLSAV-AKPR-YDDEGN---------C---T--F-D---GKIG---I------------------------W-------------------------------------------------------------------PF--TRK--EPARRRSR--NRERGTLVTKPIK-----VD------RD------------T--IR---------SFM-----ISKV--LP----A-----I-RACW--------P----RED------A------RK---------------------T--I-WIQQD-N---------------ARTHL----P--IDDAQ---------------FG----VA---VAQ----SGLDIRL-----VNQ---P-P----N----------------------SPDM---NC------------LD---------LG-FF------AS--L--QS
>ACV32573.1_synthetic_construct_Oryza_sativa
-VYI-DEK----------WFYR------------------------TKPDENYYLSL------D-EP-N--PRRNVKSKN-FIDKVMFLAAK-ARPR-FDEYGE---------C---T--F-D---GKIG---I------------------------F-------------------------------------------------------------------PF--TYW--EAAKRSSR--SRERGTMELKAMTT----IT------RD------------I--IR---------NYL-----IEKV--LP----A-----I-KHKW--------P----NEE------R------RL---------------------P--I-FIQQD-N---------------AKTHI----A--VDDPA---------------FL----SV---AQE----DGWDIRL-----TCQ---P-P----N----------------------SLDL---NV------------LD---------LG-FF------AA--L--QS
>ACV32574.1_synthetic_construct_Oryza_sativa
IVHI-DEK----------WFNT------------------------TKRTRTIYMVH------W-ED-D--PYRPVQNKN-SIDKVMFLAAI-TRPR-YNEEGI---------C---T--F-D---GKIG---L------------------------W-------------------------------------------------------------------PF--TRK--EPAQRTSH--NRPRGTLVTKTIK-----VD------RN------------T--VR---------SFL-----IAKV--LR----A-----I-IASW--------P----PEE------A------HN---------------------T--I-WIQQD-N---------------APSHV----P--VDDPQ---------------FA----YA---VSQ----TGFDIRL-----MHQ---P-P----N----------------------SPDM---NA------------LD---------LG-FF------AS--L--QS
>ACV32575.1_synthetic_construct_Oryza_sativa
IVHI-DEK----------WFNA------------------------TKKDRTFYLHP------L-EE-E--PYRPVQNKN-AIEKVMFLSTV-ARPR-YDAEGN---------C---T--F-D---GKIG---I------------------------W-------------------------------------------------------------------PF--VRK--EPAQRRSR--NRERGTLVTKTIK-----VD------RD------------T--MR---------SFI-----ISKV--LP----A-----I-RACW--------P----LED------A------RR---------------------T--I-FIQQD-N---------------ARTHV----P--IDDEQ---------------FS----VA---VAQ----MGLDIRL-----VNQ---P-P----N----------------------SPDM---NC------------LD---------LG-FF------AS--L--QS
>ACV32576.1_synthetic_construct_Oryza_sativa
LVFI-DEK----------WFYL------------------------SQKSEKYYLLP------E-QD-Y--PHRTCKNKN-YIPRLMFLCVC-AQPR-FRD-GN---------C---I--F-D---GRIG---C------------------------F-------------------------------------------------------------------PL--VTY--QPAMRGNVRTGRVHGDLVMKPITS----IT------RE------------V--IR---------DFM-----INKV--LP----A-----I-RAKW--------P----KED------V------GK---------------------P--I-FIQQD-N---------------APSHL----K--LDDPD---------------FC----EH---AKQ----EGFDIRL-----ICQ---P-P----N----------------------SPDF---NI------------LD---------LD-FF------RA--I--QA
>ACV85768.1_Acipenser_fulvescens
-----DET----------KI--------------------------EPF--------------G-LN-A--KRY-VWRK---PNTAHHPEN---TIP-TVKHGGG-SIML-W-G---C--F-S---A-SG---P------------------------G-------------------------------------------------------------------KL--VKI--EG--------------------K-----MD------AV------------K--YR---------E-I-----LKEN--LL----K-----S-AR----------D-----LG------L------G-R--------------------R--F-IFQQD-N---------------DPKHT----A--KATLE---------------WL-----K---N------KKVNVLE-------W---P-S----Q----------------------SPDL---NP------------IE-----N---M---W------KE--L--K-
>ACY56712.1_Paracoccidioides_brasiliensis
IYNF-DEI----------GFTM------------------------GV-------I---------ST-S------WVVT----RA---E-RA-GR-PSLLQPGNR-EWATVIEA---V--N-A---TG-W---A------------------------L------------------------------------------------------------------PPM--IIF--KGK---LH-QASWY----KK---L----PK------DW------------T--IG-----VSEKGWT-----TDAL--SL----D-----W-LRKV--------F----NGA------T------KAC----------TKGR------Y--R-LLVLD-G---------------HGSHA----T--ARFDK---------------FC----LD----------HGIISL-Y--M-------P-P----H----------------------SSHLL--QP------------LD-----VS--C---F------SP--L--KR
>ACY56713.1_Paracoccidioides_brasiliensis
-YNF-DEV----------GFLM------------------------GV-------I---------ST-T------LVVT----RS---E-RA-GK-ASLIQPGNR-EWVTVIES---V--N-A---RG-Q---S------------------------L------------------------------------------------------------------PPM--IIL--KGK---LH-QASWY----TN---L----PA------DW------------V--IG-----VSENGWT-----TDQL--GL----I-----W-LKEV--------F----NKH------T------QAY----------TVGR------Y--R-LLILD-G---------------HGSHA----T--AEFDQ---------------FC----RE----------NAIIAL-Y--M-------P-P----H----------------------SSHLL--QP------------LD-----VS--C---F------AP--L--KK
>ADB28039.1_Agrilus_planipennis
FVTV-DET----------WVHH------------------------YTP--------------E-TK-E--QSKQWIGP---GEPTPK------KAK-TIFSAN--KVMA---T---V--F-W---DARG---I------------------------I-------------------------------------------------------------------YI--DYL--AK------------------GNT-----IT------GQ------------Y--YA---------DLL-----Q-RL--SH----E-----V-KIKR--------P----H--------L------AKK--------------------K--I-LFHHD-N---------------APAHT----S--IVATA---------------KI-----N---D------LKFEL-M---P-H-----P-P----Y----------------------SPDL---AP------------SD-----YF--L---F------PN--L--KK
>ADB28040.1_Agrilus_planipennis
YVTM-DET----------WLHH------------------------FTP--------------K-SN-R--QSSEWTAH---DEPAPK------RAK-TQQSAG--KVMA---S---V--F-W---DARG---I------------------------I-------------------------------------------------------------------FI--DCL--EK------------------GRT-----IN------SD------------Y--YI---------ALL-----D-RL--KD----E-----I-AEKR--------P----H--------L------QKK--------------------K--V-LLHQD-N---------------APSHK----S--VKTMA---------------KI-----H---E------LGFEL-L---P-H-----P-P----Y----------------------TPDL---AP-------------------------------------------
>ADE34527.1_Aphis_glycines
-LTG-DET----------WVHH------------------------YTP--------------E-TK-E--QSKQWIGP---GEPTPK------KAK-TIFSAN--KVMA---T---V--F-W---DARG---I------------------------I-------------------------------------------------------------------YI--DYL--AK------------------GNT-----IT------GQ------------Y--YA---------DLL-----Q-RL--SH----E-----V-KIKR--------P----H--------L------AKK--------------------K--I-LFHHD-N---------------APPH--------------------------------------------------------------------------------------------------------------------------------------------------
>ADP24263.1_Phyllostachys_edulis
FVFI-DEK----------WFYL------------------------SQKSERYYLLP------D-ED-E--PHRTCKNKN-YIPRIMFLCVC-ARPR-FRN-GE---------C---V--F-D---GKIG---C------------------------F-------------------------------------------------------------------PL--VTF--EQAIRGSQ--NRLRGEQVIKPIQS----IN------RE------------V--IR---------DFM-----INRV--LP----A-----I-RAKW--------P----RED------V------HK---------------------P--I-FIQQD-N---------------VPSHL----K--VDDPQ---------------FR----EV---AKQ----DGFDIRL-----ICQ---P-P----N----------------------SPDF---NI------------LD---------LG-FF------RA--I--QA
>ADP24264.1_Phyllostachys_edulis
-VYI-DEK----------WFYR------------------------TRKCQNYYLAL------D-ED-K--PERTTKSKN-FIEKVMLLAAI-ARPR-FDGDGN---------V---T--F-S---GKIG---I------------------------F-------------------------------------------------------------------PF--TFV--EPAKRSSA--NRPAGTLVTKAMTS----VT------KE------------T--SR---------EYL-----VNKV--LP----A-----I-KQKW--------P----AEE------V------GT---------------------P--I-FIQQD-N---------------ARTHI----A--INDDE---------------FC----RA---ASA----DGFDISL-----MCQ---P-P----N----------------------SPDL---NV------------LD---------LG-FF------AA--I--QS
>ADQ57456.1_Transposon_vector
YVTM-DET----------WLHH------------------------YTP--------------E-SN-R--QSAEWTAT---GEPSPK------RGK-TQKSAG--KVMA---S---V--F-W---DAHG---I------------------------I-------------------------------------------------------------------FI--DYL--EK------------------GKT-----IN------SD------------Y--YM---------ALL-----E-RL--KV----E-----I-AAKR--------P----H--------M------KKK--------------------K--V-LFHQD-N---------------APCHK----S--LRTMA---------------KI-----R---E------LGFEL-L---P-H-----P-P----Y----------------------SPDL---AP------------SD-----FF--L---F------SD--L--KR
>PrDD37E_Aedes_atropalpus_1
L-M-DDET----------YVKA------------------------EFGQIP----------------G------QKIYL-ATAR-----GD-VSAKF---------K---FVF---A--D-K---FARK---N-----------II-----------W---QGI---------------------------------------CSCG-------------QK--TKV--FLT--DK------TMT-------------------------------------------------SE--VYK-----KECL--QK----R-----I-L-PF--------I----RAH-D-----------R---P---------------V-------MLWPD--L--------------ASCHYSK---T--VIEW----YAT--NG----VS------------------VIPKDL------N---P-P----N----------------------CPQ-F--RP------------IE------KY-----W------AI--T--KR
>78134152_CR_Aedes_aegypti
IFNA-DET----------GLFY------------------------KCLPDK----------------T------FTFQK-ESCH-----GG-KFSKQ---------RLSVMCA---A--N-M---DGSE------------KLPLL-----------V---IGKS------------KNPRCFK-------------------NVKS-----------------LPV--LYE--SN----------------------------------------------------------TK--AWM-----TSLI--FE----K-----W-L-ID--------L----DKK------FEMENRQ---------------------------VLMFVD--N----------------CTA---HPKAVQE------------------K----LK----------F--IKLHF------F---P-------PN--------------------ATSVL--QP------------LD-----LGI-----I------KA--L--KH
>AaegL3_supercont1.1387_Aedes_aegypti
IFNA-DET----------GLFY------------------------KCLPDK----------------T------FTFQK-ESCH-----GG-KFSKQ---------RLSVMCA---A--N-M---DGSE---K---------LPLL-----------V---IGKS------------KNPRCF----------------K---NVK---------------S--LPV--LYE--SN----------------------------------------------------------TK--AWM-----TSLI--FE----K-----W-L-ID--------L----DKK-F-----EME--NR---Q---------------V-------LMFVD--N--------------CTAHPKA------VQEK---------------LK------------------FIKLHF------F---P-P----N----------------------ATSVL--QP------------LD-----LGI-----I------KA--L--KH
>AaegL3_supercont1.635_Aedes_aegypti
IYNA-DET----------GLFY------------------------KCLSDR----------------T------YAFKS-ESCH-----GG-KYSKQ---------RLTILCA---A--N-M---DGSD---K---------LPLL-----------V---IWXS------------WKPRCF----------------K---NVK---------------S--LPV--EYE--AN----------------------------------------------------------SK--AWM-----TSLL--FE----K-----W-M-LK--------L----DQR-M-----SDE--NR---K---------------I-------LMFVD--N--------------CTAHPKI------LQEK---------------LK------------------SIKHVF------F---P-I----N----------------------ATSIL--QP------------LD-----LGI-----I------KS--L--KH
>AaegL3_supercont1.769_Aedes_aegypti
IFNA-DET----------GLFY------------------------KXLPDK----------------T------FTFQK-ESCH-----GG-KFSKQ---------RLSVMCA---A--N-M---DGSE---K---------LPLL-----------V---IGKS------------KNPRCF----------------K---NVK---------------S--LPV--LYE--SN----------------------------------------------------------TK--AWM-----TSLI--FE----K-----W-L-ID--------L----DKK-F-----EME--NR---Q---------------V-------LMFVD--N--------------CTAHPKA------VQEK---------------LK------------------FIKLHF------F---P-P----N----------------------ATSVL--QP------------LD-----LGI-----I------KA--L--KH
>AEO90418.1_Misgolas_hubbardi
ILFS-DEK----------IFTI------------------------EES--------------F-NS-Q--NDRVYAST---SQEAQDIAP---RIM-RGHYPA--SVMV-W-W---G--V-S---Y-EG---A------------------------T-------------------------------------------------------------------EL--HFC--EK------------------GVK-----TS------AK------------V--YQ---------DTV-----LEPV--VE----N-----V-NHTL--------F-----QH---------------Q--------------------Q--W-SFQQD-S---------------APAHK----A--RSTQE---------------WL-----R---SNV----PDFITPS------DW---P-S----S----------------------SPDL---NP------------LD-----YK--L---W------AI--L--ES
>AER39691.1_Verticillium_dahliae
IYNF-DET----------GFMM------------------------GV-------I---------ST-G------MVVT----SS---E-RR-SN-TKLIQPGNR-QWVTVIQG---V--N-S---QG-W---C------------------------V------------------------------------------------------------------PPF--IVV--AGK---YH-LSSWY----EET-SL----PK------DW------------V--IA-----TTENGWT-----TNRT--GL----E-----W-IRH---------F----DKY------T------RPR----------TTGT------H--R-LLILD-G---------------HESHH----S--IEFDA---------------YC----KE----------NNIIAL-C--M-------P-P----H----------------------SSHLL--QP------------LD-----IG--C---F------GP--L--KQ
>AER39692.1_Verticillium_dahliae
IYNF-DET----------GFMM------------------------GI-------I---------ST-G------MVVT----SA---G-RR-SN-TKLAQPGNR-EWVTVIQG---V--N-S---QG-W---T------------------------V------------------------------------------------------------------PPY--IIV--SGK---YH-LSTWY----ENS-AL----PR------DW------------V--IS-----TSDNGWT-----TNER--GL----E-----W-IRH---------F----DRH------T------KPR----------SSGK------Y--R-LLILD-G---------------HESHH----S--TDFEL---------------YC----KE----------NNIVTL-C--M-------P-P----H----------------------SSHIL--QP------------LD-----VG--C---F------GP--L--KQ
>AER39694.1_Verticillium_dahliae
-----DET----------GILE------------------------GR-------G---------SN-G------LVLG----SA---E-A---QNLRKKQPGSR-AWTSILEC---I--S-A---TG-T---T------------------------V------------------------------------------------------------------PPL--VIF--KGK---SV-QQQWFP---LDL-QP----YS------SW------------K--FT-----ATENGWT-----DNDT--AV----F-----W-LKEI--------F----IPS------T------QPT----------NPST------A--R-LLILD-G---------------HGSHE----T--TEFMY---------------LC----YT----------NNIHLV-F--L-------P-P----H----------------------TSHVL--QP------------LD-----QS--V---F------GP--L----
>AeTango2_Myzus_persicae_nicotianae
VWS--DES----------KFEL-----------------------------------------------------FNKKR-RLRVWRKSDEGLQDRHLQPTMKHGGGNVMVWGC------FSW---FGVG---N------------------------L-----------------------------------------------------------------------AQI--NGIMTAEG---------------------------------------------YI---------DIL-----CEN---LE------------ESMLKMGL----E----NNN-----------------------------------------TFQQD-N---------------DPKHT----A--KKTRA---------------FF----RS----------TRIKSMEW----------P-P----Q----------------------SPDL---NP------------IE-----NL------W------AI--LDNKV
>AEY63681.1_Fusarium_oxysporum
-----DEG----------GIMT------------------------GF-------G---------LD-S------LVVG----SA---D-P--KRKAFLKGPQTR-NWTSFIEA---V--T-A---DG-R---A------------------------L------------------------------------------------------------------VPG--IIF--KGK---EL-QKQWFL---DEF-KQ----IA------DW------------Y--YI-----TSPNGWT-----HDHI--GI----E-----W-LEGV--------Y----LPQ------T------TPA----------DESD------A--R-LIILD-G---------------HGSHA----T--DEWMA---------------TC----FL----------NNVYCC-Y--L-------P-A----H----------------------CSHGL--QP------------LD-----NG--V---F------NA--L----
>AEZ51500.1_Cloning_vector_Drosophila_mauritiana
IVTG-DEK----------WIFF------------------------VNP-----------------K-R--K-KSYVDP---GQPATS------TAR-PNRFGK--KTML---C---V--W-W---DQSG---V------------------------I-------------------------------------------------------------------YY--ELL--KP------------------GET-----VN------TA------------R--YQ---------QQL-----I-NL--NR----A-----L-QRKR--------P----EYQ------K------RQH--------------------R--V-IFLHD-N---------------APSHT----A--RAVRD---------------TL-----E---T------LNWEV-L---P-H-----A-A----Y----------------------SPDL---AP------------SD-----YH--L---F------AS--M--GH
>AFM44957.1_Mayetiola_destructor
IVTG-DEK----------WIYF------------------------KNP-----------------K-R--K-KSYVLP---GQPAQS------TAR-PDRFGK--KTML---C---V--F-W---DQRG---V------------------------I-------------------------------------------------------------------WY--DLL--KP------------------GET-----VT------SE------------R--YK---------QQL-----I-EL--NR----A-----L-LQKR--------P----EYK------K------RQH--------------------K--V-IFLDD-N---------------APAHR----G--RPAKE---------------TV-----E---L------LNWEQ-L---P-H-----A-A----Y----------------------TPDL---AP-------------------------------------------
>AFM44958.1_Mayetiola_destructor
IVTG-DEK----------WVYY------------------------DNP-----------------K-R--E-AAYVDP---GQPGPS------QPK-RDIHCQ--KLML---C---I--W-W---DQKG---V------------------------V-------------------------------------------------------------------YY--ELL--KE------------------NET-----IT------AD------------R--YK---------HQL-----T-NL--AH----A-----L-NEKR--------P----LIA------R------KHH--------------------K--V-LFHDD-N---------------ARPHR----A--NIVKE---------------KL-----E---R------LGWDH-L---D-H-----P-P----Y----------------------SPDL---AP-------------------------------------------
>AFM44959.1_Mayetiola_hordei
IITG-DEK----------WIKY------------------------ENI-----------------T-R--K-KSWKKR---GEPSGT------TSK-PGLTAN--KVML---S---V--W-W---DWKG---I------------------------V-------------------------------------------------------------------YY--ELL--QP------------------GET-----VN------SE------------L--YC---------QQL-----T-RL--KQ----A-----L-EKKR--------P----ELI------N------RKG-----------------------V-VFQHD-N---------------ARPHT----S--LMSRQ---------------KL-----T---A------LGWEV-L---M-H-----P-P----Y----------------------CPDF---AP-------------------------------------------
>AFM44960.1_Mayetiola_hordei
IVTG-DEK----------WIHY------------------------DNP-----------------K-R--K-KSYVKR---VKRAKP------TAK-RDIHCA--KIML---C---I--W-W---DQKD---V------------------------L-------------------------------------------------------------------YC--ELL--EP------------------GRT-----IT------GD------------L--YR---------TQL-----I-RL--KR----A-----I-AEKR--------P----DYA------K------RHE--------------------A--I-IFQHD-N---------------DRPHV----A--LPVKN---------------YL-----E---N------SGWEV-L---P-H-----P-P----Y----------------------SPDL---AP-------------------------------------------
>AFM44962.1_Mayetiola_hordei
IITG-DEK----------WIKY------------------------ENI-----------------T-R--K-KSWKKR---GEPSGT------TSK-PGLTAN--KVML---S---V--W-W---DWKG---I------------------------V-------------------------------------------------------------------YY--ELL--QP------------------GET-----VN------SE------------L--YC---------QQL-----T-RL--KQ----A-----L-EKKR--------P----ELI------N------RKG-----------------------V-VFQHD-N---------------ARPHT----S--LMSRQ---------------KL-----T---A------LGWEV-L---M-H-----P-P----Y----------------------CPDL---AP-------------------------------------------
>AFM74331.1_Pseudo-nitzschia_multiseries
-IHI-DEK----------WFYL------------------------KTTNQKTYLCS------G-EP-E--PHSTCKSKR-FIEKVMFLCAV-ARPR-HDADRN---------A---G--F-D---GKIG---I------------------------W-------------------------------------------------------------------PF--VVK--EPAQRNSV--NRPRGTMVTKNIPS----VN------AA------------E--YQ---------KMM-----LEKV--LP----A-----I-QEKF--------P----VCW------K------SR---------------------P--I-FIQED-N---------------AKPHH----L--RSRAA---------------VR----EA---ARE----AGWNITV-----TTQ---P-P----N----------------------SPDF---NV------------LD---------LG-FF------AS--I--QA
>AFR53956.1_Cloning_vector
-LWS-DET----------KI--------------------------ELF--------------G-HN-D--HRY-VWRK---KGEACKPKN---TIP-TVKHGGG-SIML-W-G---C--F-A---A-GG---T------------------------G-------------------------------------------------------------------AL--HKI--DG--------------------I-----MR------KE------------N--YV---------D-I-----LKQH--LK----T-----S-VR----------K-----LK------L------G-R--------------------K--W-VFQQD-N---------------DPKHT----S--KHVRK---------------WL-----K---D------NKVKVLE-------W---P-S----Q----------------------SPDL---NP------------IE-----N---L---W------AE--L--KK
>AHN53411.1_Nuttalliella_namaqua
-LWS-DET----------KI--------------------------ELF--------------G-IN-S--TRR-VWRR---RNAAYEPKN---TIP-TVKHGGG-HIML-W-G---C--F-S---A-KG---T------------------------G-------------------------------------------------------------------HL--HRI--EG--------------------T-----MD------GT------------M--YR---------Q-I-----LGEH--LL----P-----S-AR----------A-----LR------M------G-R--------------------G--W-VFQHD-N---------------DPKHT----A--KATKE---------------WL-----K---K------KHMKVLE-------W---P-S----Q----------------------SPDL---NP------------IE-----N---L---W------RE--L--K-
>AHN53431.1_Nuttalliella_namaqua
VFNV-DET----------GLFW------------------------K------------------RM-P--SR--TFIT----KE-----EK--KLPGHKAMKDR---LTLMFS---S--N-A---SGDL---K------------------------I------------------------------------------------------------------KPL--LVY--HSE---NP-RIFKKNNVIK--SKL----PV------HW------------K--SN-------QKAWV-----TQVI--FN----E-----W-ILETFAPA----V----KKF------L------LEK----------ELPL------K--A-LLILD-N---------------APSHPKDLEE---ILQE---------------N------Y----------PFIKVQ-Y--L-------P-P----N----------------------TTS-IL-QP------------MD-----QQ--V---I------AN--F--KK
>AMARI_Apis_mellifera
--L-SDEA----------HFHL------------------------DGFVNR----------------Q-------NCRV-WGSE-----KP-RVISE---------K---QMH---P--Q-R---VTVW---C-----------GF-----------W---A--------------------------------------G--GIIG-------------PY--FFE--NEA--GQAAT-------------------V-----------------------------------NG--ARY-----RDTI--TR----F-----F-L-PK--------L----DDI-DVA-------------D---------------M-------WFQQD--D--------------ATCHTAN---E--TIQLPHETFPG--RV----LS------------------RFGDQN------W---P-P----R----------------------SCD-L--TP------------LD-----FFL-----W------GY--L--KS
>AMARI_Myzus_persicae_nicotianae
IILSDEAH-------------------------------------------------------------------FHLDGFVNRQNCRVWGS-EKPRVISEKQMHPQRVTVWCG---F--W-A---GGII-----------------------------------------------------------------------------------------------GPY--FFENEAGQAATVN------------------------------------------GARYR-----DTITRFF-----LPKLDDIDVADM------W---------------------------------------------------------------FQQD-D---------------ATCHTANETIQLPHETF---------------------------------PGRVLSRF--GDQNW---P-P----R----------------------SCDL---TP------------LD-----FFL-----W------GY--LKSKV
>PrDD37E_Anopheles_gambiae1
L-M-DDET----------YVKA------------------------DFGQIP----------------G------QTFYL-ATGR-----GD-VPAKF---------K---FVF---A--D-K---FARK---F-----------MI-----------W---QGI---------------------------------------CSCG-------------KK--TKV--FVT--NK------TMT-------------------------------------------------SE--LYQ-----KECL--QK----R-----I-L-PF--------I----RSH-D-----------H---P---------------V-------MFWPD--L--------------ASCHYSK---V--VREW----YAE--KG----VL------------------FVPKNL------N---P-P----N----------------------CPQ-F--RP------------IE------KY-----W------AI--M--KR
>AOE48154.1_Locusta_migratoria
IFNA-DET----------GVFF------------------------N------------------LM-P---D--KTFT----FR-----GE--NCHGGKKSKER---LTVLLC---T--N-A---DGSE---K------------------------I------------------------------------------------------------------KPL--IIG--KPR---NP-RCFKH---I---STF----PC------KY------------T--SN-------TKAWM-----TSEI--FL----N-----F-LRE---------F----DAK------M------GSA----------A--R------K--V-LLFVD-R---------------CAAHP-P-DT--S-------------------------FL----------RNVKVV-F--L-------P-P----N----------------------CTSRL--QP------------LD-----LG--I---I------HA--L--KL
>APA09045.1_Sclerotinia_sclerotiorum
-----DEA----------GIME------------------------GQ-------G---------LN-G------MVLG----SS---K-R---RFIQKKQPGSR-TWTSFIEC---I--S-A---TG-R---A------------------------L------------------------------------------------------------------LPL--VIF--KGK---TL-QQQWFP---IKL-DN----YE------GW------------E--FT-----ATDNGWT-----TDST--GL----E-----W-LKEV--------F----IPQ------S------APT----------RPKE------A--R-LLVLD-G---------------HGSHE----T--TQFML---------------EC----FK----------NNMHLL-F--L-------P-P----H----------------------TSHVL--QP------------LD-----LS--I---F------SP--L----
>APA15849.1_Sclerotinia_sclerotiorum
-----DEA----------GIME------------------------GQ-------G---------LN-G------MVLG----SS---K-R---RFIQKKQPGSR-TWTSFIEC---I--S-A---TG-R---A------------------------L------------------------------------------------------------------LPL--VIF--KGK---TL-QQQWFP---IKL-DN----YE------GW------------E--FT-----ATDNGWT-----TDST--GL----E-----W-LKEV--------F----IPQ------S------APT----------RPKE------A--R-LLVLD-G---------------HGSHE----T--TQFML---------------EC----FK----------NNIHLL-F--L-------P-P----H----------------------TSHVL--QP------------LD-----LS--I---F------SP--L----
>APA16216.1_Sclerotinia_sclerotiorum
-----DEA----------GIME------------------------GQ-------G---------LN-G------MVLG----SS---K-R---RFIQKKQPGSR-TWTSFIEC---I--S-A---TG-R---A------------------------L------------------------------------------------------------------LPL--VIF--KGK---TL-QQQWFP---IKL-DN----YE------GW------------E--FT-----ATDNGWT-----TDST--GL----E-----W-LKEV--------F----IPQ------S------APT----------RPKE------A--R-LLVLD-G---------------HGSHE----T--TQFML---------------EC----FK----------NNIHLL-F--L-------P-P----H----------------------TSHVL--QP------------LD-----LS--I---F------SP--L----
>Apismar1-1_Apis_mellifera
IVT-GNET----------WVAH------------------------YTPETK----------------R------QSEQW-RHTT-----SP-STKKF---------N-TTISA---K--K-I---MASV---F------------------------W---DHK--------------------------------------------------------GI--ILI--EYL--PQGE----TI--------------------------------------------------NA--ARY-----CETL--KK----------L-R-RA--------I----QNK-RRGLLTSGV-----------------------C-------L-LHD--N--------------ARPHTAN---V--TKQLLDS-------------F------------------GWDVLN------H---T-P----Y----------------------SPD-L--AP------------SD-----YHL-----F------TS--L--KK
>Apismar1-2_Apis_mellifera
IVT-GDGT----------WISY------------------------INPETK----------------Q------QSMQW-RHST-----SP-KQKKF---------KQTPYTS---R--K-M---MATV---F------------------------W---DEK--------------------------------------------------------SV--LLV--DFM--ERGT----TI--------------------------------------------------TA--QVY-----CETL--NK----------L-R-CA--------I----QNR-RRGKLSSS------------------------I-------ILLHD--N--------------ARPHTAA---K--TQEKIDF---------------------------------RELFN------H---P-L----Y----------------------SPD-L--VP------------SD-----YFL-----F------FH--F--KK
>Apismar2-1_Apis_mellifera
IIT-CDET----------WIFT------------------------YDPETK----------------R------QSMHW-KTPT-----SP-RMKKA---------RMSKSKF---K--A-----MLIV---F------------------------F---DIK--------------------------------------------------------GI--IFV--EWV--PSGQ----TV--------------------------------------------------NQ--YYY-----KEVL--IK----------L-R-ER--------V----RKK-RPDLWKNG------------------------W-------VLHQD--N--------------APAHSAF---S--IQRYLTE-------------K------------------KISVLQ------H---P-P----Y----------------------SPD-L--AP------------CD-----FFL-----F------PK--I--KS
>Apismar2-2_Apis_mellifera
IIT-GDET----------WVYG------------------------YDPKTK----------------V------QSSQW-KTAN-----SS-RPKKC---------RQIRSNI---K--A-----MLIV---F------------------------F---DFF--------------------------------------------------------GL--VHY--EFV--PTGQ----TI--------------------------------------------------NQ--VFY-----KVVL--KR----------L-R-EK--------V----CRK-RPEVWKSKS-----------------------W-------FLHHD--N--------------APAHSAL---S--IREFLAS-------------K------------------NIPVVP------H---P-P----Y----------------------SPD-L--AP------------CD-----FFL-----F------PR--L--KS
>Apismar4-1_Apis_mellifera
IIF-TDEA----------HFHL------------------------NGFVNK----------------Q------NCRIW-GSEN-----PR-TIQEK---------EMHPERV---T--------VWCG---I------------------------W---SG---------------------------------------------------------GL--IGP--YFF--EDEEGNAVTV--------------------------------------------------NG--VRY-----RAML--NH----F-----L-W-PR--------L----DQM-NIENV---------------------------W-------F-QQD--G--------------ATCHTSR---E--TIALLREK------FPDTLIS------------------LRGDQS------Y---P-P----R----------------------SCD-L--TP------------CD-----FFL-----W------GY--T--KS
>Apismar4-2_Apis_mellifera
IIF-SDEA----------HFWM------------------------NGYVNK----------------Q------NCRIW-DDTN-----PH-KTHQN---------KMHPEEV---T--------VWCG---F------------------------W---SG---------------------------------------------------------GI--IGP--YFF--QNETGIAITV--------------------------------------------------NG--ERY-----RSMI--NN----F-----F-W-PK--------L----DDM-----DTEDM-----------------------W-------F-QQD--G--------------ATCHTAR---A--TMDILRER------FEGMVIS------------------RNGDIN------W---P-P----R----------------------SCD-L--TP------------LD-----FFL-----W------GY--L--KS
>Apismar4-3_Apis_mellifera
-FC-SDEA----------HFHL------------------------SGTVNK----------------Q------NFRYW-AANN-----PQ-QLHER---------PLHSPKV---T--------VWCG---V------------------------S---QF---------------------------------------------------------GV--IGP--YFF--EDEN-RTVIV--------------------------------------------------TP--GRY-----VVML--ET----Y-----L-Q-QR--------L----EEM-AEYHNLENV-----------------------W-------F-QQD--G--------------ATAHTAQ---I--SLGVLQQM------FPGRLVS------------------LRGDIG------W---P-A----R----------------------SPD-L--SM------------CD-----FFL-----W------GY--L--KD
>Apismar5-1_Apis_mellifera
ILW-TDES----------KFTN------------------------NGVINK----------------Q------NNRMW-SDVN-----PH-WAVDN---------RYQTVWG---T--N-----VWCG---L------------------------I---GG---------------------------------------------------------KL--LGP--YFY--EENL--------------------------------------------------------TA--RRY-----LAFL--TN----V-----L-P-LM--------L----ENL-PLATRQT-------------------------L-------YFQQD--G--------------APAHNAH---I--VRDYLNRV------YEGKWLG------------------TYGPIE------W---P-A----R----------------------SPD-I--TP------------LD-----FFL-----W------GH--L--KT
>Apismar5-2_Apis_mellifera
VLW-TDES----------TFTR------------------------EGVFNI----------------H------NSHHY-AQEN-----PR-LVRQQ---------RFQRRFS---I--N-----VWMG---I------------------------I---GG---------------------------------------------------------VL--IGP---FL--GLPR----TV--------------------------------------------------GG--NSY-----LNFL--QN----E-----L-P-GL--------L----EDL-PLEVRRR-------------------------M-------IYQHD--G--------------APPHFSR---A--VRQHLDE-------TFTCWIG------------------RGGTIP------W---P-P----R----------------------SPD-L--TP------------MD-----FFV-----W------GY--L--KE
>APL98285.1_Bactrocera_tryoni
MVTG-DEK----------WIKY------------------------DNN-----------------V-R--K-RSWSKR---GEAQQM------VAK-PGLTPR--KVML---S---V--W-W---DWKG---I------------------------I-------------------------------------------------------------------HY--ELL--QP------------------GRT-----ID------ST------------F--YC---------QQL-----M-RL--KQ----A-----I-EKKR--------P----ELI------N------RKG-----------------------F-VFHQD-N---------------ARPHT----S--LMTRQ---------------KL-----G---E------LGWEV-L---M-H-----P-P----Y----------------------SPDL---AP------------SD-----YH--L---F------RS--M--QN
>APL98293.1_Bactrocera_tryoni
YVTM-DET----------WLHH------------------------FTP--------------K-SN-R--QSSEWTAH---DEPAPK------RGK-TQQSAG--KVMA---S---V--F-W---DAHG---I------------------------I-------------------------------------------------------------------FI--DYL--EK------------------GRT-----IN------SD------------Y--YI---------ALL-----D-RL--KD----E-----I-AEKR--------P----H--------L------KKK--------------------K--V-LFHQD-N---------------APCHK----S--VKTMA---------------KI-----H---E------LGFEL-L---P-H-----P-P----Y----------------------SPDL---AP------------SD-----YF--L---F------SD--L--KR
>APL98294.1_Bactrocera_tryoni
FITM-DET----------WVYH------------------------HDP--------------E-SK-Q--EAKEWCEP---GCSASK------RVR-VRKSAK--KVMA---S---V--F-W---DARG---I------------------------L-------------------------------------------------------------------FV--DYL--QT------------------GKT-----IN------SE------------Y--YC---------NLL-----D-QL--KE----K-----I-REKR--------P----G--------L------QKK--------------------K--I-LFHQD-N---------------APCHK----S--ILTMA---------------KI-----H---E------LKFEL-L---E-H-----P-P----Y----------------------SPDL---AP------------SD-----FH--L---F------PE--L--KK
>APL98295.1_Bactrocera_tryoni
MVTG-DEK----------WITY------------------------DNI-----------------K-R--K-RSWSKA---GESSQT------VAK-PGLTAR--KVLL---C---V--W-W---DWKG---I------------------------I-------------------------------------------------------------------HY--ELL--PY------------------GQT-----LN------ST------------I--YC---------EQL-----D-RL--KQ----A-----I-DQKR--------P----ELA------N------RKG-----------------------V-VFHQD-N---------------ARPHT----S--LMTRQ---------------KL-----R---E------LGWEV-L---S-H-----P-P----Y----------------------SPDI---AP------------SD-----YH--L---F------LS--M--AN
>APL98297.1_Bactrocera_tryoni
IVTG-DEK----------WVHY------------------------DNP-----------------K-R--R-KSWGKP---GHASTS------TAK-PNIHGA--KVML---C---I--W-W---DQLG---V------------------------I-------------------------------------------------------------------YY--ELL--KP------------------SET-----IT------GD------------R--YR---------TQL-----M-RL--SR----A-----L-KEKR--------P----QYE------E------RHD--------------------K--V-ILQHD-N---------------ARPHV----A--KVVKK---------------YL-----E---T------LKWEI-L---P-H-----P-P----Y----------------------SPDV---AP------------SD-----YH--L---F------RS--M--AH
>APL98298.1_Bactrocera_tryoni
IVTG-DEK----------WVVY------------------------KNV-----------------K-R--K-RSWSKK---DEPAQT------TSK-ADSHQK--KVML---S---V--W-W---DFKG---I------------------------V-------------------------------------------------------------------YF--ELL--PD------------------NTT-----IN------SE------------V--YC---------DQL-----D-KL--SD----A-----L-KQKR--------P----ELI------N------RKG-----------------------V-VFHQD-N---------------ARPHT----S--LMTRQ---------------KL-----L---Q------LEWDV-L---P-H-----P-P----Y----------------------SPDL---AP------------SD-----YY--L---F------RS--L--QN
>APL98299.1_Bactrocera_tryoni
IVTG-DEK----------WIHY------------------------DNP-----------------K-R--K-KSYVKP---GQPAKS------TAK-PNIHDA--KVML---C---I--W-W---DQKG---V------------------------L-------------------------------------------------------------------YY--ELL--KP------------------GET-----IN------GE------------R--YR---------QQL-----I-KL--KR----A-----I-AEKR--------P----EFA------T------RHE--------------------A--I-IFHHD-N---------------ARPHV----A--RPVKN---------------YL-----E---N------SGWEV-L---P-H-----P-P----Y----------------------SPDL---AP------------SD-----YH--L---F------RS--M--QN
>APL98301.1_Bactrocera_tryoni
ILFS-DEA----------HFWL------------------------NGY--------------V-N--K--QNCRIWGE---EQPEAVQ-EL-PMHP-EKC-----TV---W-C---G--L-Y---A-GG---I------------------------I------------------------------------------------------------------GPY--FFK--DA----VG-----------RNVT-----VN------GD------------R--YR---------SM------LTNF--LL----P-----K-MEEL-----------------------------NLV--------------------D--M-WFQQD-G---------------ATCHT----A--RDSMA---------------IL-----R---ENF----GEQFISRN--GPVSW---P-P----R----------------------SCDL---TP------------LD-----YF--L---W------GY--V--KS
>APL98302.1_Bactrocera_tryoni
ILFS-DEA----------HFWL------------------------NGY--------------V-N--K--QNCRIWDE---EQPEEIQ-EL-PFHP-EKT-----TV---W-C---G--L-W---A-GG---I------------------------I------------------------------------------------------------------GPY--FFK--ND----AG-----------ENVT-----VN------GD------------R--YR---------AM------ITDY--LM----P-----E-IEAR-----------------------------DLG--------------------D--I-WFQQD-G---------------ATSHT----S--HQSMD---------------LL-----R---EHF----GEQIISRF--GPVDW---P-P----R----------------------SCDI---TP------------LD-----FF--L---W------GY--V--KS
>APL98303.1_Bactrocera_tryoni
IIFS-DEA----------HFWL------------------------NGF--------------V-N--K--QNMRYWSG---SNPHVLH-ES-PLHP-EKI-----TV---W-C---G--L-W---A-GG---V------------------------I------------------------------------------------------------------GPY--FFR--DD----QD-----------RHVT-----VN------GN------------R--YR---------SM------ITEY--FW----P-----E-LDDM-----------------------------DLD--------------------N--M-WFQQD-G---------------ATSHT----A--NVTID---------------LL-----K---TKF----GERVISRN--GPVNW---P-P----R----------------------SCDL---TP------------LD-----YF--L---W------GY--V--KS
>APL98304.1_Bactrocera_tryoni
IIMS-DEA----------HFHL------------------------SGY--------------V-N--K--QNLRFWGT---ENPRVTH-EE-PLHP-LKV-----TV---W-C---A--V-F---A-GG---V------------------------I------------------------------------------------------------------GPF--FFE--DV----AG-----------QTVT-----VS------GE------------R--YR---------AM------INEF--FL----P-----Q-LDEL-----------------------------GLE--------------------N--M-WFQQD-G---------------ATAHT----A--RATTD---------------ML-----K---DAF----PGRLISRF--GDLHW---P-A----R----------------------SPDL---TA------------PD-----FF--L---W------GF--L--KS
>112495283_CR_Aplysia_californica
VFR-VVET----------GLFY------------------------ECLPFQ----------------S------LTSMG-EGC------------RQ---------RVSIVCA---I--N-M---NGGE------------KLPLL-----------V---VGKF------------KQPLCFK-----------------GVNIHN-----------------LPA--TYK--SS----------------------------------------------------------SK--ALV-----TSTL--FE----E-----W-V-RQ--------L----DRR------FLLQGRP---------------------------VALIVD--S----------------CGA---HP--QLS------------------D----LR----------A--IKIFF------G---P-------SH--------------------STSRS--QP------------SE-----SDQ-----L------IVQTF--KT
>112506762_CR_Aplysia_californica
IFN-AGET----------GLFF------------------------RCLPDK----------------T------DTFKG-KKCT-----GG-QQAKD---------RLTVMVA---A--N-M---DGSE------------KLPLL-----------V---IGKT------------TKPRCFS-----------------N--AKS-----------------LPV--DYR--AD----------------------------------------------------------RK--AWM-----TSGI--FE----D-----W-L-RK--------L----DRK------FLIQGRS---------------------------ILMIVD--K----------------CPS---HP--VVY------------------G----LA----------A--IRLKF------W---P-------AN--------------------RSSHS--QP------------CD-----QGI-----I------HS--F--KR
>ASM15162v1_scaf75_Bombyx_mori
VFN-AAET----------GLFY------------------------NMTPDK----------------T------LKFKG-ENCS-----GG-KMSKT---------RLTIMVA---A--N-M---TGSC---K---------RKLL-----------V---IGKS------------KKPKCF----------------K---NIH---------------S--LPV--TYE--NN----------------------------------------------------------VK--SWM-----TSEI--FE----R-----W-L-RN--------W----DAE-L-----KGN--KQ---E---------------V-------LLLVD--N--------------CPAH--P------AVTN---------------LK------------------CIKLVF------L---P-P----N----------------------VTSVL--QP------------MD-----QGV-----I------RC--L--KS
>ASM289641v1_PPEB01000064.1_Gopherus_agassizii
VFN-VKET----------GLFY------------------------RMLPNN----------------T------FAFKG-ETCS-----VG-KLSRE---------RITVMVG---T--N-M---DGSE---K---------LPLL-----------V---IGKN------------KNPHCF----------------K---DVK---------------S--LPV--DYE--AN----------------------------------------------------------NM--AWM-----TSEV--FE----Q-----W-M-HK--------L----DER-F-----QAQ--QR---R---------------V-------VFFVD--S--------------FPAH--P------EVKN---------------LK------------------SVELVF------F---P-P----C----------------------SSSKF--IA------------MK-----QGV-----I------RS--L--KV
>ASM303372v1_PSZQ01000517.1_Equus_asinus
IFN-ADET----------GVFF------------------------QLLPQH----------------T------LAAKG-DHCR-----GG-KKAKQ---------RLTALFC---C--N-A---SGTE---K---------MRPL-----------I---VGRS------------ANPRCL----------------K---NVH---------------S--LPC--DYR--AN----------------------------------------------------------QW--AWM-----TQDL--FN----E-----W-L-IQ--------V----DTR-M-----KQA--ER---R---------------I-------LLLID--N--------------CSAH--N------MLPR---------------LE------------------RIQVGY------L---P-S----K----------------------CTAVL--QP------------LN-----LGI-----I------HT--M--KV
>ASM334442v1_LZNR01000711.1_Ursus_americanus
IFN-ADET----------GVFF------------------------QLLPQH----------------T------LAAKG-DHCR-----GG-KKAKQ---------RLTALFC---C--N-A---SGTE---K---------MRPL-----------I---VGRS------------ANPHCL----------------K---NVH---------------S--LPC--DYR--AN----------------------------------------------------------QW--AWM-----TQDL--FN----E-----W-L-MQ--------V----DAR-M-----KRA--ER---R---------------I-------LLLID--N--------------CSAH--N------MLPR---------------LE------------------RIQVGY------L---P-S----N----------------------CTAVL--QP------------LN-----LGI-----I------HT--M--KV
>ASM334442v1_LZNR01006397.1_Ursus_americanus
VFN-IKET----------GLLY------------------------RMLPTN----------------T------FAFKG-ETCS-----IG-KLCKD---------RITLVVG---T--N-M---DGSE---K---------LPLL-----------I---IGKN------------RNPHCF----------------K---GIK---------------S--LPV--CYE--AN----------------------------------------------------------RM--AWM-----TSDV--FE----Q-----W-M-RK--------L----DEK-F-----QAQ--QR---R---------------V-------VIFVD--S--------------FPSH--P------EVKD---------------LK------------------SIELAF------F---P-S----C----------------------LSSKF--IA------------MK-----QGV-----I------KS--L--KI
>ASR75322.1_Oryza_rufipogon
-VHI-DEK----------WFNS------------------------TKIARRFYLYGGEDGEDG-ED-E--PVRLVQNKQ-AIDKVMFLAAL-ARPR-YDANGN---------C---Y--F-D---GKLG---I------------------------W-------------------------------------------------------------------PF--VKK--EPAQRSSQ--NRPRGTLITKSLT-----VC------RD------------T--SR---------AFL-----ITKV--IP----A-----I-VSCW--------P----QED------I------RQ---------------------T--I-WIQQD-N---------------ARTHI----A--ADDPA---------------FA----LA---VAQ----TGLDIRI-----KNQ---P-P----N----------------------SPDM---NV------------LD---------LG-FF------AS--L--QS
>ATHPOGO_Arabidopsis_thaliana
--N-MDET----------GLFY------------------------KLQAD--------------------------HSL-ATKQ-----LE-------------------GRK---Q--D-K---ERLT---V-----------VI-----------C---CNAD------------GSEKVP----------------LW--IIGK-------------YA--KPR--CFK--N----VNMSGLNCEYRSNKRAW--M-----------------------------------TS--VIF-----EE-Y--MR----W-----F-D-NK--------M----HGR-----------------R---------------V-------LFVVD--N--------------GPAH-PK---I--IEGL---------QN----VE------------------LF---F------L---P-P----N----------------------MTSKI--QP------------CD-----AGI-----I------RA--F--KM
>ATP16870.1_Colletotrichum_sublineola
-----DET----------GILE------------------------GK-------G---------DN-G------LVLG----RA---E-T---KSVRKKQPGSR-AWVSIIEC---I--S-A---EG-K---A------------------------L------------------------------------------------------------------HPL--VIY--KGK---TV-QQQWFP---LDL-GP----HD------GW------------E--FT-----ATENGWT-----TDDT--AV----E-----W-LTRV--------F----LPQ------SQPCQPCQPC----------QPDQ------A--R-LLILD-G---------------HGSHT----T--TDFMW---------------LC----YT----------HNVYLL-F--L-------P-P----H----------------------TSHVL--QP------------LD-----QS--V---F------S--------
>Avamar1_Adineta_vaga
I-T-GDEK----------WVLY------------------------VNYTHR-------------------------RQW-LSPG-----QT-GVATP---------K---PDL---H--P-K---KVML---S-----------VW-----------W---------------------------------------------GVNG--------------I--IHW--EFL--PN----GCTIT-------------------------------------------------AD--LYC-----Q--Q--LD----R-----V-A-QK--------L----NGK-Q-----------D---R---------------V-------YYLHD--N--------------ARPRVAK---L--TCEK----LLK--LG----W---------------------INVP------H---P-P----Y----------------------SPD-L--AP------------TD-----YHL-----F------RS--L--SH
>AVMAR1_Adineta_vaga
--T-GDEK----------WVLY------------------------VNYTRR-------------------------RQW-LSAG-----QT-GVATP---------K---ADL---H--P-K---KLML---S-----------VW-----------W---G-------------------------------------------IK-------------GV--IHW--EVL--PNGYT-------------------I-----------------------------------TA--DLY-----CQ-Q--LD----R-----V-A-EK--------L----KGK-QD--------------R---------------V-------YFLHD--N--------------ARPHVAK---S--TREK----LLK--LG----WI------------------TI---P------H---P-P----Y----------------------SPD-L--AP------------TD-----YHL-----F------RS--L--SN
>Avul1_Armadillidium_vulgare
IIFS-DET----------HFHL-------------------------------------------SGFVNKQNCRIWAN--------------ANPRVIVEKPMHPQRVTVWCG---L----W---AGGI----------------------------I------------------------------------------------------------------GPY--FFQNEAGQAVTVN------------------------------------------GVRYR---------EMI-----TNFL--------------WHELEG--------M----DVD---------------------------------------DMWFQQD-G---------------ATCHTANETMAILRDKF---------------------------------NGRVVSRG--GDVNW---P-P----R----------------------SCDL---TP------------LD-----FFL-----W------GY--LKEKV
>Avul2_Armadillidium_vulgare
IIFS-DEA----------HFHL-------------------------------------------SGFVNKQNCRIWAN--------------ANPRVIVEKPMHPQRVTVWCG---L----W---AGGI----------------------------I------------------------------------------------------------------GPY--FFQNEAGQAVTVN------------------------------------------GVRYR---------EMI-----TNFL--------------WHELEG--------M----DVD---------------------------------------YIWFQQV-G---------------ATCHTANETMAILRDKF---------------------------------NGRVISRG--GDVNW---P-P----R----------------------SCDL---TP------------LD-----FFL-----W------GY--LKEKV
>Avul3_Armadillidium_vulgare
IIFS-DEA----------HFHL-------------------------------------------SGFVNKQNCRIWAN--------------ANPRVIVEKPMHPQRVTVWCG---L----W---AGGI----------------------------I------------------------------------------------------------------GPY--FFQNEAGQAVTVN------------------------------------------GVRYR---------EMI-----TNFL--------------WHELEG--------M----DVD---------------------------------------DMWFQQD-G---------------ATCHTANETMAILRDKF---------------------------------NGRVISRG--GDVNW---P-P----R----------------------SCDL---TP------------LD-----FFL-----W------GY--LKEKV
>Avul4_Armadillidium_vulgare
IIFS-DEA----------HFHL-------------------------------------------SGFVNKQNCRIWAN--------------ANPRVIVEKPMHPQRVTVWCG---L----W---AGGI----------------------------I------------------------------------------------------------------GPY--FFQNEAGQAVTVN------------------------------------------GVRNR---------EMI-----TNFL--------------WHELEG--------M----DVD---------------------------------------DMWFQQD-G---------------ATCHTANESMAILRDKF---------------------------------NGRVISRG--GDVNW---P-P----R----------------------SCDL---TP------------LD-----LFL-----W------GY--LKEKV
>Avul5_Armadillidium_vulgare
IIFS-DEA----------HFHL-------------------------------------------SGFVNKQNCRIWAN--------------ANPRVIVEKPMHPQRVTVWCG---L----W---AGGI----------------------------I------------------------------------------------------------------GPY--FFQNEAGQAVTVN------------------------------------------GVRYR---------EMI-----TNFL--------------WHELEG--------M----DVD---------------------------------------DMWFQQD-G---------------ATCHTANETMAILRDKF---------------------------------NGRVISRG--GDVNW---P-P----R----------------------SCDL---TP------------LD-----FFL-----W------GY--LKEKV
>BAA21826.1_Attacus_atlas
IITC-DEK----------WILY------------------------DNR-----------------K-R--S-SQWLNP---GEPAKS------CPK-RKLTQK--KLLV---S---V--W-W---TSAG---V------------------------V-------------------------------------------------------------------HY--SFL--KS------------------GLT-----IT------AD------------V--YC---------QQL-----Q-VM--ME----K-----L-AAKQ--------P----RLI------N------RSR-----------------------P-LLLHD-N---------------ARPHT----A--QQTAT---------------KL-----G---E------LQLEC-L---R-H-----P-P----Y----------------------SPDL---AP------------TD-----YH--F---F------RN--L--DN
>BAB86288.1_Apis_cerana
IVTG-DEK----------WIVY------------------------DNI-----------------K-R--E-L--------NEPAQR------TSK-NNIH-K--KVML---S---V--W-W---DFKG---V------------------------V-------------------------------------------------------------------FF--ELL--PN------------------NCT-----IN------SE------------V--YC---------NQL-----D-KL--NN----S-----I-KQKR--------P----ELI------N------RKG-----------------------V-VFHHD-N---------------AKAHM----S--LMTRQ---------------KL-----L---Q------LGWEV-L---P-H-----P-P----Y----------------------SPDL---AP------------SD-----YH--L---F------RS--L--QN
>BAC86136.1_Homo_sapiens
-----------------------------------------------------------------------------------------------MTGFKASKNR---VTLLSD---T--N-T---AADL---K------------------------L------------------------------------------------------------------KPV--LTA--HSE---NL-RILKNCA--K--STV----PM------C-------------------------NKALM-----AACL--FT----I-----S-FTEYLKPT----T----ENY------C------SGK----------KILF------K--I-VLLFD-N---------------GPGHP----R---ALME---------------V------C----------KEMNAV-F--M-------P-A----N----------------------TTP-VL-YS------------MD-----HR--V---I------LT--F--KS
>Bactrocera_tryoni
I-F-SDEA----------HFWL------------------------NGFVNK----------------Q------NMRYW-SGSN-----PH-VLHES---------P--------------L---HPEK---I-----------TV-----------W---CGL---------------------------------------WAGG-------------VI--GPY--FFR--DD-QDRHVTVN-------------------------------------------------GN--RYR-----S-MI--TE----Y-----F-W-PE--------L----DDM-D----------LD---N---------------M-------WFQQD--G--------------ATSHTAN---V--TIDL----LKT--KFGERVIS------------------RNGPVN------W---P-P----R----------------------SCD-L--TP------------LD-----YFL-----W------GY--V--KS
>BAE64801.1_Aspergillus_oryzae
IFA-CDET----------ALLW------------------------KRIPES----------------G------LAAAG-HTP------TG-TNGND---------RLTTCFC---C--N-S---DASE------------RLPLW-----------F---VGTA------------KRPQAFS---------------AAGINIEN-----------------LGC--HWR--FN----------------------------------------------------------TR--AWM-----TSTI--FT----E-----W-L-LW--------F----DQR------MTGRK-----------------------------VVLLMD--------------------------------------------------G----LS----------A--HKFAF------E---E-------------------------------------------------------------------------------KS
>BAG15923.1_Bombyx_mandarina
ILFS-DEK----------FFTV------------------------EES--------------Y-NK-Q--NDKVYAHS---SEEASNRIP---RIQ-RGHFPS--SLMV-W-L---G--V-S---Y-WG---L------------------------T-------------------------------------------------------------------EV--HFC--EK------------------GVK-----TN------AV------------V--YQ---------NTV-----LTNL--VE----P-----V-SHTM--------F-----NN---------------R--------------------H--W-VFQQD-S---------------APAHR----A--KSTQD---------------WL-----A---AGE----IDFIRHE------DW---P-S----S----------------------SPDL---NP------------LD-----YK--I---W------QH--L--EE
>BAG15926.1_Bombyx_mandarina
ILFS-DEK----------FFTV------------------------EES--------------Y-NK-Q--NDKVYAHS---SEEASSRIP---RVQ-RGHFPS--SLMV-W-L---G--V-S---Y-WG---L------------------------T-------------------------------------------------------------------EV--HFC--EK------------------GVK-----TN------AV------------V--YQ---------NTV-----LTNL--VE----P-----V-SHTT--------F-----NN---------------R--------------------H--W-VFQQD-S---------------APAHR----A--KSTQD---------------WL-----A---AGE----IDFIQHE------DW---P-S----S----------------------SPDL---NP------------LD-----YK--I---W------QH--L--EE
>BAG15927.1_Bombyx_mandarina
ILFS-DEK----------IFIV------------------------EES--------------Y-NK-Q--NDKVYAHS---SEEASNRIP---RVQ-RGHFPS--SLMV-W-L---G--V-S---Y-WG---L------------------------T-------------------------------------------------------------------DV--HFC--EK------------------GVK-----TN------AV------------V--YQ---------NTV-----LTNL--VE----P-----V-SHAM--------F-----NN---------------R--------------------H--W-VFQQD-S---------------APAHR----A--KSTQD---------------WL-----A---ARE----IDFIRHE------DW---P-S----S----------------------SPDL---NP------------LD-----YK--I---W------QH--L--EE
>BAH20555.1_Bombyx_mandarina
ILFS-DEK----------FFTV------------------------EES--------------Y-NK-Q--NDKVYAHS---SEEASNRIP---RIQ-RGHFPS--SLVV-W-L---G--V-S---Y-WG---L------------------------T-------------------------------------------------------------------EV--HFC--EK------------------GVK-----TN------AV------------V--YQ---------NTV-----LTNL--VE----P-----V-SQTM--------F-----NN---------------R--------------------H--W-VFQQD-S---------------APAHR----A--KSTQD---------------WL-----A---AGE----IDFIRHE------DW---P-S----S----------------------SPDL---NP------------LD-----YK--I---W------QH--L--EE
>BAK07566.1_Hordeum_vulgare
VVHI-DEK----------LFYR------------------------TRKTQNMYLSH------R-EN-A--PHWECKHKN-HIQKIMFLSAM-ARPR-YDAQGN---------C---V--F-A---GKIG---V------------------------W-------------------------------------------------------------------AY--TVW--VQAKKKSQ--NRLRGTWELKPCHT----VD------RE------------K--SR---------EYL-----VKYV--LP----A-----I-KEKW--------P----QSD------R------WN---------------------T--I-YVQQD-N---------------ARTHI----K--PDDPL---------------FL----QE---AAR----GGWDIRM-----IYQ---P-P----N----------------------SPDT---NI------------LD---------LG-WF------AS--I--QA
>BAN21458.1_Riptortus_pedestris
------------------------------------------------------------------------------------------------------------MV-W-W---G--V-C---Y-DG---T------------------------T-------------------------------------------------------------------ML--HFC--EN------------------GVK-----TS------AK------------N--YQ---------DDI-----LEPV--VK----P-----L-NETL--------F-----AG---------------S--------------------H--W-VFQQD-S---------------APAHK----A--RSTQQ---------------WL-----R---GTF----LSSSRPQ------KA---P---------------------------------------------------------------------------------
>BAO79477.1_Amegilla_dulcifera
LVTG-DEK----------WIVY------------------------NNV-----------------T-R--K-RSWVKQ---DQPAQT------ASK-AEIHQK--KIML---S---V--W-W---DYKG---I------------------------L-------------------------------------------------------------------YF--ELM--PQ------------------NQT-----IN------SN------------V--YV---------EQL-----D-KL--KD----A-----I-EEKR--------P----VLS------N------RKG-----------------------V-VFHHD-N---------------ARPHT----Y--LVTRQ---------------KL-----L---E------LGWDV-S---S-H-----P-P----Y----------------------SPDL---AP------------SD-----YH--L---F------RS--M--QN
>BAO79479.1_Amegilla_dulcifera
LVTG-DEK----------WIVY------------------------NNV-----------------T-R--K-RSWVKQ---DQPAQT------ASK-AEIHQK--KIML---S---V--W-W---DYKG---I------------------------L-------------------------------------------------------------------YF--ELM--PQ------------------NQT-----IN------SN------------V--YV---------EQL-----D-KL--KD----A-----I-EEKR--------P----VLS------N------RKG-----------------------V-VFHHD-N---------------ARPHT----S--LVTRQ---------------KL-----L---E------LGWDV-S---S-H-----P-P----Y----------------------SPDL---AP------------SD-----YH--L---F------RS--M--QN
>BAO79486.1_Campsomeris_sp.
LVTG-DEK----------WIVY------------------------NNV-----------------T-R--K-RSWVKQ---DQPAQT------ASK-AEIHQK--KIML---S---V--W-W---DYKG---I------------------------L-------------------------------------------------------------------YF--ELM--PQ------------------NQT-----IN------SN------------V--YV---------EQL-----D-RL--KD----A-----I-EEKR--------S----VLS------N------RKG-----------------------V-VFHHD-N---------------ARPHT----S--LVTRQ---------------KL-----L---E------LGWDV-L---S-H-----P-P----Y----------------------SPNL---AP------------SD-----YH--L---F------RS--M--QN
>BAO79496.1_Pachliopta_aristolochiae
LVTG-DEK----------WIVY------------------------NNV-----------------T-R--K-RSWVKQ---DQPAQT------ASK-AEIHQK--KIML---S---V--W-W---DYKG---I------------------------L-------------------------------------------------------------------YF--ELM--PQ------------------NQT-----IN------SN------------V--YV---------EQL-----D-KL--KD----A-----I-EEKR--------P----VLS------N------RKG-----------------------V-VFHHD-N---------------ARPHT----Y--LVTRQ---------------KL-----L---E------LGWDV-S---S-H-----P-P----Y----------------------SPDL---AP------------SD-----YH--L---F------RS--M--QN
>BAP05473.1_Cyphononyx_dorsalis
LITG-DEE----------WVVY------------------------NNI-----------------K-R--K-RSWSRP---GEPTQT------TSK-ADIHQK--KVLL---S---I--W-W---DYKG---I------------------------V-------------------------------------------------------------------YF--ELL--PP------------------NLP-----IN------SD------------V--YI---------DQL-----M-KL--NI----A-----V-EEKR--------P----ELT------N------RKS-----------------------V-VFHHD-N---------------ARPHT----C--LVTRQ---------------KL-----L---E------LGWDV-L---P-H-----P-P----Y----------------------SPDL---AP------------SD-----YF--L---F------RS--L--QN
>BAP05474.1_Cyphononyx_dorsalis
LITG-DEK----------WVVY------------------------NNI-----------------N-R--K-RSWSRP---GEPTQT------ISK-ADIHQK--KVLL---S---V--W-W---DYKG---I------------------------V-------------------------------------------------------------------YF--ELL--PP------------------NLT-----IN------SD------------V--YI---------EQL-----T-KL--HN----A-----V-EEKR--------P----ELT------N------RKS-----------------------V-VFHHD-N---------------ARPHT----F--LVTRQ---------------KL-----L---E------LGWDV-S---P-D-----P-P----Y----------------------SPDL---AP------------SD-----YF--L---F------RS--L--QN
>BAP05475.1_Cyphononyx_dorsalis
LITG-DEK----------WVVY------------------------NNI-----------------K-R--K-RSWSRP---GEPTQT------TSE-ADIRQK--KVLL---S---V--W-W---DYKG---I------------------------V-------------------------------------------------------------------YF--ELL--PP------------------KLT-----IN------SD------------V--YI---------EQL-----T-KL--NN----A-----I-EEKR--------P----KLT------N------RKS-----------------------V-VFHHD-N---------------ARPHT----S--LVTRQ---------------KL-----L---E------LGLDV-L---P-Y-----P-P----Y----------------------SPDL---AP------------SD-----YF--L---F------RS--L--HN
>BAP05476.1_Heteropoda_venatoria
LLTG-DEK----------WVVY------------------------NNI-----------------K-R--K-RSWSRP---GEHTQT------TSK-ADIHQK--KVLL---S---V--W-W---DYKG---I------------------------V-------------------------------------------------------------------YF--ELL--PP------------------NRT-----IN------SD------------V--YI---------EQL-----A-KL--NN----A-----V-EKKR--------P----ELT------N------RKG-----------------------V-VFHHD-N---------------ARPHT----S--LVTRQ---------------KL-----L---E------LGWDV-L---P-H-----P-P----Y----------------------SPDL---AP------------SD-----YF--L---F------RS--L--QN
>BAP05477.1_Heteropoda_venatoria
LITG-DEK----------WVVY------------------------NNI-----------------K-R--K-RSWSRP---GEHTQT------TSK-ADIHQK--KVLL---S---V--W-W---DYKG---I------------------------I-------------------------------------------------------------------YF--ELL--PP------------------NRT-----IN------SD------------V--YN---------EQL-----T-KL--NN----A-----V-EKKR--------P----ELT------N------RKG-----------------------V-VFHHD-N---------------ARPHT----S--LVTRQ---------------KL-----L---E------LGWDV-L---P-H-----P-P----Y----------------------SPDL---AP------------SD-----YF--L---F------RS--L--QN
>BAP05478.1_Heteropoda_venatoria
LITG-DEK----------WVVY------------------------NNI-----------------K-R--K-RSWSRP---GEHTQT------TSK-ADIHQK--KVLL---S---V--W-W---DYKG---I------------------------V-------------------------------------------------------------------YF--ELL--PP------------------NRT-----IN------SD------------V--YI---------EQL-----T-KL--NN----A-----V-EKKR--------P----ELT------N------RKG-----------------------V-VFHHD-N---------------ARPHT----S--LVTRQ---------------KL-----L---E------LGWDV-L---P-H-----P-P----Y----------------------SPDL---AP------------SD-----YF--L---F------RS--L--QN
>BAP05479.1_Heteropoda_venatoria
LITG-DEK----------WVVY------------------------NNI-----------------K-R--K-RSRSRP---GEHTQT------TSK-ADIHQK--KVLL---S---V--W-W---DYKG---I------------------------V-------------------------------------------------------------------YF--ELL--PP------------------NRT-----IN------SD------------V--YI---------EQL-----T-KL--NN----A-----V-EKKR--------P----ELT------N------RKG-----------------------V-VFHHD-N---------------ARPHT----S--LVTRQ---------------KL-----L---E------LGWDV-L---P-H-----P-P----Y----------------------SPDL---AP------------SD-----YF--L---F------RS--L--QN
>BAP05480.1_Polistes_formosanus
LITG-DEK----------WVVY------------------------NNI-----------------K-Q--E-RSWSMP---GEPTQT------TSK-PDIYQK--KVLL---S---V--W-W---DYKG---I------------------------V-------------------------------------------------------------------YF--ELL--PP------------------NLT-----IN------SD------------V--YI---------EQL-----T-KL--NN----A-----V-EEKR--------P----ELT------N------GKS-----------------------V-VFHHD-N---------------ARPHT----S--LVIRQ---------------KL-----L---E------LGWDV-L---P-H-----P-P----Y----------------------SPDL---AP------------SD-----YF--L---F------RS--L--QN
>BAP05483.1_Polistes_formosanus
LITG-DQK----------WVVY------------------------NNN-----------------N-R--K-RSWSRP---GEPTET------TSK-ADIHQK--KVLL---S---V--W-W---DYKG---I------------------------V-------------------------------------------------------------------YF--ELL--PP------------------NLT-----IN------SD------------V--YI---------EQL-----T-KL--NN----A-----V-EEKR--------P----ELT------N------RKS-----------------------V-VFHHD-N---------------ARPHT----S--LVTRQ---------------KL-----L---E------LVWDV-L---P-H-----P-P----Y----------------------SPDL---AP------------SD-----YF--L---F------RS--L--QN
>BARI_DM_Myzus_persicae_nicotianae
LWT--DES----------AFQY-----------------------------------------------------QGSYS-KHFMHLKNNQ--KHLAAQPTNRFGGGTVMFWGC------LSY---YGFG---D------------------------L-----------------------------------------------------------------------VPI--EGTLNQNG---------------------------------------------YL---------LIL-----NNHA--FT------------SGNRLFP-----T----TEW-----------------------------------------ILQQD-N---------------APCHK----G--RIPTK---------------FL----ND----------LNLAVLPW----------P-P----Q----------------------SPDL---NI------------IE-----NV------W------AF--IKNQR
>Bari-1_Drosophila_melanogaster
L-W-TDES----------AFQY------------------------QGSYSK----------------H--------FMH-LKNN-----QK-HLAAQ---------P-----T---N--R-F---GGGT---V-----------MF-----------W---GCL---------------------------------------SYYG--------------F--GDL--VPI--EG------TLN-------------------------------------------------QN--GYL-----L-IL--NN----H-----A-F-TS--------G----NRL-F-------P--TT---E---------------W-------ILQQD--N--------------APCHKGR---I--PTKF----LND--LN----L---------------------AVLP------W---P-P----Q----------------------SPD-L--NI------------IE------NV-----W------AF--I--KN
>BARI1_Myzus_persicae_nicotianae
LWT--DEV----------AFQF-----------------------------------------------------QGSFS-KQFMHLPKQ--LKGNAVQPINRFGGGTVMFRGC------LSY---YGFG---D------------------------M-----------------------------------------------------------------------VPI--EGTLNQTG---------------------------------------------YL---------HIL-----NEHA--LT------------SGNRLFS-----T----NDW-----------------------------------------ILQQD-N---------------VPCHK----G--RVPTK---------------FL----KD---------------INQ----------A-A----Q----------------------SPDL---NI------------IE-----NV------W------AY--VKSQK
>BAW94267.1_Gnatocerus_cornutus
FVTV-DET----------WVHH------------------------YTP--------------E-TK-Q--QSKQWTVK---GEPAPK------KVK-VVASAS--KVMA---T---V--F-W---DGRG---I------------------------I-------------------------------------------------------------------FI--DYL--QK------------------GKT-----IN------GE------------Y--YA---------YLL-----Q-KL--NE----E-----N-KRKR--------L----H--------L------AKK--------------------K--I-LIHQN-N---------------APVHT----S--LIAMA---------------KI-----Y---E------LKFEL-L---H-Q-----P-P----Y----------------------SPDL---AP------------CD-----FH--L---F------PN--L--KK
>BBG74276.1_Alternaria_alternata
-YNF-DET----------GFMM------------------------GV-------A---------AT-S------KVVT----SS---D-TV-GR-AVTIQPGNR-DWVTTIEC---I--N-A---SG-R---C------------------------L------------------------------------------------------------------PPF--VIL--SGK---LH-QASWY----QH---L----PP------DW------------V--VA-----VSDNGWT-----TDEL--GV----E-----W-VKH---------F----DRH------T------ASR----------TRGA------Y--R-LLVLD-G---------------HSSHA----T--PEFDQ---------------YC----TE----------NKIITL-C--M-------P-A----H----------------------TSHLL--QP------------LD-----VG--C---F------SP--L--KR
>BGIBMGA007903_Tigger-CR_Bombyx_mori
VFN-ADEF----------GLFY------------------------KLMPND----------------M------STIVD-KICK-----DG-TMPEE---------RFTVLAC---S--N-S---IGSE------------KLPLL-----------I---IGNT------------ENS------------------------DKD-----------------LPC--QYQ--VN----------------------------------------------------------PK--SWM-----TKLA--FT----N-----W-L-YI--------L----DEY------FEIQGRL---------------------------VVLFVD--E----------------SPV---HPKDI--------------------I----LN----------N--INLVI------I---P-------PE---------------------AEHE--MP------------MS-----QGI-----I------KV--I--KQ
>BGIBMGA008012_Tigger-CR_Bombyx_mori
IFN-ADET----------GLFY------------------------NMTPDK----------------T------LKFKG-ENCL-----GG-KMSKT---------RLTIMVA---A--N-M---TGSC------------KRKLL-----------V---IGKS------------KKPRCF------------------N--IHS-----------------LPV--TYE--NN----------------------------------------------------------VK--SWM-----TSDI--FE----R-----W-L-RN--------W----DAE------LKGNKQK---------------------------VLLLVD--N----------------CPA---HS--AVT------------------N----LK----------C--IKLVF------L---P-------PN--------------------VTSVL--Q--------------------QGV-----I------RC--L--KS
>BGIBMGA013031_Tigger-CR_Bombyx_mori
VYQ-ATTQ----------ESSS------------------------KLKLKR----------------S------LGVER-LS-------SA-KPSIK---------RLDKPLE---P--E-R---PLRN--------------------------------KPTT------------PDPGGPK------------------------------------------P--TRD--AN----------------------------------------------------------KS--EPK-----VRNV--VL----Q-----I-V-KK--------S----HAP------LKPPSPP-------------------------------VD-------------------------------------------------------------------------TV------L---P-------PT-------------------------------------------------------------------L--KP
>BGIBMGA013624_Tigger-CR_Bombyx_mori
IFN-ADET----------GLFY------------------------NMTPDK----------------T------LKFKG-ENCS-----GG-KMSKT---------RLTIMVA---A--N-M---TGSY---DVTDDDGEDNISLA-----------Q---LAQN------------LRPALST-----------------T--EAA-----------------EFI--DVD--NS----------------------------------------------------------IAICARA-----TEDD--IV----R-----D-V-QE--------E----DDE------QEDSEEQF-------------------------TVPTLND--G----------------IDA---VK--LKN------------------I----RR----------C--VLMNY------N---P-------STKLIDMRHYVIRATPVGLNKGTKKVV--QG------------KI-----PNL-----N------RCKDM--SE
>Bmmar1_Bombyx_mori
--F-TDEN----------FFTI------------------------EQHFNK----------------Q------NDRIY-AQSS-----KE-ASQLV---------D---RVQ---R--G-H---YPTS---V-----------MV-----------W---W--------------------------------------G--ISYE-------------GV--TEP--YFC--EKGIK-------------------T-----------------------------------SA--QVY-----QDTI--LE----K-----V-VKPL--------N----NTM-FNNQ------------E---------------W-------SFQQD--S--------------APGHKAR---S--TQSW----LET--NV----SD------------------FIRAED------W---P-S----S----------------------SPD-L--NP------------LD-----YDL-----W------SV--L--ES
>BMMAR3_Myzus_persicae_nicotianae
EILFSDEK----------IFTV-------------------------------------------EE-S--YNKQNDKVY-AHSSEEASN-RIPRVQ-RGHFPSS---LMVWLG---V-SY-W------G---L-------------------------------------------------------------------------------------------TEV--HFC-EKGVKTNAV------------------------------------------V--YQ-----NTVLTNL-----VEPVS-H-----T-----M-FNNR-------HW------------------------------------------------VFQQD-S---------------APAHR----A-KSTQDW---------------L-----AA----------REIDFIR-------HEDWP-S----S----------------------SPDL---NP------------LD-----YKI-----W------QH--L--EE
>Bmmar6_Bomby_mori
L-F-SDEK----------IFTV------------------------EESYNK----------------Q------NDKVY-AHSS-----EE-ASNRI---------P---RVQ---R--G-H---FPSS---L-----------MV-----------W---LGV---------------------------------------SYWG--------------L--TEV--HFC--EK----GVKTN-------------------------------------------------AV--VYQ-----NTVL--TN----L-----V-E-PV--------S----HTM-F-------N--NR---H---------------W-------VFQQD--S--------------APAHRAK---S--TQDW----LAA--RE----ID------------------FIRHED------W---P-S----S----------------------SPD-L--NP------------LD-----YKI-----W------QH--L--EE
>BOTMAR1_Myzus_persicae_nicotianae
RIVTGDEK----------WIYF-------------------------------------------EN-P--KRKRS---W-VAPGEPPTS----TTR-PNRYGRK---TM--LC---V--W-W---DQKG---V-------------------------------------------------------------------------------------------IYY--ELL-KPGETVNTE------------------------------------------R--YR-----QQM-IDL-----NQALR-EKRP--E-----Y-QKRQ------HKV------------------------------------------------ILLHD-N---------------APSHT----A-KPVKET---------------I-----EA----------FSWEILS-------H---A-A----Y----------------------SPDL---AP------------SD-----YYL-----F------AS--M--GH
>Brassica_oleracea
V-H-IDEK----------WFYM------------------------TKKTQT-------------------------YYL-LPSE-----ED-PLRTC---------Q---------S--K-N---YISK---V-----------MF-----------L---AAMA------------RPRYDG----------------EGNETFSG-------------KI--GIF--PFV--TLQKAQRRSCNREAGTMELKPMVSI-----------------------------------KR--EDI-----KHFL--IE----K-----V-L-PR--------I----YER-W---PAEDF--GK---T---------------I-------FIQQD--N--------------AKTHVTVNDEE--FQVA----ALQ--HG----L-------------------DIQLMC------Q---P-P----N----------------------SPD-L--NI------------FD-----LGY-----F------RA--I--QA
>Bytmar1_Bythograea_thermydron
M-T-GDET----------WVHH------------------------WDPETK----------------L------ESMAW-KQKG-----SP-TPLKF---------W---TQP---L--A-G---KIMA---T-----------IF-----------W---------------------------------------------DAGG--------------V--LLV--DVL--PR----GSTIT-------------------------------------------------GK--YYA-----G-VL--GR----------L-R-DS--------I----RQK-R--RGKLTR--G----V---------------L-------LLLHD--N--------------APVHKAH---H--AQAA----LRD--CG----F---------------------EQFN------H---P-S----Y----------------------SPD-L--AP------------ND-----YFL-----F------RQ--L--KS
>CAA46025.1_Fusarium_oxysporum
----ADEG----------GIME------------------------GQ-------G---------VN-G------LVIG----SS---Q-ES-PNAVPVKTATVR-TWTSIIEC---I--S-A---VG-V---V------------------------L------------------------------------------------------------------HPL--VIF--KAK---TI-QEQWFR---REFLQK----HL------GW------------Q--VT-----FSKNGWT-----SNSI--AL----E-----W-LEKV--------F----LPQ------T------APA----------DPAD------A--R-LLIVD-G---------------HGSHA----T--EQFMA---------------KC----YL----------NNVYLL-F--L-------P-A----H----------------------CSHVL--QP------------LD-----LG--C---F------SS--L----
>CAA50801.1_Girardia_tigrina
IVTC-DEK----------WIMY------------------------DNR-----------------K-R--S-SQWLDP---DEPPKH------CPK-RKVHQK--KLMV---T---V--W-W---SSYG---V------------------------I-------------------------------------------------------------------HY--DFM--VP------------------GTS-----IT------SD------------V--YC---------SQL-----D-DM--ME----K-----L-AIKQ--------P----KMF------N------RLT-----------------------P-ILLHD-N---------------ARPHS----A--KNTVA---------------KL-----Q---Q------LGLET-L---R-H-----P-P----Y----------------------SPDL---AP------------TD-----YH--F---F------QS--L--DN
>CAA56763.1_Girardia_tigrina
IMTC-DEK----------WIMY------------------------DNR-----------------K-R--S-SQWLDP---DEPPKH------CPK-RKVHQK--KLMV---T---V--W-W---SSYG---V------------------------I-------------------------------------------------------------------HY--DFM--VP------------------GTS-----IT------SD------------V--YC---------SQL-----D-DM--ME----K-----L-AIKQ--------P----KMF------N------RLT-----------------------P-ILLHD-N---------------ARPHS----A--KNTVA---------------KL-----Q---Q------LGLET-L---R-H-----P-T----Y----------------------SPDL---AP------------TD-----CH--F---F------QS--L--DN
>CAA56856.1_Girardia_tigrina
IVTC-DEK----------WIMY------------------------DNR-----------------K-R--S-SQWLDP---DEPPKH------CPK-RKVHQK--KLMV---T---V--W-W---SSYG---V------------------------I-------------------------------------------------------------------HY--DFM--VP------------------GTS-----IT------SD------------V--YC---------SQL-----D-DM--ME----K-----L-AIKQ--------P----KMF------N------RLT-----------------------P-ILLHD-N---------------ARPHS----A--KNTVA---------------KL-----Q---Q------LGLET-L---R-H-----P-P----Y----------------------SPDL---AP------------TD-----YH--F---F------QS--L--DN
>CAA56857.1_Girardia_tigrina
IVTC-DEK----------WIMY------------------------DNR-----------------K-R--S-SQWLDP---DEPPKH------CPK-RKVHQK--KLMV---T---V--W-W---SSYG---V------------------------I-------------------------------------------------------------------HY--DFM--VP------------------GTS-----IT------SD------------V--YC---------SQL-----D-DM--ME----K-----L-AIKQ--------A----KMF------N------RLT-----------------------P-ILLYD-N---------------ARPHS----A--KNTVA---------------KR-----Q---Q------LGLET-L---R-H-----P-P----Y----------------------SPDL---AP------------TD-----YH--F---F------QS--L--DN
>CAA56858.1_Girardia_tigrina
IVTC-GEK----------WIMY------------------------DNR-----------------K-R--S-SQWLDP---DEPPKH------CPK-RKVHQK--KLMV---T---V--W-W---SSYG---V------------------------I-------------------------------------------------------------------HY--DFM--VP------------------GTS-----IT------SD------------V--YC---------SQL-----D-DM--ME----K-----L-AIKQ--------P----KMF------N------RLT-----------------------P-ILLHD-N---------------ARPHS----A--KNTVA---------------KL-----Q---Q------LGLET-L---R-H-----P-P----Y----------------------SPDL---AP------------TD-----YH--F---F------QS--L--DN
>CAA56859.1_Girardia_tigrina
IVTC-DEK----------WIMY------------------------DNR-----------------K-R--S-SQWLDP---DEPPKH------CPK-RKVHQK--KLMV---T---V--W-W---SSYG---V------------------------I-------------------------------------------------------------------HY--DFM--VP------------------GTS-----IT------SD------------V--YC---------SQL-----D-DM--ME----K-----L-AIKQ--------P----KMF------N------RLT-----------------------P-ILLHD-N---------------ARPHS----A--KNTVA---------------KL-----Q---Q------LGLET-L---R-H-----P-T----Y----------------------SPDL---AP------------TD-----CH--F---F------QS--L--DN
>CAA82359.1_Drosophila_hydei
IIFS-DEA----------KF--------------------------DVS--------------V-GD-T--RKR-VIRK---RSETYHKDC---LKR-TTKFP-A-STMV-W-G---C--M-S---A-KG---L------------------------G-------------------------------------------------------------------KL--HFI--EG--------------------T-----VN------AE------------K--YI---------N-I-----LQDS--LL----P-----S-IPK---------L-----LD------C--------G--------------------E--F-TFQQD-G---------------ASSHT----A--KRTKN---------------WL-----Q---Y------NQMEVLD-------W---P-S----N----------------------SPDL---SP------------IE-----N---I---W------WL--M--KN
>CAA82360.1_Drosophila_hydei
IIFS-DEA----------KF--------------------------DVS--------------V-GD-T--RKR-VIRK---RSETYHKDC---LKR-TTKFP-A-STMV-W-G---C--M-S---A-KG---L------------------------G-------------------------------------------------------------------KL--HFI--EG--------------------T-----VN------AE------------K--YI---------N-I-----LQDS--LL----P-----S-IPK---------L-----SD------C--------G--------------------E--F-TFQQD-G---------------ASSHT----A--KRTKN---------------WL-----Q---Y------NQMEVLD-------W---P-S----N----------------------SPDL---SP------------IE-----N---I---W------WL--M--KN
>CAA83918.1_Pyricularia_grisea
-----DET----------GIME------------------------GK-------G---------SN-G------LVLG----LN---G-I---RPLQRKEPGTR-GWTTIIEC---I--S-A---TG-V---A------------------------L------------------------------------------------------------------PPL--VIF--KGK---NV-QQQWFP---TDL-SP----FD------NW------------Q--FH-----ATENGWT-----NNQT--AI----E-----W-LKKV--------F----IPY------T------QPL----------TP-E------K--R-LLVLD-G---------------HGSHI----T--DEFML---------------LC----LQ----------NNIQLL-Y--L-------P-P----H----------------------SSHVL--QP------------LD-----LS--V---F------GP--L----
>CAA86803-1_Pdc2p_Saccharomyces-cerevisiae
LFT-LDEA----------FLSY-------------------------NLPLD----------------Y------AQYEA-S--------SI-QRRIE---------VATVMLC---S--N-L---DGSE------------KLKPV-----------V---VGKY------------DSYKSFRNYFPNEPNDPVSQSMLGTKMAKK-----------------FDI--SYH--SN----------------------------------------------------------RK--AWL-----TSNL--FH----N-----W-L-VR--------W----DKR------LVAVNRK---------------------------IWIVLD--D--------------SCC-----HRIINL-------------------R----LQ----------N--IKLVY------T---S-----------------------------SNSKF--LP------------FN-----WGV-----W------DE--F--KT
>CAB51371.1_Pleuronectes_platessa
-LWS-DET----------KI--------------------------ELF--------------G-LN-A--KRY-VWRK---PNTAHHPEH---TIP-TVKHGGG-SIML-W-G---C--F-S---S-AG---T------------------------G-------------------------------------------------------------------KL--VRI--EG--------------------K-----MD------GA------------K--YR---------E-I-----LEEN--LM----Q-----S-AK----------D-----LR------L------G-R--------------------R--F-IFQQD-N---------------DPKHT----A--RATKE---------------WF-----G---L------KNVNVLK-------W---P-S----Q----------------------SPDL---NP------------IE-----N---L---W------QD--L--K-
>CAB51372.1_Pleuronectes_platessa
-LWS-DET----------KI--------------------------ELF--------------G-LN-A--KRY-VWRK---PNTAHHPEH---TIP-TVKHGGG-SIML-W-G---C--F-S---S-AG---T------------------------G-------------------------------------------------------------------KL--VRI--EG--------------------K-----MD------GA------------K--YR---------E-I-----LEEN--LM----Q-----S-AK----------D-----LR------L------G-R--------------------R--F-IFQQD-N---------------DPKHT----A--RATKE---------------WF-----G---L------KNVNVLK-------W---P-S----Q----------------------SPDL---NP------------IE-----N---L---W------QD--L--K-
>CAB56797.2_Pyricularia_grisea
-----DET----------GIME------------------------GK-------G---------SN-G------LVLG----RN---K-I---RPLQRKEPGTR-GWTSIIEC---V--S-A---TG-A---V------------------------I------------------------------------------------------------------PPL--VIF--KGK---NV-QQQWFP---ADL-SP----FD------TW------------Q--FH-----ATENGWT-----NNET--GI----E-----W-LKKV--------F----IPY------T------QPL----------TP-E------K--R-LLVLD-G---------------HGSHI----T--DEFML---------------LC----LQ----------NNIQLL-Y--L-------P-P----H----------------------SSHVL--QP------------LD-----LS--V---F------GP--L----
>CAC09504.2_Oryza_sativa
--------------------DM------------------------TKRKKTYYLLP------E-EE-D--PLRTVQNKN-SIGKVMFLTAI-ARPR-FDEEGN---------V---T--F-S---GKIG---T------------------------W-------------------------------------------------------------------LF--VKE--VPAIRKSR--NRTIGTLETKSII-----VN------RD------------V--MR---------QFL-----IEKV--IP----A-----I-QSLW--------P----EED------I------GD---------------------T--I-YIQQD-N---------------ARTHV----P--PNDPH---------------FL----QA---VAA----TGLNIQL------KQ---P-S----N----------------------SPDM---NV------------LD---------LG-FF------SS--I--QS
>CAC28060.1_Pleuronectes_platessa
-LWS-DET----------KI--------------------------ELF--------------G-LN-A--KRY-VWRK---PNTAHHPEH---TIS-TVKHGGG-SIML-W-G---C--F-S---S-AG---T------------------------G-------------------------------------------------------------------KL--VRI--EG--------------------K-----MD------GA------------K--YR---------E-I-----LEEN--LM----Q-----S-AK----------D-----LR------P------G-R--------------------R--F-IFQQD-N---------------DPKHT----A--RATKE---------------WF-----G---L------KNVNVLK-------W---P-S----Q----------------------SPDL---NP------------IE-----N---L---W------QD--L--K-
>CAD32687.1_Parastagonospora_nodorum
MYNF-DES----------GFMM------------------------GQ-------I---------ST-G------AVVT----AS---E-RR-GR-PKTVQQGNR-EWTTVIQG---V--N-A---TG-W---A------------------------I------------------------------------------------------------------PPF--IIF--KGR---HH-LSAWY----KEE-DL----PH------NW------------V--IA-----VSKNGWT-----TNEL--GL----Q-----W-LKH---------F----DEH------T------KRR----------VTGA------Y--R-LLIID-G---------------HESHD----S--LEFQQ---------------YC----KD----------NKIITL-C--M-------P-P----H----------------------SSHLL--QP------------LD-----VG--C---F------AS--L--KK
>CAD40538.2_Oryza_sativa
IIHI-DEK----------WFNG------------------------SKKEKTFYLYP------D-EE-E--PYFTVHNKN-AIDKVMFLAAV-ANPR-FDDEGN---------C---T--F-D---GKIC---I------------------------W-------------------------------------------------------------------PF--VRK--EPAQRRSR--NRERGTLVTKPIK-----VD------RN------------T--IR---------SFM-----ISKV--LP----A-----I-RACW--------P----RED------A------GK---------------------T--I-WIQQD-N---------------ARTHL----P--INDEQ---------------FA----VA---VAQ----TGLDIRL-----VNQ---P-P----N----------------------SPDM---NC------------LD---------LG-FF------AS--L--QS
>CAD41471.3_Oryza_sativa
-VYI-DEK----------WFYR------------------------TKPDENYYLSL------D-EP-N--PRRNVKSKN-FIDKVMFLAAK-ARPR-FDEYGE---------C---T--F-D---GKIG---I------------------------F-------------------------------------------------------------------PF--TYW--EAAKRSSR--SRERGTMELKAMTT----VM------RD------------I--IR---------NYL-----IEKV--LP----A-----I-KHKW--------P----NEE------R------GL---------------------P--I-FIQQD-N---------------AKTHI----T--VDDPA---------------FL----SV---AQE----DGWDIRL-----TCQ---P-P----N----------------------SPDL---NV------------LD---------LG-FF------AA--L--QS
>CAD41502.3_Oryza_sativa
--------------------DM------------------------TKRKKTYYLLP------E-EE-D--PLRTVQNKN-RIGKVMFLTAI-ARPR-FDEEGN---------V---T--F-S---GKIG---T------------------------W-------------------------------------------------------------------PF--VKE--VPAIRKSR--NRTIGTLETKSII-----VN------RD------------V--MR---------QFL-----IEKV--IP----A-----I-QSLW--------P----EED------I------GD---------------------T--I-YIQQD-N---------------ARTHV----P--PNDPH---------------FL----QA---VAA----TGLNIQL------KQ---P-S----N----------------------SPDM---NV------------LD---------LG-FF------SS--I--QS
>CAD45367.1_Bythograea_thermydron
VMTG-DET----------WVHH------------------------WDP--------------E-TK-L--ESMAWKQK---GSPTPL------KFW-TQPLAG--KIMA---T---I--F-W---DAGG---V------------------------L-------------------------------------------------------------------LV--DVL--PR------------------GST-----IT------GK------------Y--YA---------GVL-----G-RL--RD----S-----I-RQKR--------R----G--------K------LTR--------------------G--VLLLLHD-N---------------APVHK----A--HHAQA---------------AL-----R---D------CGFEQ-F---N-H-----P-S----Y----------------------SPDL---AP------------ND-----YF--L---F------RQ--L--KS
>CAD45368.1_Bythograea_thermydron
VVTG-DET----------WVHH------------------------WDP--------------E-TK-I--ESMARKHK---GSLVPL------KFR-TQPSAG--KIMA---T---I--F-W---DAEG---V------------------------L-------------------------------------------------------------------LV--DFL--LR------------------GST-----IT------GE------------Y--YD---------GVL-----G-RL--RD----S-----I-RQKR--------R----G--------K------LTR--------------------G--I-LLLHD-N---------------TPVRK----A--RRAQA---------------AL-----R---D------CGFEQ-L---N-H-----P-P----Y----------------------SPDL---AP------------SD-----YF--L---F------RQ--L--KS
>CAD45369.1_Bythograea_thermydron
VVTG-DEA----------WVHH------------------------WDP--------------K-AK-L--ESMAWKHK---GFPTPL------KFW-TQSSAG--KIMD---T---I--F-W---DTKG---V------------------------L-------------------------------------------------------------------PV--DFL--LH------------------GST-----IT------RE------------Y--YA---------GVL-----G-RL--RD----S-----I-RQKR--------R----G--------K------LTR--------------------G--V-LLLHD-N---------------APVHR----A--RRARA---------------AL-----S---D------SGFGP-L---N-H-----S-P----Y----------------------SPAL---AP------------RD-----SF--L---F------RP--L--KS
>CAD45370.1_Ventiella_sulfuris
VVTG-DET----------WVHH------------------------WDP--------------E-TK-N--ESMAWKHK---GSLVPL------KFR-TQPSAG--KIMA---T---I--F-W---DAEG---V------------------------L-------------------------------------------------------------------LV--DFQ--PR------------------GST-----IT------GE------------Y--YD---------GVL-----G-RL--RD----S-----I-RQKR--------R----G--------K------LTR--------------------G--V-LLLHD-N---------------TPVRK----A--RRAQA---------------AL-----R---D------CGFEQ-L---N-H-----P-P----Y----------------------SPDL---AP------------SD-----YF--L---F------RQ--L--KS
>CAD53381.1_Bythograea_thermydron
VVTG-DET----------WVHH------------------------WDP--------------E-TK-L--ESMPWEHK---GSPTPL------KFW-TQPLAG--KIMA---T---I--F-W---DAGG---V------------------------L-------------------------------------------------------------------LV--DVL--PR------------------GST-----IT------GK------------Y--YA---------GVL-----G-RL--RD----S-----I-RQKR--------R----G--------K------LTR--------------------G--V--LLHD-N---------------APVHK----T--RRAQA---------------AL-----R---D------CGFEH-L---N-H-----P-P----Y----------------------TPDL---AP-------------------------------------------
>CAE04907.2_Oryza_sativa
FVLI-DEK----------WFYL------------------------SQKSEKYYLLP------E-QD-D--PHRTCKNKN-YIPRLMFLCVC-ARPR-FRD-GN---------C---I--F-D---GRIS---C------------------------F-------------------------------------------------------------------PL--VTY--QPAMRGNVRTGRVRGDLVLKPITS----IT------RE------------V--IR---------DFM-----INKV--LP----A-----I-RAKW--------P----KED------V------GK---------------------P--I-FIQQD-N---------------APSHL----N--LDDSD---------------FC----EH---AKQ----EGFDIRL-----ICQ---T-P----N----------------------SPDF---NI------------LD---------LD-FF------RA--I--QA
>CAH03739.1_Messor_bouvieri
IVTG-DEK----------WIYF------------------------ENP-----------------K-R--K-KSWLSP---GEAGPS------TAR-PNRFGR--KTML---C---V--W-W---DQIG---V------------------------V-------------------------------------------------------------------YY--ELL--KP------------------GET-----VN------TD------------R--YR---------QQM-----I-NL--NC----A-----L-IEKR--------P----QYA------Q------RHD--------------------K--V-ILQHD-N---------------APSHT----A--KPVKE---------------ML-----K---S------LGWEV-L---S-H-----P-P----Y----------------------SPDL---AP------------SD-----YH--L---F------AS--M--GH
>CAH03740.1_Messor_bouvieri
IVTG-DEK----------WIYF------------------------ENP-----------------K-R--K-KSWLSP---GEAGPS------TAR-PNRFGR--KTML---C---V--W-W---DQIG---V------------------------V-------------------------------------------------------------------YY--ELL--KP------------------GET-----VN------TD------------R--YR---------QQM-----I-NL--NC----A-----L-IEKR--------P----QYA------Q------RHD--------------------K--V-ILQHD-N---------------APSHT----A--KPVKE---------------ML-----K---S------LGWEV-L---S-H-----P-P----Y----------------------SPDL---AP------------SD-----YH--L---F------AS--M--GH
>CAH03741.1_Messor_bouvieri
IVTG-DGK----------WIYF------------------------ENP-----------------K-R--K-KSWLSP---GEAGPS------TAR-PNRFGR--KTML---C---V--W-W---DQIG---V------------------------V-------------------------------------------------------------------YY--ELL--KP------------------GET-----VN------TD------------R--YR---------QQM-----I-NL--NC----A-----L-IEKR--------P----QYA------Q------RHD--------------------K--V-ILQHD-N---------------APSHT----A--KPVKE---------------ML-----K---S------LGWEV-L---S-H-----P-P----Y----------------------SPDL---AP------------SD-----YH--L---F------AS--M--GH
>CAH03742.1_Messor_bouvieri
IVTG-GEK----------WIYF------------------------ENP-----------------K-R--K-KSWLSP---GEAGPS------TAR-PNRFGR--KTML---C---V--W-W---DQIG---V------------------------V-------------------------------------------------------------------YY--ELL--KP------------------GET-----VN------TD------------R--YR---------QQM-----I-NL--NC----A-----L-IEKR--------P----QYA------Q------RHD--------------------K--V-ILQHD-N---------------APSHT----A--KPVKE---------------ML-----K---S------LGWEV-L---S-H-----P-P----Y----------------------SPDL---AP------------SD-----YH--L---F------AS--M--GH
>CAH66447.1_Oryza_sativa
IIHI-DEK----------WFNG------------------------SKKEKTFYLYP------D-EE-E--PYFTAHNKN-AIDKVTFLAAV-AKPR-FDDEGN---------C---T--F-D---GKIC---I------------------------W-------------------------------------------------------------------PF--VRK--EPAQRRSR--NRERGTLVTKPIK-----VD------RN------------T--IR---------SFM-----ISKV--LP----A-----I-RACW--------P----RED------A------GK---------------------T--I-WIQQD-N---------------ARTHL----P--INDEQ---------------FA----VA---VAQ----TGLDIRL-----VNQ---P-P----N----------------------SPDM---NC------------LD---------LG-FF------AS--L--QS
>CAH67262.1_Oryza_sativa
-----DEK----------WFYR------------------------TKPDENYYLSL------D-EP-N--PRRNVKSKN-FIDKVMFLAAK-ARPR-FDEYGE---------C---T--F-D---GKIG---I------------------------F-------------------------------------------------------------------PF--TYW--EAAKRSSR--SRERGTMELKAMTT----VT------RD------------I--IR---------NYL-----IEKV--LP----A-----I-KHKW--------P----NEE------R------GL---------------------P--I-FIQQD-N---------------AKTHI----A--VDDPA---------------FL----SV---AQE----DGWDIRL-----TCQ---P-P----N----------------------SPDL---NV------------LD---------LG-FF------AA--L--QS
>CAK39711.1_Aspergillus_niger
IYNF-DET----------GFAM------------------------GM-------I---------AT-Y------KVVT----SS---Q-RA-GR-PSLVQPGNR-EWVTAIEC---I--R-S---NG-E---V------------------------L------------------------------------------------------------------PST--LIF--KGK---TH-LKAWY----EGQ-SI----PP------TW------------R--FE-----VSDNGWT-----TDKI--GL----R-----W-LQKH--------F----IPL------I------RGK----------SVGK------Y--S-LLVLD-G---------------HGSHL----T--PEFDQ---------------SC----AE----------NEVIPI-C--M-------P-A----H----------------------SSHLL--QP------------LD-----VG--C---F------SV--L--KR
>CAK40347.1_Aspergillus_niger
IYNF-DET----------GFAM------------------------GI-------L---------GT-T------KVVT----RS---T-CQ-GR-PFLIQPGNR-EWITSIEC---I--N-A---AG-W---V------------------------L------------------------------------------------------------------PAY--LVL--KAK---TH-IQAWY----EG--SL----PS------SW------------R--IA-----ISSNRWT-----TREI--GE----A-----W-LKDH--------F----ILY------I------KTR----------RTGQ------Y--S-LLILN-G---------------HDSHL----T--PQFDD---------------IY----YQ----------NQIIPV-C--M-------P-A----N----------------------SSHLC--QP------------LD-----VA--C---F------SP--L--KK
>CAK44601.1_Aspergillus_niger
VIWS-DEC----------SVER-----------------------------------------G-AG-I--RRIYTFRS---PKQQIIERD---IHT-VRC-GKGVKQMF-W-A---A--F-----G-YN---R------------------------R------------------------------------------------------------------TGL--LPL--QG--------------------D-----PT------ST------------RQGIT---------AWI-----IRGV--YE----A-----F-LPEI--------L------Q---------------A--------------------G--D-IFMHD-G---------------ASVHQ----A--YIVRE---------------LI-----Q---D------MGVEVMI-------W---P-P----Y----------------------SPDL---NP------------IE-----N---L---W------AL--M--KA
>CAK47139.1_Aspergillus_niger
---------------------------------------------------------------------------------------------ME-RPLLYPGNP-EWVTSIEC---I--N-S---TG-W---A------------------------L------------------------------------------------------------------PPC--IIF--KGK---VH-IEGWY----QDS-KI----SR------DW------------R--IE-----VSPNGWT-----TDKI--GL----R-----W-LKNL--------F----IPA------T------ISR----------TTGK------Y--C-LLILD-G---------------HGSHL----T--PHFDQ---------------IC----SE----------KDIIPI-C--M-------P-A----H----------------------SSHKL--QP------------LD-----MG--C---F------KS--L--KD
>CAL00379.1_Aspergillus_niger
IYNF-DET----------GFAM------------------------GI-------L---------GT-T------KVVT----RL---I-CQ-GR-PFLIXPGNR-EWITLIEC---I--N-A---AG-W---V------------------------L------------------------------------------------------------------LVY--LVL--KAK---TY-IQAWY----EG--SL----PS------SW------------R--IA-----ISSNGWT-----IXEI--GE----A-----W-LKDY--------F----ILY------I------KTR----------RTGQ------Y--S-LLVLD-G---------------HDSHL----T--PQFDD---------------IY----YX----------NQIIPV-C--M-------P-A----N----------------------SSHLC--QS------------LD-----VV--C---F------SP--L--KK
>CAL00529.1_Aspergillus_niger
IYNF-DET----------GFAM------------------------GI-------L---------GT-T------KVVI----RS---T-CQ-GR-PFLIQPGNR-EWITSIEC---I--N-A---AG-W---V------------------------L------------------------------------------------------------------PAY--LVL--KAK---TH-IQAWY----EG--SL----PS------SW------------R--IA-----ISSNGWT-----TREI--GE----A-----W-LKDH--------F----IPY------I------KTR----------RTGQ------Y--S-LLVLD-G---------------HDSHL----T--PQFDD---------------IC----YQ----------NQIIPV-C--M-------P-A----N----------------------SSHLC--QP------------LD-----VA--C---F------SP--L--KK
>Cirt1_Candida_albicans
RLR-ESEP----------SL--------------------------EKLTKS----------------Q------MIEKY-TK-------DV-KMLKS---------RICFLEA---M--N-A---RLQF------------DLNIA-----------TA--AAQN------------KKPEGVS---------------------SA-----------------IPM--DEN--KG----------------------------------------------------------FK--QVM-----------------G-----Y-I-KE--------I----RKD-----------------------------------------------------------------------------------------------------------------------------------P---------------------------------------------------------------------------------
>ASM325472v1-QKWQ01001620.1_Canis_lupus_dingo
VFN-IKET----------GLLY------------------------RMLPTN----------------T------FAFKG-ETCS-----IG-QLCKD---------RITLVVG---T--N-M---DGSE---K---------LPLL-----------V---IGKN------------KTPHCF----------------K---GIK---------------S--LPV--CYE--AN----------------------------------------------------------RM--AWM-----TSDV--FE----R-----W-M-RK--------L----DEK-F-----QAQ--QR---K---------------V-------VIFVD--S--------------FPSH--P------EVKN---------------LK------------------SIELAF------F---P-S----C----------------------LSSKF--IA------------MK-----QGV-----I------KS--L--KI
>CAP09075.1_Drosophila_melanogaster
IIFS-DEA----------KF--------------------------DVS--------------V-GD-T--RKR-VIRK---RSETYHKDC---LKR-TTKFP-A-STMV-W-G---C--M-S---A-KG---L------------------------G-------------------------------------------------------------------KL--HFI--EG--------------------T-----VN------AE------------K--YI---------N-I-----LQDS--LL----P-----S-IPK---------L-----SD------C--------G--------------------E--F-TFQQD-G---------------ASSHT----A--KRTKN---------------WL-----Q---Y------NQMEVLD-------W---P-S----N----------------------SPDL---SP------------IE-----N---I---W------WL--M--KN
>CAP20020.1_Eriphia_verrucosa
IVTG-DET----------WVHH------------------------WDP--------------E-TK-L--ESMAWKHK---GSPTPI------KFR-TQPSAG--KIMA---T---T--F-W---DCKG---V------------------------L-------------------------------------------------------------------ML--DYA--PR------------------GRT-----IT------GQ------------Y--YA---------EEL-----A-RL--KE----C-----I-RQKQ--------R----G--------K------LSR--------------------S--V-LLLHD-N---------------APVHN----A--RVAQA---------------AL-----R---E------CGFEE-L---N-H-----P-P----Y----------------------SPDL---AP------------SD-----YF--L---F------HH--L--KA
>CAP20021.1_Eriphia_verrucosa
IVTG-DDT----------WVHH------------------------WDP--------------E-TK-L--ESMAWKHK---GSPTPI------KFR-AQPSAR--KIMA---T---T--F-W---DCKG---V------------------------L-------------------------------------------------------------------ML--DYA--PR------------------GRT-----IT------GQ------------Y--YA---------EEL-----A-RL--KE----C-----I-RQKR--------R----G--------K------LSH--------------------G--V-LLLHD-N---------------APVHK----A--RVAQV---------------AL-----C---E------CEFEK-L---N-H-----P-P----Y----------------------SPDL---AP------------GD-----YF--L---F------RH--L--KA
>CAP20022.1_Eriphia_verrucosa
IVTG-DET----------WVHH------------------------WDP--------------E-TK-L--ESMAWKHK---GSPTPI------KFR-TQPSAG--KIMA---T---I--F-W---GCKG---V------------------------L-------------------------------------------------------------------ML--DYA--PR------------------GRT-----IT------SQ------------Y--YA---------EEL-----A-RL--KE----C-----I-RQKR--------R----G--------K------LSR--------------------G--V-VLLHD-N---------------APVHK----A--RVAQA---------------AL-----R---E------CGFEE-L---N-H-----P-P----Y----------------------SPDL---AP------------SD-----YF--L---F------RH--L--KA
>CAP20037.1_Pilumnus_hirtellus
IVTG-DET----------RVHH------------------------WDP--------------E-TK-L--ESMAWKHK---GSPTPI------KFR-TQPSAG--KIMA---T---I--F-W---DCKG---V------------------------L-------------------------------------------------------------------ML--DYA--PR------------------GRT-----IT------GQ------------Y--YA---------EEL-----A-RL--KE----C-----I-SQKR--------R----G--------K------LSQ--------------------G--V-LLFHD-N---------------APVHK----A--RVVQA---------------AL-----R---E------CGFEE-L---N-H-----P-P----Y----------------------SPDL---AP------------SD-----YF--L---F------RH--L--KA
>CAP20039.1_Pilumnus_hirtellus
IVTG-DET----------WVHH------------------------WDP--------------E-TK-L--ESMAWKHK---GSPTPI------KFR-TQPSAG--KIMA---T---I--F-W---DCKG---V------------------------L-------------------------------------------------------------------ML--DYA--PR------------------GRT-----IT------GQ------------Y--YA---------EEL-----A-RL--KE----C-----I-SQKR--------R----G--------K------LSR--------------------G--V-LLFHD-N---------------APVHK----A--RVVQA---------------AL-----R---E------CGFEE-L---N-H-----P-P----Y----------------------SPDL---AP------------SD-----YF--L---F------RH--L--KA
>CAP20051.1_Portunus_pelagicus
VVTG-DET----------WVHH------------------------WDP--------------E-TK-L--ESMTWKHK---GSPTPL------KFR-TQPSAG--KIMA---T---I--F-W---DAEG---V------------------------L-------------------------------------------------------------------LV--DFL--PR------------------GST-----IT------GE------------Y--YA---------GVL-----G-HL--RD----S-----I-RQKR--------R----G--------K------LTR--------------------G--V-LLLHD-N---------------APVHK----A--RRAQA---------------AL-----K---D------CGFEQ-L---N-H-----P-P----Y----------------------SPDL---AP------------SD-----YF--L---F------RQ--L--KS
>CAP20053.1_Portunus_pelagicus
VVTG-DET----------WVHH------------------------WDP--------------E-TK-L--ESMTWKHK---GSPTPL------KFR-TQPSAG--KIMA---T---I--F-W---DAEG---V------------------------L-------------------------------------------------------------------LV--DFL--PR------------------GST-----IT------GE------------Y--YA---------GVL-----G-HL--RD----S-----I-RQKR--------R----G--------K------LTR--------------------G--V-LLLHD-N---------------APVHK----A--RRAQA---------------AL-----R---D------CGFEQ-L---N-H-----P-P----Y----------------------SIDL---AP------------SD-----YF--L---F------RQ--L--KS
>CAP20054.1_Portunus_pelagicus
VVTG-DET----------WVHH------------------------WDP--------------E-TK-L--ESMTWKHK---GSPTPL------KFR-TQPSAG--KIMA---T---I--F-W---DAEG---V------------------------L-------------------------------------------------------------------LV--DFL--PR------------------GST-----IT------GS------------T--TP---------GVL-----G-HL--RD----S-----I-RQKR--------R----G--------K------LTR--------------------G--V-LLLHD-N---------------APVHK----A--RRAQA---------------AL-----K---D------CGFEQ-L---N-H-----P-P----Y----------------------SPDL---AP------------SD-----YF--L---F------RQ--L--KS
>CAP21984.2_Caenorhabditis_briggsae
HIWS-DES----------KF--------------------------NMF--------------G-TD-G--IQW-IRRP---IGSRYAPQY---QCP-TVKHGGG-SVMV-W-G---C--F-S---D-TS---M------------------------G-------------------------------------------------------------------PL--KRI--VG--------------------T-----MD------RY------------V--YE---------D-I-----LENT--MR----P-----W-ARA---------N-----LG---------------R--------------------S--W-VFQQD-N---------------DPKHT----S--GHVAN---------------WF-----R---R------RRVNLLE-------W---P-S----Q----------------------SPDL---NP------------IE-----H---M---W------EE--L--ER
>CAP28533.2_Caenorhabditis_briggsae
HVFS-DES----------KF--------------------------NLF--------------G-PD-G--IKW-IRRP---VGCRFDPSY---QLQ-TVKHGGG-SVMV-W-G---C--F-S---G-TS---I------------------------G-------------------------------------------------------------------PL--RRI--TG--------------------I-----MD------RF------------V--YE---------D-I-----LENT--MR----P-----W-ARS---------T-----VG---------------R--------------------A--F-VFQQD-N---------------DPKHT----S--KHIKE---------------WF-----R---R------RHVDLLY-------W---P-S----Q----------------------SPDL---NP------------IE-----H---L---W------EH--V--ER
>CAP30519.2_Caenorhabditis_briggsae
HIWS-DES----------KF--------------------------NMF--------------G-TD-G--IQW-IRRP---IGSRYAPQY---QCP-TVKHGGG-SVMV-W-G---C--F-S---D-TS---M------------------------G-------------------------------------------------------------------PL--KRI--VG--------------------T-----MD------RY------------V--YE---------D-I-----LENT--MR----P-----W-ARA---------N-----LG---------------R--------------------S--W-VFQQD-N---------------DPKHT----S--GHVAN---------------WF-----R---R------HRVNLLE-------W---P-S----Q----------------------SPDL---NP------------IE-----H---M---W------EE--L--ER
>CAP33978.2_Caenorhabditis_briggsae
HVFS-DES----------KF--------------------------NLF--------------G-TD-G--IKW-IRRP---VGCRFDPSY---QLQ-TVKHGGG-SVMV-W-G---C--F-S---G-TS---I------------------------G-------------------------------------------------------------------PL--RRI--TS--------------------I-----MD------RF------------V--YE---------D-I-----LENT--MR----P-----W-ARS---------T-----VG---------------R--------------------A--F-VFQQD-N---------------DPKHT----S--KHIKE---------------WF-----R---R------RHVDLLD-------W---P-S----Q----------------------SPDL---NP------------IE-----H---L---W------EH--V--ER
>CAR98819.1_Caenorhabditis_briggsae
LITG-DEK----------WVFY------------------------DNH-----------------H-R--K-SQWVGE---GESPQD------VPK-PDLHPK--KVML---S---V--W-W---GVDG---P------------------------I-------------------------------------------------------------------YW--ELL--PE------------------GKT-----IT------GD------------L--YT---------TQL-----R-NL--KK----A-----V-DRSA--------L-------------K------DKK-----------------------V-YYQHD-N---------------ARPHV----S--KQVKQ---------------EL-----M---G------YGWNV-L---P-H-----P-P----Y----------------------SPDL---AP------------SD-----YW--L---F------GD--M--T-
>CAS00064.1_Caenorhabditis_briggsae
IVFS-DEK----------KW--------------------------NLD--------------G-PD-G--NRN-YWRD---LR---KDPQ---LFS-RRNFGGG-SVMT-W-G---A--F-C---N-GK---K------------------------L-------------------------------------------------------------------EL--QFI--TT--------------------K-----EN------SA------------T--YQ---------A-T-----LQKA--VA----P-----F-FR----------N-----RR---------------H--------------------T--H-TFQQD-N---------------ASIHT----S--TSTRN---------------WF-----V---S------KRIKVLE-------W---P-A----C----------------------SPDL---NP------------IE-----N---I---W------GI--L--VR
>CAS01034.1_Caenorhabditis_briggsae
VIFS-DEK----------KF--------------------------NLD--------------G-PD-G--FKS-YWHD---LR---KDPA---VFA-KRNFGGG-SLMV-W-G---A--F-A---S-AG---Y------------------------L-------------------------------------------------------------------EL--AFT--TC--------------------R-----MN------ST------------D--YQ---------D-V-----LQNH--LI----P-----F-RRR---------F-----SR---------------R--------------------Q--F-IFQQD-N---------------AAIHV----S--RSTLD---------------WF-----Q---S------KNIDVLP-------W---P-A----C----------------------SPDL---NP------------ME-----N---V---W------GE--L--VR
>CAS01162.1_Caenorhabditis_briggsae
-----------------------------------------------------------------------------------------------------FPK--SVMV-W-A---G--I-T---A-TG---K------------------------T-------------------------------------------------------------------PL--VFI--ER------------------NVK-----IN------SE------------V--YQ---------KIV-----LMDN--LL----P-----W-VTQH--------F-----AG---------------G--------------------P--F-ILQQD-W---------------APSHG----S--RSTLA---------------VL-----E---AHF----PGFLDKN------LW---P-A----S----------------------SPDL---NP------------MD-----FS--V---W------GM--L--EG
>Camelina_sativa
V-H-IDEK----------WFYM------------------------TKRSEN-------------------------YYL-HPSE-----EE-PYRTC---------Q---------S--K-N---YIGK---V-----------MF-----------L---AAMA------------RPRFDN----------------NGNETFSG-------------KI--GVF--PFV--TMQPAQRHSRNREAGTLELKPMTSI-----------------------------------KR--ENI-----NDFL--IG----K-----V-L-PR--------I----RER-W---PQEDF--EK---T---------------I-------FIQQD--N--------------ARTHVDPRDED--FRAA----SSH--HG----F-------------------DIRLMC------Q---P-P----N----------------------SPDL---NI------------LD-----LGF-----F------NA--I--QT
>AVPZ01000778.1_Cavia_aperea
VFN-IKET----------ALLY------------------------RMLPTN----------------T------FAFKG-ETCS-----VG-KLCKD---------RVTLVVG---A--N-M---DGSE---K---------LPLL-----------V---IGKN------------RNPHCF----------------R---GVK---------------S--LPV--YYE--AN----------------------------------------------------------RM--AWM-----TSDI--FE----Q-----W-M-QK--------L----DEI-F-----QAQ--QR---R---------------V-------VIFVD--S--------------FPAH--P------EVKN---------------LK------------------SIELAF------F---P-S----C----------------------LSAKY--IA------------MK-----QGV-----I------KS--L--KI
>CbeTc1_Cunninghamella_bertholletiae
RMVFSDET----------KVNV-----------------------------------------------------YGSDG-CKYYWSRPDDKLQPHHLDLTVKGGGGSIMVWGC---I--T-Y---DGPG---Y--------------------------------------------------------------------------------------------AC--WIS--EGTMKASD---------------------------------------------YV-----GILGTTL-----MDSL--------E-----Y-YGYH--------P----QDI-----------------------------------------YFQQD-N---------------DPKHT----S--KLAKQ---------------WF----KD----------NNFKCDHT--F--NW---P-S----Q----------------------SPDL---NP------------IE-----HI------W------HH--L--K-
>CbmaT4_Caenorhabditis_briggsae
I-W-TDEK----------IFTI------------------------EPLPNR----------------Q------NQRQL-LSKD-----DS-MSPKR---------R---LAH---N--R-L---FPKS---V-----------MV-----------W---AGI---------------------------------------TATG--------------K--TPL--VFI--ER----NVKIN-------------------------------------------------SE--VYQ-----KIVL--MD----N-----L-L-PW--------V----TQH-F-------A--GG---P---------------F-------ILQQD--W--------------APSHGSR---S--TLAV----LEA--HF----PG------------------FLDKNL------W---P-A----S----------------------SPDL---NP------------MD-----FSV-----W------GM--L--EG
>CCA22622.1_Albugo_laibachii
------------------------------------------------------------------------------------------------------------------------M-S---R----------------------------------------------------------------------------------------------------------------------------------------LD------AR------------------------------------------------------------------------MR------S------EKR--------------------K--I-LLLLD-N------------------------V--SSHHA---------------SE-----T---L------THVEI-R---K-L-----P-P---------------------------NTTA---HL------------QP------V--D---A------GI--I--RN
>CCA17999.1_Albugo_laibachii
VVFS-DEK----------KF--------------------------NLY--------------G-LD-G--FKN-YWRD---LR---SPPR---ETV-RRQNGGG-LVMV-W-A---A--F-S---A-KG---K------------------------S-------------------------------------------------------------------EM--AVL--AG--------------------S-----QA------SE------------H--YV---------N-T-----LSKF--LL----P-----F-AHL---------H-----YG---------------T--------------------D--Y-TFQQD-N---------------ASIHT----S--GSTAK---------------FF-----E---E------QQVKVMK-------W---P-A----R----------------------SPDL---NP------------I------------------------------
>CCA18274.1_Albugo_laibachii
VVFS-DEK----------KF--------------------------NLD--------------G-PD-G--FQY-YWHD---LR---KEPE---VYS-NRQMGGG-SVMV-R-A---A--F-S---A-GG---E------------------------S-------------------------------------------------------------------AL--AVL--KG--------------------H-----QD------SV------------C--YQ---------R-T-----LEKF--LL----P-----F-ARA---------A-----HP---------------L--------------------G--Y-AFQQD-N---------------ASIHT----A--SGTKI---------------WF-----Q---T------HGVDLMW-------S---P-A----K----------------------SPDL---NP------------ME-----N---V---W------GI--L--AR
>CCA25053.1_Albugo_laibachii
------------------------------------------------------------------------------------------------------------------------------------------------------------------------------------------------------------------------------------------------------------------------------------------------------------------------------------------------------------------------MRS----------ES-R------K--I-LLLLD-N---------------VSSHH-A--P--QTFTH---------------V-----E---------------IQ-K--L-------P-P----N----------------------TTAHL--QP------------LD-----AG--I---I------RN--F--K-
>CCA25359.1_Albugo_laibachii
VIFS-DEK----------KF--------------------------NLD--------------G-PD-G--FKY-YWRD---LR---KEED---IFS-RRQNGGG-SVMI-W-A---A--F-S---T-CG---Q------------------------S-------------------------------------------------------------------EI--AWL--KG--------------------R-----QS------AK------------D--YV---------E-T-----LRGS--LL----P-----F-ASL---------A-----HP---------------T--------------------G--F-VFQQD-N---------------ASIHR----A--RLSMK---------------WL-----D---D------NNVDVLD-------W---P-A----V----------------------SPDL---NP------------IE-----N---V---W------GM--L--AR
>CCA26532.1_Albugo_laibachii
------------------------------------------------------------------------------------------------------------------------------------------------------------------------------------------------------------------------------------------------------------------------------------------------------------------------------------------------------------------------MRS----------EN-R------K--I-LLLLD-N---------------VSSHH-A--P--ETLTH---------------V-----E---------------IR-K--L-------P-P----N----------------------TTAHL--QP------------LD-----AG--I---I------RN--F--K-
>CCA27938.1_Albugo_laibachii
VIFS-DEK----------KF--------------------------NID--------------G-PD-G--LQY-YWHD---LR---HEEQ---VFS-NRQPGGG-SVMV-W-G---A--F-S---A-KG---K------------------------S-------------------------------------------------------------------RL--AIL--QG--------------------K-----QN------SE------------A--NV---------R-T-----LQQH--LL----P-----F-VQQ---------K-----HP---------------H--------------------G--F-TSQQD-N---------------ASIHR----S--RYTMN---------------WF-----V---E------QDMDVMR-------W---P-A----L----------------------SPDL---NP------------IE-----N---V---W------GM--L--TR
>CCA28279.1_Albugo_laibachii
VHNF-DET----------GFQM------------------------GI-------I---------GT-M------KVVT----GS---E-RR-KR-PTQVQPGNR-EWVTVIQS---I--C-A---AG-Y---A------------------------I------------------------------------------------------------------PPF--IIY--KGR---TH-ISAWY----EEA-DI----PS------NW------------K--IS-----VSENGWT-----NNEL--GL----E-----W-LKH---------F----DAY------T------RTR----------QVAG------Y--R-LLIMD-G---------------HESHL----N--QHFKD---------------YC----LE----------NKILTL-C--M-------P-S----H----------------------SSHIL--QP------------LD-----VV--C---F------SP--L--KH
>CCC86607.1_Tapinoma_nigerrimum
IVTG-DEK----------WIYF------------------------ENP-----------------K-R--K-KSWLSP---GEAGPS------TAR-PNRFGR--KTML---C---V--W-W---DQIG---V------------------------V-------------------------------------------------------------------YY--ELL--KP------------------GET-----VN------TD------------R--YR---------QQM-----I-NL--NY----A-----L-IEKR--------P----QYA------Q------RHD--------------------K--V-ILQHD-N---------------APSHT----A--KPVKE---------------ML-----K---S------LGWEV-L---S-H-----P-P----Y----------------------SPDL---AP------------SD-----YH--L---F------AS--M--GH
>CCC86608.1_Tapinoma_nigerrimum
IVTG-DEK----------WIYF------------------------ENP-----------------K-R--K-KSWLSP---GEAGPS------TAR-PNRFGR--KTML---C---V--W-W---DQIG---V------------------------V-------------------------------------------------------------------YY--ELL--KP------------------GET-----VN------TD------------R--YR---------QQM-----I-NL--NC----A-----L-IERR--------P----QYA------Q------RHD--------------------K--V-ILQHD-N---------------APSHT----A--KPVKE---------------ML-----K---S------LGWEV-L---S-H-----P-P----Y----------------------SPDL---AP------------SD-----YH--L---F------AS--M--GH
>CCC86609.1_Tapinoma_nigerrimum
IVTG-DEK----------WIYF------------------------ENP-----------------K-R--K-KSWLSP---GEAGPS------TAR-PNRFGR--KTML---C---V--W-W---DQIG---V------------------------V-------------------------------------------------------------------YY--ELL--KP------------------GET-----VN------TD------------R--YR---------QQM-----I-NL--NC----A-----L-IEKR--------P----QYA------Q------RHD--------------------K--V-ILQHD-N---------------APSHT----A--KPVKE---------------ML-----K---S------LGWEV-L---S-H-----P-P----Y----------------------SPDL---AP------------SD-----YH--L---F------AS--M--GH
>CCF31956.1_Colletotrichum_higginsianum
-----DET----------GILE------------------------GQ-------G---------SN-G------LVLG----MS---E-T---KSVRKKQPGSR-AWVSIIEC---I--S-A---LG-Q---R------------------------L------------------------------------------------------------------HPL--IIY--KGK---TV-QQQWFP---LDL-GP----YE------GW------------L--FT-----ATENGWT-----TDAT--AV----E-----W-LQKA--------F----IPQ------T------VPQ-------GKDNKKE------A--R-LLILD-G---------------HGSHT----T--TDFMW---------------LC----YI----------NNIHLL-F--L-------P-P----H----------------------TSHVL--QP------------LD-----QS--V---F------CP--L----
>CCF32189.1_Colletotrichum_higginsianum
-----DEN----------GIME------------------------GK-------G---------TN-G------LVLG----SS---E-T---QYIQRKHPGSR-VWVSLIEC---I--S-A---DG-Q---S------------------------L------------------------------------------------------------------LPL--VIY--KGK---AV-QKQWFP---LDL-SG----YA------GW------------Q--FT-----ATDNGWT-----TDAT--AL----E-----W-LEKV--------L----ISQ------T------APR----------QADE------A--R-LLILD-G---------------HHSHT----T--TDFMW---------------QC----IQ----------HNIYLI-F--L-------P-A----H----------------------TSHVL--QP------------LD-----QS--V---F------RP--L----
>CCF37156.1_Colletotrichum_higginsianum
-----DET----------GILE------------------------GQ-------G---------SN-G------LVLG----MS---E-T---KSVRKKQPGSR-AWVSIIEC---I--S-A---LG-H---V------------------------L------------------------------------------------------------------NPL--VIY--KGK---AV-QQQWFP---LDL-GP----YX------GW------------Q--FT-----ATENGWT-----TDDT--AV----E-----W-LQKV--------F----IPQ------T------IPQTASQGKEGQEGKEE------A--R-LLVVD-G---------------HGSHT----T--TXFMW---------------LC----YI----------NNIHLL-F--L-------P-P----H----------------------TSHVL--QP------------LD-----QS--V---F------S--------
>CCF37258.1_Colletotrichum_higginsianum
-----DET----------GILE------------------------GQ-------G---------SN-G------LVLG----MS---E-A---KSIRKKQPGSR-AWVSIIEC---I--S-A---LG-H---R------------------------L------------------------------------------------------------------HPL--IIY--KGK---TV-QQQWFP---LDL-SP----YE------GW------------Q--FT-----ATENGWT-----TDAT--AV----E-----W-LQKV--------F----IPQ------T------VPQ-------G---KEE------V--R-LLVLD-G---------------HGSHT----T--------------------------------------------------------------------------------------------------------------------------------------------
>CCF38905.1_Colletotrichum_higginsianum
-----DET----------GIME------------------------GR-------G---------VN-G------LVLG----SS---A-X---RAIQKKQPGSR-AWVSXIEC---I--S-A---AG-S---S------------------------L------------------------------------------------------------------PPI--VIY--KGK---SV-QAQWFP---SDL-SP----YD------GW------------H--FT-----YSDNGWT-----NDQT--AL----D-----W-LEKV--------F----IPR------T------RPA----------QPDE------A--R-LLXMD-G---------------HHSHT----T--TDFMW---------------QC----FQ----------HNIYLL-Y--L-------P-P----X----------------------TSAVL--QP------------LD-----VS--V---F------GP--L----
>CCF41338.1_Colletotrichum_higginsianum
-----DET----------GILE------------------------GQ-------G---------SN-G------LVLG----MS---E-T---KSVRKKQPGSR-AWVSIIEC---I--S-A---LG-Q---R------------------------L------------------------------------------------------------------HPL--IIY--KGK---TV-QQQWFP---LDL-GP----YE------GW------------L--FT-----ATENGWT-----TDAT--AV----E-----W-LQKA--------F----IPQ------T------VPQ-------GKDNKKE------A--R-LLILD-G---------------HGSHT----T--TDFMW---------------LC----YI----------NNIHLL-F--L-------P-P----H----------------------TSHVL--QP------------LD-----QA--V---F------SP--L----
>CCF42563.1_Colletotrichum_higginsianum
IYNF-DET----------GFAM------------------------GK-------M---------SS-E------MVVT----AS---E-RR-GK-PRGAQQGNQ-EWVTVIQG---I--G-S---CG-Y---S------------------------I------------------------------------------------------------------PPY--IIF--AGK---VH-LDSWT----CBS-PL----PP------DW------------V--IT-----LTENGWT-----TNEK--GL----E-----W-VQH---------F----DFH------T------RSR----------TKGA------Y--R-LLILD-G---------------HESHH----S--VDFEL---------------YC----KE----------QNIITL-C--M-------P-P----H----------------------SSHKL--QP------------LD-----VG--C---F------SP--L--KR
>CCF44815.1_Colletotrichum_higginsianum
-----DET----------GIME------------------------GK-------G---------TN-G------LVLG----SS---E-T---RHIQKKQPGSR-VWVSLIEC---I--S-A---DG-Q---S------------------------L------------------------------------------------------------------LPL--VIY--KGK---AV-QQQWFP---LDL-SG----YA------GW------------Q--FT-----ATDNGWT-----TDAT--AL----E-----W-LEKV--------F----IPQ------T------APR----------QADE------A--R-LLILD-G---------------HHSH--------------------------------------------------------------------------------------------------------------------------------------------------
>CCF45093.1_Colletotrichum_higginsianum
-----DET----------GILE------------------------GQ-------G---------SN-G------LVLG----MS---E-A---KSIRKKQPGSR-AWVSIIEC---I--S-A---LG-H---R------------------------L------------------------------------------------------------------HPL--IIY--KGK---TV-QQQWFP---LDL-SP----YE------GW------------Q--FT-----ATENGWT-----TDAT--AV----E-----W-LQKV--------F----IPQ------T------VPQ-------GKGDKEE------A--R-LLILD-G---------------HGSHT----T--TDFMW---------------LC----YI----------NNIHLL-F--L-------P-P----H----------------------TSHVL--QP------------LD-----QA--V---F------SP--L----
>CCF45131.1_Colletotrichum_higginsianum
-----DET----------GILE------------------------GQ-------G---------SN-G------LVLG----MS---E-T---KSVRKKQPGSR-AWVSVIEC---I--S-A---LG-H---A------------------------L------------------------------------------------------------------DPL--IIY--KGK---TV-QQQWFP---LDL-GP----YE------GW------------Q--FT-----ATENGWT-----TDDT--AV----E-----W-LQKV--------F----LPQ------T------VPQTASQ---GKEGKDE------A--R-LLIVD-G---------------HGSHT----T--TEFMW---------------IC----YI----------NNVYLL-F--L-------P-P----H----------------------TSHVL--QP------------LD-----QS--V---F------S--------
>CCF47071.1_Colletotrichum_higginsianum
-----DET----------GILE------------------------GQ-------G---------SN-G------LVLG----MS---E-T---KSVRKKQPGSR-AWVSIIEC---I--S-A---LG-H---V------------------------L------------------------------------------------------------------NPL--VIY--KGK---AV-QQQWFP---LDL-GP----YE------GW------------Q--FT-----ATENGWT-----SDAT--AV----E-----W-LQKV--------F----IPQ------T------LPQ-------GK----E------V--R-LLIMD-G---------------HGSHT----T--TDFMW---------------LC----YI----------NNIHLL-F--L-------P-P----H----------------------TSHVL--QP------------LD-----QS--V---F------S--------
>Ccmar1_Ceratitis_capitata
L-T-GDEK----------WILY------------------------NNVQRK-------------------------RTW-KQAH-----EG-AEPMS---------K---GGL---H--P-M---MVLL---C-----------IW-----------W---------------------------------------------DIRG--------------V--IYF--ELL--PA----GETIT-------------------------------------------------AN--KYC-----QQLV--------E-----L-K-KA--------I----DEK-R---PIFAN--RK---G---------------V-------LFHYD--N--------------ARPHVAK---P--TLAK----LKE--MN----W---------------------EIMP------H---S-P----Y----------------------SPD-I--AP------------SD-----YHL-----F------RS--L--QN
>CDJ80401.1_Haemonchus_contortus
-IWS-DES----------KF--------------------------LLF--------------G-TD-G--IKF-VRRP---VGTRYHPSY---QLP-TVKGGGG-SVMV-H-G---S--F-C---G-KG---V------------------------G-------------------------------------------------------------------PL--HRI--EG--------------------K-----MD------AK------------M--YL---------N-I-----METV--IW----P-----F-VRS---------T-----AR---------------R--------------------G--F-IFQQD-N---------------DPKHK----S--KLLTK---------------WF-----R---D------NNVPLLT-------W---P-S----Q----------------------SPDL---NP------------IE-----H---L---W------ER--L--E-
>CDJ80805.1_Haemonchus_contortus
------------------------------------------------------------------------------------------------------------ML---S---V--W-W---NTKG---I------------------------V-------------------------------------------------------------------HW--ELL--PP------------------NST-----VN------AE------------V--YC---------AQL-----D-RV--AA----A-----L-GERQ------------------------------RK-----------------------V-YFLHD-N---------------ARPHI----A--KDTQK---------------KL-----Q---S------LGWHV-L---A-H-----P-P----Y----------------------SPDL---AP------------TD-----YH--L---F------LS--L--SN
>CDJ80902.1_Haemonchus_contortus
IVTG-DES----------WVLY------------------------VNH-----------------T-R--K-RHWAAR---EEKPRT------EPK-ADLHEK--KVLL---C---C--W-W---DCSG---M------------------------I-------------------------------------------------------------------YW--ELL--DS------------------GTT-----VT------AT------------V--YA---------NQV-----Q-KV--AD----V-----M-RELR--------P-------------K------RLN-----------------------V-FLLHD-N---------------ARPHV----V--TEARQ---------------KI-----V---E------LGWEV-L---P-H-----P-A----Y----------------------SPDL---VP------------SD-----YH--L---F------RA--L--KN
>CDJ80966.1_Haemonchus_contortus
LITG-DEK----------WVLY------------------------DNP-----------------V-R--K-RQWVNK---GEQPEP------VPK-ADLHPK--KVLL---S---C--W-W---SRKG---M------------------------E-------------------------------------------------------------------HW--ELL--EK------------------GQT-----AN------AT------------M--YV---------EQL-----Q-EL--KA----H-----V-DRTR--------G-------------K------NAE-----------------------V-YLHHD-N---------------ARPHT----A--KATQA---------------EL-----E---K------YDWVV-I---P-Q-----A-P----Y----------------------SPDL---AP------------SD-----YW--L---F------SR--L--QC
>CDJ81125.1_Haemonchus_contortus
LITG-DEK----------WVLY------------------------DNP-----------------V-R--K-RQWVNK---GEQPEP------VPK-ADLHPK--KVLL---S---C--W-W---SRKG---M------------------------E-------------------------------------------------------------------HW--ELL--EK------------------GQT-----IN------AT------------M--YV---------EQL-----Q-KL--KA----H-----I-DRTR--------G-------------K------NAE-----------------------V-YFHHD-N---------------ARPHT----A--KATQA---------------EL-----E---K------YDWVV-I---P-Q-----A-P----Y----------------------SPDL---AP------------SD-----YW--L---F------SH--L--QR
>CDJ81332.1_Haemonchus_contortus
IVTG-DES----------WVMY------------------------AND-----------------T-R--K-RVWLPK---GELPPK------QSK-RGLQQK--KILL---C---C--W-W---NCDG---M------------------------L-------------------------------------------------------------------YY--EFL--ES------------------GTT-----VT------AT------------T--YS---------NQL-----Q-KV--AD----A-----I-LHKY--------P-------------K------RLE-----------------------T-YLLHD-N---------------ARPHV----A--TMTRQ---------------KI-----Q---E------LGWEV-L---P-H-----P-P----Y----------------------SPDL---AP------------SD-----YH--L---F------RA--L--KR
>CDJ82928.1_Haemonchus_contortus
-LFT-DES----------KF--------------------------NLF--------------G-SD-G--IKY-VRRP---SGERYNPRY---TKP-TVKHGGG-SVMV-Y-G---A--F-S---F-HG---M------------------------G-------------------------------------------------------------------PI--LRI--EG--------------------T-----MT------GQ------------S--YA---------N-M-----IIEK--IL----P-----W-AED---------N-----MP---------------A--------------------G--W-VLQQD-N---------------DPKHT----S--RAAKE---------------AF-----Q---Q------KDVRLLD-------W---P-S----Q----------------------SPDL---NP------------IE-----H---I---W------EE--L--ER
>CDJ83889.1_Haemonchus_contortus
------------------------------------------------------------------------------------------------------------------------M-C---A-SG---K------------------------T-------------------------------------------------------------------LM--IFV--DP------------------GVK-----IY------KD------------Y--YL---------KTI-----LEDA--LL----P-----W-ANSN--------F-----NG---------------R--------------------P--W-TFQQD-S---------------APAHK----A--KIVQA---------------WC-----K---SEL----SDFISAE------EW---P-A----S----------------------SPDL---NP------------PD-----YN--L---W------SH--L--ES
>CDJ85344.1_Haemonchus_contortus
---------------------------------------------------------------------------------------------------------------------------------------------------------------------------------------------------------------------------------------FV--DP------------------GVK-----IY------KD------------Y--YL---------KTI-----LEDG--LL----P-----W-ANSN--------F-----NG---------------R--------------------P--W-TFQQD-S---------------APAHK----A--KIVQA---------------WC-----K---SEL----PDFISAE------EW---P-A----S----------------------SPDL---NP------------LD-----YN--L---W------PY--L--ES
>CDJ85841.1_Haemonchus_contortus
-LFT-DES----------KF--------------------------NFF--------------G-SD-G--IKY-VRRP---SGERYNPRY---TKP-TVKHGGG-SVMV-Y-G---A--F-S---F-HG---M------------------------G-------------------------------------------------------------------PI--LRI--EG--------------------T-----MT------GQ------------S--YA---------N-M-----VIEK--IL----P-----W-AED---------N-----MP---------------A--------------------V--W-VLQQD-N---------------DPKHT----S--RAAKD---------------AF-----Q---Q------KDVRLLD-------W---P-S----Q----------------------SPDL---NP------------IE-----H---I---W------EE--L--ER
>CDJ88856.1_Haemonchus_contortus
------------------------------------------------------------------------------------------------------GGG-SLMV-H-G---S--F-C---G-KG---V------------------------G-------------------------------------------------------------------PL--HRI--EG--------------------K-----MD------AK------------M--YR---------N-I-----MEAV--FW----P-----F-VRS---------T-----AR---------------R--------------------G--F-IFQQD-N---------------GPKHK----S--KLLTK---------------WF-----R---D------NNVPLLT-------W---P-S----Q----------------------SPDL---NP------------IE-----H---L---W------ER--L--E-
>CDJ89440.1_Haemonchus_contortus
-LFT-DES----------KF--------------------------NLS--------------G-SD-G--IKY-VRRP---SGERYNPTY---TKP-TVKHGGG-SVMV-Y-G---A--F-S---F-HG---M------------------------G-------------------------------------------------------------------PI--LRI--EG--------------------T-----MT------GQ------------S--YA---------N-M-----VIKR--IL----P-----W-AED---------N-----MP---------------A--------------------R--W-VLQQD-N---------------DPKHT----S--RAAKD---------------AF-----Q---Q------KDVRLLD-------W---P-S----Q----------------------SPDL---NP------------IE-----H---I---W------EE--L--ER
>CDJ90304.1_Haemonchus_contortus
------------------------------------------------------------------------------------------------------------MV-F-A---G--I-T---A-DG---K------------------------T-------------------------------------------------------------------PL--WFV--PE------------------GTK-----VN------SR------------N--YL----------DL-----LEYK--LL----S-----W-ANSH--------F-----GN---------------R--------------------F--W-TFQQD-G---------------TPAHR----S--TTVQQ---------------WC-----K---ENF----PDVIAFN------EW---P-A----R----------------------SPDL---NP------------MD-----YS--V---W------AV--L--EA
>CDJ90678.1_Haemonchus_contortus
---------------------------------------------------------------------------------------------------------------------------------------------------------------------------------------------------------------------------------------FV--DP------------------GVK-----IY------KD------------Y--YL---------KTI-----LEDA--LL----P-----W-ANSN--------F-----NG---------------R--------------------P--W-TFQQD-S---------------APSHK----A--KLVQA---------------WC-----K---SEL----PDFISVE------EW---P-A----S----------------------SPDL---NP------------LD-----YN--L---W------SY--L--ES
>CDJ90696.1_Haemonchus_contortus
-LFT-DES----------KF--------------------------NLF--------------G-SD-G--IKY-VRRP---SGERYNPRY---TKP-TVKHGGG-SVMV-Y-G---A--F-S---F-HG---M------------------------G-------------------------------------------------------------------PI--LRI--EG--------------------T-----MT------GQ------------S--YA---------N-M-----IIEK--IL----P-----W-AED---------N-----MP---------------A--------------------G--W-VLQQN-N---------------DPKHT----S--RAAKD---------------AF-----Q---Q------KDVRLLD-------W---P-S----Q----------------------SPDP---NP------------IE-----H---I---W------EE--L--ER
>CDJ91034.1_Haemonchus_contortus
IVTG-DEI----------WVLY------------------------VNY-----------------T-R--K-RHWTAR---EGKPTT------EPK-ADLHEK--KVLL---C---C--W-W---DCGG---M------------------------I-------------------------------------------------------------------YW--ELL--DS------------------GTP-----VT------VT------------V--YA---------NQL-----Q-KV--AD----V-----M-RELR--------P-------------K------RLN-----------------------V-FLLHD-N---------------ARPHV----A--TEARQ---------------KI-----M---E------LGWEV-L---P-H-----P-A----Y----------------------SADL---AP------------SD-----YH--L---F------RA--L--KN
>CDJ91071.1_Haemonchus_contortus
------------------------------------------------------------------------------------------------------------MV-W-A---G--V-C---A-SA---K------------------------T-------------------------------------------------------------------PL--IFV--DP------------------GVK-----TD------KD---------------FL---------KTI-----LEDA--LL----P-----W-ANSC--------F-----NG---------------H--------------------P--W-TFQQD-S---------------APAHK----A--KVVQA---------------WC-----K---SEL----PDFISAG------EW---P-A----S----------------------SPDL---NP------------LD-----HN--L---W------SY--L--ES
>CDJ91223.1_Haemonchus_contortus
-IWS-DES----------KF--------------------------LLL--------------G-TD-G--IKF-VRRP---VDTRYHPSC---QLP-TVKGGGG-SVMV-R-G---S--S-C---G-KG---V------------------------G-------------------------------------------------------------------PL--HRT--EG--------------------K-----VD------AK------------M--YL---------N-I-----MKTV--IW----P-----F-VRS---------T-----AR---------------S--------------------G--F-IFQQD-N---------------DPKHK----S--KLLTK---------------WF-----S---D------NNVPLLT-------W---P-S----Q----------------------SPDL---NP------------IE-----H---L---W------ER--L--E-
>CDJ92809.1_Haemonchus_contortus
---------------------------------------------------------------------------------------------------------------------------------G---R------------------------T-------------------------------------------------------------------PL--IFV--EK------------------GAK-----IN------QD------------I--YI---------NDI-----LEK---VL----P-----W-AKDH--------F-----KD---------------T--------------------V--W-TLQQD-G---------------APAHK----G--RRTQD---------------WC-----R---ENV----PDFIAAS------DW---P-A----N----------------------SPDC---NP------------MD-----YC--V---W------SI--L--ER
>CDJ94001.1_Haemonchus_contortus
-IWS-DES----------KF--------------------------LLF--------------G-TD-G--IKF-VRRP---VGTRYHPSY---QLP-TVKGGGG-SVMV-H-G---S--F-C---G-KG---V------------------------G-------------------------------------------------------------------PL--HRI--EG--------------------K-----MD------AK------------M--YL---------N-I-----METV--IW----P-----F-VRS---------T-----AR---------------R--------------------G--F-IFQQD-N---------------DPKHK----S--KLLTK---------------WF-----R---D------NNVPLLT-------W---P-S----Q----------------------SPDL---NP------------IE-----H---L---W------ER--L--E-
>CDJ94577.1_Haemonchus_contortus
-IWS-DGS----------KF--------------------------LLF--------------G-TD-G--IKF-VRRP---IGTRYHPRY---QLP-TVKGGGG-SVMV-H-G---R--F-C---G-KG---V------------------------C-------------------------------------------------------------------PL--QRI--EG--------------------K-----MD------AK------------M--YL---------N-I-----METV--IW----P-----F-VRS---------T-----AR---------------R--------------------G--F-IFQQD-N---------------DPKHK----S--KLLTK---------------WF-----R---D------NNVP--------------P-S----Q----------------------SPDL---NP------------IE-----N---L-------------------
>CDJ94887.1_Haemonchus_contortus
-IWN-DES----------KL--------------------------SLF--------------E-TD-G--IKF-VRRP---VGTRYHPSY---QLP-TVKGGGG-SVMV-H-G---S--F-C---G-KG---V------------------------G-------------------------------------------------------------------PL--HLI--EG--------------------K-----MD------AK------------M--CL---------N-I-----META--IW----P-----F-VRS---------I-----AR---------------S--------------------G--F-IFQQV-N---------------DPKH--------------------------------------------------------------------------------------------------------------------------------------------------
>CDJ95059.1_Haemonchus_contortus
LITG-DEK----------WVLY------------------------DNP-----------------V-R--K-RQWINK---GEQPKP------VPK-ADLHPK--KVLL---S---R--W-W---SRKG---M------------------------E-------------------------------------------------------------------HW--KLL--EK------------------GQT-----IN------AT------------M--YV---------EQL-----Q-KL--KA----H-----V-DRTR--------G-------------K------KAE-----------------------V-YFHHN-N---------------ARPHT----A--NATQA---------------EL-----E---K------YEWVM-I---P-Q-----A-P----Y----------------------SPDL---AP------------SD-----YW--L---F------SH--L--QR
>CDJ96472.1_Haemonchus_contortus
ILFT-GEK----------LFTV------------------------EQV--------------V-NK-Q--NDRAYAVS---NPHAT--------VG-RSSHPD--SVMV-F-A---G--I-T---A-DG---K------------------------T-------------------------------------------------------------------PL--WFV--PE------------------GTK-----VN------SQ------------N--YL----------EL-----LKDK--LL----P-----W-ANSH--------F-----GS---------------R--------------------F--W-TFQQD-G---------------APAHR----S--TTVQQ---------------WC-----K---ENF----PDVIAFN------EW---P-A----C----------------------SPDL---HP------------MD-----YS--V---W------AV--L--EA
>CDJ96694.1_Haemonchus_contortus
IVTG-DES----------WVLY------------------------VNH-----------------T-R--K-RHWTAR---EEKPST------EPK-ADLHEK--KVLL---C---C--W-W---DCSG---M------------------------I-------------------------------------------------------------------YW--ELL--DS------------------GTT-----VT------AP------------V--YA---------NQL-----Q-KV--AD----V-----I-RELR--------P-------------K------RLN-----------------------V-FLLHD-N---------------ARPHV----A--TEARQ---------------KI-----M---E------LGWEI-L---P-R-----P-A----Y----------------------SPDL---AP------------SD-----YH--L---F------RA--L--KN
>CDJ98247.1_Haemonchus_contortus
LVTG-DEK----------WILY------------------------SNA-----------------H-R--R-AQWVDK---DADAED------FPK-PNLHAK--KVML---C---I--W-W---SVHG---V------------------------E-------------------------------------------------------------------YW--ELL--DE------------------GCT-----VT------AD------------I--YI---------KQL-----R-NL--KA----K-----L-DATR--------P-------------Q------HQK-----------------------I-YFQHD-N---------------ARPHI----A--RTTKT---------------EL-----M---N------FGWTV-L---P-H-----P-P----Y----------------------SPDL---AP------------SD-----YH--L---F------SH--L--QR
>CDJ98528.1_Haemonchus_contortus
-IWS-DES----------KF--------------------------LLF--------------G-TD-G--IKF-MRRP---VGTRSHPSY---RLP-TVKSGGF-SVMV-H-D---S--F-C---G-KG---V------------------------G-------------------------------------------------------------------PL--HRI--EG--------------------K-----MD------AK------------M--YL---------N-I-----METV--IW----P-----F-VRS---------T-----AR---------------S--------------------G--S-IFQQN-N---------------DPKHK----S--KLVTK---------------WF-----R---N------NNVPLLT-------G---P-L----Q----------------------SPDL---NP------------IE-----H---L---W------ER--L--E-
>CDM38082.1_Penicillium_roqueforti
-----------------------------------------------------------------------------------------------------------WVTTIEC---L--N-A---AG-W---A------------------------L------------------------------------------------------------------PPC--IIF--KGK---VF-LESWF----EG---L----PG------DW------------R--FE-----VSPNGWT-----LDEI--GL----R-----W-LQKL--------F----IPA------T------SSR----------MKGV------Y--R-LLVLD-G---------------HGSHL----T--PKFDE---------------IC----VQ----------NKIIPI-C--M-------P-P----H----------------------SSHLL--QP------------LD-----IG--C---F------AV--V--KR
>CDM38453.1_Penicillium_roqueforti
VYNF-NET----------GFAM------------------------GL-------T---------AT-A------KVII----RS---E-YY-SR-RALLQPGNR-EWVTAIKC---I--N-A---AD-W---A------------------------L------------------------------------------------------------------PLC--VIF--KGK---VF-IESWF----DG---L----PD------DW------------R--FE-----VSPNGWT-----SDEI--GL----R-----W-LKKL--------F----IPT------T------SIR----------MKGV------Y--R-LLILD-G---------------HGSHL----T--PKFDK---------------IC----EE----------NKIIPI-C--I-------P-L----Y----------------------SSHLL--QP------------LD-----IG--C---F------AV--L--KR
>CDQ59368.1_Oncorhynchus_mykiss
--------------------------------------------------------------------------------------YNPKN---TIP-TVKHGGG-NIIL-W-G---C--F-S---A-KG---T------------------------G-------------------------------------------------------------------RL--YRI--EG--------------------R-----MD------GA------------M--YR---------K-I-----FANN--LL----P-----S-LR----------A-----LK------M------G-H--------------------G--W-VFQHD-N---------------DPKHT----A--RATKK---------------WL-----R---K------KHLKVLE-------W---P-N----Q----------------------SPDL---NP------------IE-----N---L---W------RE--L--KV
>CDQ60779.1_Oncorhynchus_mykiss
-IWS-DET----------KI--------------------------LLF--------------G-KN-S--TRR-VWRT---KNAELHPKN---TIP-TVKHGDG-NIML-W-G---C--F-S---A-KG---P------------------------G-------------------------------------------------------------------RL--IRV--KE--------------------R-----MN------GA------------M--YH---------E-I-----LSEN--FL----P-----S-AR----------A-----LK------M------K-H--------------------G--W-VFQHD-N---------------DPKHT----T--RATKD---------------WL-----R---K------KHFKVLE-------W---P-S----Q----------------------SPDL---NP------------IE-----N---L---W------RE--L--K-
>CDQ65575.1_Oncorhynchus_mykiss
ILWS-DES----------RF--------------------------TIW--------------Q-SD-G--RIW-VWRM---PGERYLPEC---IVP-TVKFGGE-GIMV-W-G---C--F-S---W-FG---L------------------------G-------------------------------------------------------------------PL--VPV--KG--------------------N-----LN------AA------------A--YN---------E-I-----LDDS--VL----P-----T-LWQ---------Q-----FG------E--------G--------------------P--F-LFQHD-N---------------APMHK----A--RSVQD---------------WF-----V---E------LGVEELD-------W---P-A----Q----------------------SPDL---NP------------IE-----H---L---W------DE--L--ER
>CDQ66887.1_Oncorhynchus_mykiss
VLWS-DES----------RF--------------------------TIW--------------Q-SD-G--RIW-VWRM---PGERYLPEC---IVP-TVKFGGG-GIMV-W-G---C--F-S---W-FG---L------------------------G-------------------------------------------------------------------PL--LPV--KG--------------------N-----LN------DT------------A--YN---------D-I-----LDDS--VL----P-----T-LWQ---------Q-----FG------E--------G--------------------P--F-LFQHD-N---------------APVHK----A--RSIQK---------------WF-----V---E------LGVEELD-------W---P-A----Q----------------------SPDL---NP------------IE-----H---L---W------DE--L--ER
>CDQ67599.1_Oncorhynchus_mykiss
--------------------------------------------------------------------------------------------------TVKHGGG-SIMV-C-A---C--F-S---S-AG---T------------------------G-------------------------------------------------------------------KM--VKI--DG--------------------K-----MD------GA------------K--YR---------T-I-----LEEN--LM----E-----S-AK----------D-----LR------L------G-R--------------------R--F-VFKQD-N---------------DPKHK----A--KSTME---------------WF-----N---N------KHIQVLE-------W---P-S----Q----------------------SPDL---NP------------IK-----N---L---W------KE--L--K-
>CDQ70733.1_Oncorhynchus_mykiss
-IWS-DEA----------KI--------------------------ELF--------------G-KN-S--TRR-VWRT---KNAELHPKN---TIP-TVKHGGR-NIML-W-G---C--F-S---A-KG---P------------------------G-------------------------------------------------------------------RL--TRV--KE--------------------R-----MN------RA------------K--YR---------E-I-----LSEN--LL----P-----S-AR----------A-----LK------M------K-R--------------------G--W-VFQHD-N---------------DPKHT----A--QATKE---------------WL-----R---K------KHFKVLE-------W---P-S----Q----------------------SPDL---NP------------IE-----N---L---W------RE--L--K-
>CDQ70758.1_Oncorhynchus_mykiss
VLWS-DES----------LF--------------------------TIW--------------Q-SD-G--RIW-LWRM---PGESFLTDC---IVP-TVKFGGG-GIMV-W-G---C--F-S---W-FG---L------------------------G-------------------------------------------------------------------PL--VPV--KG--------------------N-----LN------AT------------A--YN---------D-I-----LDDS--VL----P-----T-LWQ---------Q-----FG------E--------G--------------------P--F-LFQHD-N---------------SPMHK----V--RSVQK---------------WF-----T---E------IGVEELD-------W---P-A----Q----------------------SPDL---NP------------IE-----H---L---W------DE--L--ER
>CDQ72544.1_Oncorhynchus_mykiss
---------------------------------------------------------------------------------------HQKN---TIP-TVKHGGG-NIML-W-G---C--F-S---A-KG---P------------------------G-------------------------------------------------------------------RL--IRV--KE--------------------R-----MN------GA------------M--YR---------E-I-----FSEN--LL----P-----S-AR----------A-----LK------M------K-R--------------------G--W-VFQHD-N---------------DPKHT----A--RATKE---------------WL-----R---M------KHFKVLE-------W---P-S----Q----------------------SPDL---NP------------IE-----N---L---W------RE--L--K-
>CDQ80598.1_Oncorhynchus_mykiss
-IWS-DET----------KI--------------------------ELF--------------G-KK-S--TRH-VWRT---KNAELHPKN---TIP-TVKHGAG-NIML-W-G---C--F-S---A-KG---P------------------------G-------------------------------------------------------------------RL--IRV--KE--------------------R-----MN------GA------------M--YR---------E-I-----LSEN--LL----P-----S-AR----------A-----LK------M------K-R--------------------G--W-FFQHD-N---------------DPKHT----A--RETKE---------------WL-----R---K------KHFKVLE-------W---P-S----Q----------------------SPDL---NP------------IE-----N---L---W------RE--L--K-
>CDQ83698.1_Oncorhynchus_mykiss
------------------------------------------------------------------------------------------------P-TVKHGGG-SIMV-W-A---C--F-S---S-AG---T------------------------G-------------------------------------------------------------------KM--VKI--DG--------------------K-----MD------GA------------K--YR---------T-I-----LEEN--LM----E-----S-AK----------D-----LR------Q------G-W--------------------R--F-VFQQD-N---------------DPKHK----A--KSTME---------------RF-----K---N------KHIQVLE-------W---P-S----Q----------------------SPDL---NP------------IE-----N---L---W------KK--L--K-
>CDQ92551.1_Oncorhynchus_mykiss
---------------------------------------------------------------------------------------KPKH---TIP-TVKHGGG-SIML-W-G---C--F-A---A-GD---T------------------------G-------------------------------------------------------------------AL--HKI--DG--------------------I-----MR------SG------------N--YV---------H-I-----LKQH--LK----T-----S-------------------LK------L------G-R--------------------K--R-VFQMD-N---------------DPKHT----S--KVVAK---------------WL-----K---D------NKVKVLE-------W---P-S----Q----------------------SPDL---NP------------IE-----N---L---L------AE--L--KR
>CDQ96155.1_Oncorhynchus_mykiss
---------------------------------------------------------------------------------------------------VKHEGG-NIML-W-G---C--F-S---A-KG---P------------------------G-------------------------------------------------------------------RL--IRV--KE--------------------R-----MN------GA------------M--YR---------E-I-----LSEN--LL----P-----S-AR----------A-----LK------M------K-R--------------------G--W-VFQHD-N---------------DPKHT----A--RATKE---------------WL-----R---K------KHFKVLE-------W---P-S----Q----------------------SPDL---NP------------IE-----N---L---W------RQ--L--K-
>CDQ97725.1_Oncorhynchus_mykiss
-----------------------------------------------------------------------------------NAELHPKN---TIP-TVKHGGG-NIML-W-G---C--F-S---A-KG---P------------------------G-------------------------------------------------------------------RL--IRV--KE--------------------R-----MN------GA------------M--YR---------E-I-----LSEN--LL----P-----S-AR----------A-----LK------M------K-C--------------------G--W-VFQHD-I---------------DPKHT----A--RATKE---------------WL-----C---K------KHFKVLE-------W---P-S----Q----------------------PPDL---NP------------IE-----N---L---W------RE--L--K-
>CDQ97910.1_Oncorhynchus_mykiss
---------------------------------------------------------------------------------------------------MKHGGG-NIML-W-D---C--F-S---A-KG---P------------------------G-------------------------------------------------------------------RL--IRV--KE--------------------I-----IN------GV------------M--YR---------E-I-----LSEN--LL----P-----S-AR----------A-----LK------M------K-R--------------------G--W-VFQHD-N---------------DPKHT----A--RATKE---------------WL-----C---K------KHFKVLE-------W---P-S----Q----------------------SPDL---NP------------IE-----N---L---W------RE--L--K-
>CDQ98132.1_Oncorhynchus_mykiss
---------------------------------------------------------------------------------------HPKN---TIP-TVKHGGG-NIML-W-G---C--F-S---A-KG---P------------------------G-------------------------------------------------------------------RL--IRV--KE--------------------R-----LN------GA------------M--YR---------E-I-----LSEN--LL----P-----S-AR----------A-----LK------M------K-R--------------------G--W-VFQHD-N---------------DPKHT----A--RAMKE---------------WL-----R---K------KHFKVLE-------W---P-S----Q----------------------SPDL---NP------------IE-----N---L---W------RE--L--K-
>CDQ99636.1_Oncorhynchus_mykiss
-----------------------------------------------------------------------------------NAELHPKN---TIP-SVKHGGG-NIML-W-G---C--F-S---A-KG---P------------------------G-------------------------------------------------------------------RL--IRV--KE--------------------R-----MN------GA------------M--YR---------E-I-----LSEN--LL----P-----S-AR----------A-----LK------M------K-H--------------------G--W-VFQHD-I---------------DPKHT----A--RAMKE---------------WL-----R---K------KHFKVLE-------W---P-S----Q----------------------SPDL---NP------------IE-----N---L---W------RE--L--K-
>CDQ99879.1_Oncorhynchus_mykiss
---------------------------------------------------------------------------VWRT---KNAELHPKN---TIP-TVKHGSG-NIML-W-G---C--F-S---A-KG---P------------------------G-------------------------------------------------------------------RL--IRV--KE--------------------R-----MN------GA------------M--YR---------E-I-----LSEN--LL----P-----S-AR----------A-----LK------M------K-R--------------------G--W-VFQHD-N---------------DPKHI----A--RATKE---------------WL-----R---K------KHFKVLE-------W---P-S----Q----------------------SPDL---NP------------IE-----N---L---W------RE--L--K-
>CDR00164.1_Oncorhynchus_mykiss
------------------------------------------------------------------------------------------H---TIP-TVKHGGG-SIMV-W-A---C--F-S---S-AG---T------------------------G-------------------------------------------------------------------KM--VKI--DG--------------------K-----MD------GA------------K--YR---------T-I-----LEEN--LM----E-----S-AK----------D-----LR------L------G-R--------------------R--F-VFQQD-N---------------DPKHK----A--KSTME---------------WF-----K---N------KHILVLE-------W---P-S----Q----------------------SPDL---NP------------IE-----N---L---W------KE--L--K-
>CDU84834.1_Alvinella_caudata
VVTG-DET----------WVHH------------------------WDP--------------E-TK-I--ESMAWKHK---GSLAPL------KHR-TQPSAG--KIMT---T---I--F-W---DAEG---V------------------------L-------------------------------------------------------------------LV--DFL--QR------------------GST-----IT------GG------------Y--YD---------GVL-----G-RL--RD----S-----I-RQKR--------R----D--------K------LTR--------------------G--V-LLLHD-N---------------TPVRK----A--RRAQA---------------AL-----R---D------CGFEQ-L---N-H-----P-S----Y----------------------SPDL---AH------------SD-----YF--L---F------RQ--L--KS
>CEJ56112.1_Penicillium_brasilianum
IYNF-DET----------GFAI------------------------GL-------I---------SA-Q------KVIT----RR---D-LY-GR-RPLLQPGNR-EWVTAIET---T--C-A---DG-Y---S------------------------L------------------------------------------------------------------PPC--IIF--KGQ---VY-IAGWF----ESL-NF----PP------NS------------R--IE-----VSNNGWT-----TDEI--GL----R-----W-LQKL--------F----IPL------T------NSR----------VRGR------F--R-LLILD-G---------------HGSHL----T--PQFDR---------------IC----AE----------NDIIPL-C--M-------P-S----H----------------------SSHLL--QP------------LD-----VG--C---F------AV--L--KR
>CEJ58491.1_Penicillium_brasilianum
IYNF-DET----------GFAM------------------------GL-------I---------SK-Q------KVVT----RA---E-MY-GNGRRLLQPGNR-EWVTAIEA---I--G-A---DG-Y---S------------------------L------------------------------------------------------------------PPC--VIF--KAK---VA-IAGWF----E---KL----PK------DW------------R--IE-----VSTNGWT-----SDEI--GL----R-----W-LQKL--------F----IPS------T------NSR----------VRGR------F--R-LLILN-G---------------HGSHL----T--PQFDR---------------IC----TE----------NDIIPL-C--M-------P-A----H----------------------ASHLL--QP------------LD-----VG--C---F------AV--V--KK
>CEJ59119.1_Penicillium_brasilianum
---I-DEN----------GFAM------------------------GL-------I---------ST-Q------KVVT----RA---E-MY-GNGRRLLQPGNR-EWVTAIEA---I--G-A---DG-Y---S------------------------L------------------------------------------------------------------PPC--VIF--KAK---VA-IASWF----D---KL----PK------DW------------R--IE-----VSTNGWT-----SDEI--SL----R-----W-LQKL--------F----ILS------T------NSR----------VRGR------F--R-LLILD-G---------------HGSHL----T--PQFDR---------------IC----VI----------NDIIPL-C--M-------P-S----Y----------------------ASHLL--QP------------LD-----VG--C---F------AV--V--KR
>CEJ59552.1_Penicillium_brasilianum
IYNF-DET----------GFAM------------------------GL-------I---------SS-Q------KVVT----RA---E-YY-GR-PRLLQPGNR-EWVTAIEA---I--C-A---DG-Y---S------------------------L------------------------------------------------------------------PPC--IVF--KGK---VA-IAGWF----NE--NL----PK------DW------------R--IE-----VSANGWT-----THEI--GL----R-----W-LQKI--------F----IPY------T------NSR----------VRGR------F--R-LLILD-G---------------HGSHL----T--PQFDR---------------IC----TE----------NDIIPL-C--M-------P-A----H----------------------SSHLL--QP------------LD-----VG--C---F------AV--V--KR
>CEJ61372.1_Penicillium_brasilianum
IYNF-DET----------GFAM------------------------GL-------I---------SS-Q------KVVT----RA---E-FY-GR-RRLLQPGNR-EWVTAIEA---I--C-A---DG-Y---S------------------------L------------------------------------------------------------------PPC--IIF--KGK---VA-MADWF----K---NL----PQ------DW------------R--FE-------------------------------------LQKL--------F----IPS------T------NSR----------VRGR------F--R-LLILD-G---------------HSSHL----T--PQFDR---------------IC----AE----------NDIIPL-C--M-------P-A----H----------------------SSHLL--QP------------LD-----VG--C---F------AV--V--KR
>CEJ61916.1_Penicillium_brasilianum
IYNM-DET----------GLYW------------------------R------------------RM-P---N--GGLS-----------TQ--SQAGRTQDKAR---ITIAVA---T--N-A---TGSD---R------------------------M------------------------------------------------------------------PLW--LIG--TAK---TP-RALRK---IN-TRAI----RC------VW------------R--WN-------KKAWM-----RGDI--MG----E-----W-LRA---------F----YKH------I------GKQ-------------R------R--V-LLLLD-N---------------FSAHL-S------ALDY---------------AP----PP----------SNIKVL-F--F-------P-A----N----------------------ATSVY--QP------------LD-----QG--I---I------RN--L--KH
>CEJ62228.1_Penicillium_brasilianum
IYNF-DET----------GFAM------------------------GL-------I---------ST-Q------KVVT----RA---E-MY-GNGRRLLQPGNR-EWVTAIEA---I--S-A---DG-Y---S------------------------L------------------------------------------------------------------PPC--VIF--KAK---VA-IAGWF----N---NL----PK------DW------------R--IE-----VSTNGWT-----SDEI--GL----R-----W-LQKL--------F----IPS------T------NSR----------VRGR------F--R-LLILD-G---------------HSSHL----T--PQFDR---------------IC----AE----------NDIIPL-C--M-------P-A----H----------------------ASHLL--QP------------LD-----VG--C---F------AV--V--KR
>CEJ62543.1_Penicillium_brasilianum
IYNF-DET----------GFAM------------------------GL-------I---------SS-Q------KVVT----RA---E-YY-GR-RSLLQPGNR-EWVTAIEA---I--C-A---DG-Y---S------------------------L------------------------------------------------------------------PPC--VVF--KGK---VA-IAGWF----NE--NL----PK------DW------------R--IE-----VSKNGWT-----TDEI--GL----R-----W-LEKH--------F----IPH------T------NSR----------VRGR------F--R-LLILD-G---------------HSSHL----T--PQFDR---------------IC----AE----------NDVIPL-Y--------------------------------------------------------------------VG--C---F------AV--V--KR
>CEJ62589.1_Penicillium_brasilianum
------------------------------------------------------------------------------------------------------------MF-W-A---A--F-S---G-YP---R------------------------K------------------------------------------------------------------TGL--IPL--FG--------------------D-----PN------SA------------RGGVN---------RFV-----IHDL--YQ----R-----M-LPTL--------L-----AN---------------N--------------------D--G-IFQHD-N---------------APTHT----A--RIVRD---------------LL-----Q---E------LGIEVME-------W---P-P----Y----------------------SPDL---NP------------IE-----N---L---W------AL--L--KA
>CEJ62624.1_Penicillium_brasilianum
IYNF-DET----------GFAM------------------------GL-------I---------SS-Q------KVVT----RA---E-YY-GR-RSLLQPGNR-EWVTAIES---I--C-A---DG-Y---P------------------------L------------------------------------------------------------------PPC--IVF--KGK---VA-IAGWF----DE--IL----PK------DW------------R--IE-----VSKNGWT-----TDEI--GL----R-----W-LEKH--------F----ITH------T------NSR----------VRGR------F--R-LLILD-G---------------HGSHL----T--PQFDR---------------IC----TE----------NDIIPL-C--M-------P-A----H----------------------SSHLL--QP------------LD-----VG--C---F------AV--V--KR
>CEL00931.1_Aspergillus_calidoustus
IYNF-DET----------GFAM------------------------GQ-------I---------AT-T------RVVT----RA---E-IL-GK-PYIIQPGQR-EWVTSIEC---I--G-S---TG-F---V------------------------V------------------------------------------------------------------PPC--IIF--KGK---VH-IEGWF----EEL-GL----PA------DW------------R--IE-----LSANGWT-----TDQI--TL----R-----W-LEKC--------F----IPY------T------TER----------TIGS------H--R-LLVLD-G---------------HGSHL----T--PDFDK---------------VC----RD----------NKIICI-C--M-------P-A----H----------------------SSHLL--QP------------LD-----VG--C---F------GP--L--KR
>CEL05786.1_Aspergillus_calidoustus
IFNF-DET----------GFAM------------------------GL-------I---------AT-T------KVVT----RA---S-MP-GK-PHLVQPGNR-EWVTTIEC---M--N-S---SG-W---M------------------------V------------------------------------------------------------------PSC--IIF--KGK---RF-IEGWF----EEY-GI----PT------DW------------R--IE-----LSANGWT-----IDQI--GL----R-----W-LEKV--------F----IPA------T------ATR----------KVGG------Y--Q-LLVLD-G---------------HGSHL----T--PQFDK---------------MC----VD----------NNIIAI-C--M-------P-P----H----------------------SSHLL--QP------------LD-----VG--C---F------GP--L--KR
>CEL11795.1_Aspergillus_calidoustus
IYNF-DET----------GFAM------------------------GL-------I---------AT-S------RVVT----RA---E-ML-GK-PRLIQPGQR-EWVTAIEC---I--G-S---EG-Y---V------------------------V------------------------------------------------------------------PPT--IIF--KGK---VH-IEGWF----EEL-GL----LG------DW------------R--IE-----LSANGWT-----TDEI--TL----R-----W-LQKC--------F----IPY------T------TER----------TIGS------H--R-LLVLD-G---------------HGSHL----T--PKFDK---------------VC----RD----------NKIICI-C--M-------P-A----H----------------------SSHLL--QP------------LD-----VG--C---F------GP--L--KR
>CEL11882.1_Aspergillus_calidoustus
IFNF-DET----------GFAM------------------------GL-------I---------AT-T------KVVT----RA---S-MP-GK-PHLVQPGNR-EWVTTIEC---M--N-S---SG-W---M------------------------V------------------------------------------------------------------PSC--IIF--KGK---QF-IEGWF----EEY-GI----PT------DW------------R--IE-----LSANGWT-----TDQI--GL----R-----W-LEKV--------F----IPA------T------ATR----------KVGG------Y--Q-LLVLD-G---------------HGSHL----T--PQFDK---------------MC----VD----------NNIIAI-C--M-------P-P----H----------------------SSHLL--QP------------LD-----VV--C---F------GP--L--KR
>Cemar6_Caenorhabditis_elegans
VLF-TDEK----------IFCI------------------------EQSFNT----------------Q------NDRVY-AKTQ-----PN-SRVQR---------T--------------G---YPKG---I-----------MV-----------F---AGI---------------------------------------TANG--------------K--TPL--IFV--PQ----GIKVN-------------------------------------------------GN--NYL-----D-ML--KT----E-----L-M-PW--------V----KKH-F-------K--KT---K---------------W-------TFQQD--G--------------APAHKHK---N--VQAW----CES--NF----PD------------------FIAFNQ------W---P-P----S----------------------SPD-L--NP------------MD-----YSV-----W------SV--L--EA
>CENP-B_Homo_sapiens
VFN-MDET----------GLFY------------------------KLQAD-----------------H------SLATK-QLEG-----RK-QDKER---------L---TVV---I--C-C---NADG---SEKVPLWIIGKYAKPRCFK----NV------------------------------------------------------------------------------------NMSG-------------LNCEYR-----------------------SN-------------------------------------------------K----RAW-MTSVIFEEY--M-----------------------------RWFD--N--------------KM-HGRRV-----LFVVDNGPAHPKI-----------------------------------IEG--------------------------------------L--QN------------VE-----LF------F------LP--P--NM
>CEO58979.1_Penicillium_brasilianum
IYNF-DET----------GFAM------------------------GL-------I---------SS-Q------KVVT----RA---E-FY-GR-RRLLQPGNR-EWVTAIEA---I--C-A---DG-Y---S------------------------L------------------------------------------------------------------PPC--IIF--KGK---VA-MADWF----K---NL----PQ------DW------------R--FE-------------------------------------LQKL--------F----IPS------T------NSR----------VRGR------F--R-LLILD-G---------------HGSHL----T--PQFDR---------------IC----AE----------NDIIPL-C--M-------P-A----H----------------------SSHLL--QP------------LD-----VG--C---F------AV--V--KR
>CEO59162.1_Penicillium_brasilianum
IYNF-DET----------GFAM------------------------GL-------I---------SS-Q------KVVT----RA---E-YY-GR-PRLLQPGNR-EWVTAIEA---I--C-A---DG-Y---S------------------------L------------------------------------------------------------------PPC--IVF--KGK---VA-IAGWF----NE--NL----PK------DW------------R--IE-----VSANGWT-----THEI--GL----R-----W-LQKI--------F----IPY------T------NSR----------VRGR------F--R-LLILD-G---------------HGSHL----T--PQFDR---------------IC----TE----------NDIIPL-C--M-------P-A----H----------------------SSHLL--QP------------LD-----VG--C---F------AV--V--KR
>CEO59163.1_Penicillium_brasilianum
VYWS-DEC----------TVER-----------------------------------------G-IG-I--RREWTFIR---PRDQPKKRE---CQG-LPHRGKQVKQMF-W-A---A--F-S-----AD---R------------------------R------------------------------------------------------------------TGL--IPL--FG--------------------D-----PT------SE------------RGGVN---------RFV-----IEEL--YR----R-----A-LPTL--------L-----PT---------------E--------------------D--G-IFMHD-N---------------APTHT----A--YVVRD---------------AL-----A---E------MEIEVMV-------W---P-P----H----------------------SPDL---NP------------IE-----N---L---W------AL--L--KA
>CEO59608.1_Penicillium_brasilianum
IYNF-DET----------GFAM------------------------GL-------I---------SA-Q------K--------------------------------VTAIET---I--C-A---DG-Y---S------------------------L------------------------------------------------------------------PPC--IIF--KGQ---VY-IAGWF----ESL-NF----PP------NS------------R--IE-----VSNNGWT-----TDEI--GL----R-----W-LQKL--------F----IPL------T------NSR----------VRGR------F--R-LLILD-G---------------NGSHL----T--PQFDR---------------IC----AE----------NDIIPL-C--M-------P-S----H----------------------SSHLL--QP------------LD-----VR--C---F------AV--L--KR
>CEO59999.1_Penicillium_brasilianum
IYNF-DET----------GFAM------------------------GL-------V---------ST-Q------KVVT----RA---E-IC-GR-PRLLQSGNR-ECVTTIEA---I--S-A---DG-Y---S------------------------L------------------------------------------------------------------PLC--VIF--KAK---VA-IAGWF----N---NL----PK------DW------------R--IE-----VSANGWT-----TDEI--GL----R-----L-LQKL--------F----IPS------T------NSR----------VRGR------F--R-LLILD-G---------------YGSHL----T--PQFDR---------------IC----AE----------NDIIPL-C--M-------P-P----H----------------------ASHLL--QP------------LD-----VG--Y---F------AV--V--KR
>CEO61207.1_Penicillium_brasilianum
IYNF-DET----------GFAM------------------------GL-------I---------SS-Q------K-------------------------PGNR-EWVTAIEA---I--C-A---DG-Y---S------------------------L------------------------------------------------------------------PPC--IIF--KGK---VA-MADWF----K---NL----PQ------DW------------R--FE-------------------------------------LQKL--------F----IPS------T------NSR----------VRGR------F--R-LLILD-G---------------HGSHL----T--PQFDR---------------IC----AE----------NDIIPL-C--M-------P-A----H----------------------SSHLL--QP------------LD-----VG--C---F------AV--V--KR
>Oyster_v9_scaf406_Crassostrea_gigas
IFN-ADET----------GLFF------------------------RLLPDK----------------T------LEVKG-VDCH-----GG-KNSKE---------RVTVMVC---S--N-M---SGNE---K---------LPLL-----------V---IGKS------------KKPRCF----------------K---GIK---------------T--LPT--AYE--AN----------------------------------------------------------KK--AWI-----TSEL--FT----A-----W-L-KQ--------L----DRR-F-----QRR--KR---K---------------V-------AMIVD--N--------------CPAH--P------KVKD---------------LK------------------AITLFF------L---P-P----N----------------------TTSKT--QP------------MD-----QGI-----I------QN--L--KI
>Oyster_v9_scaf1571_Crassostrea_gigas
IFN-ADET----------VLFY------------------------KLLPNX----------------T------LQLKG-EKCY-----GG-KKAKE---------RLXVLLC---A--N-M---DGSN---F---------LKPV-----------V---IGKY------------ENPXGF----------------K---GVK---------------S--LHA--IYR--AN----------------------------------------------------------KR--AWM-----TSDI--FI----E-----W-L-RI--------V----DRQ-M-----FSQ--KC---S---------------I-------LLFVD--N--------------CAAH--P------TVDN---------------LR------------------AIKFAF------L---P-P----N----------------------TTSKL--QP------------MA-----QGI-----I------YN--M--KV
>Oyster_v9_scaf191_Crassostrea_gigas
IFN-ADET----------GLFF------------------------RLLPDK----------------T------LEFKG-VDCH-----GG-KNSKE---------RVTVMVC---S--N-M---SGNE---K---------LPLL-----------V---IGKS------------RKPRCF----------------K---GIK---------------T--LPT--AYE--AN----------------------------------------------------------KK--AWI-----TSEL--FT----A-----W-L-KQ--------L----DRR-F-----QRQ--KR---K---------------V-------AMIVD--N--------------CPAH--P------KVKD---------------LK------------------AITLFF------L---P-P----N----------------------TTSKT--QP------------MD-----QGI-----I------QN--L--KI
>ChoHof1_scaf12448_12284-25972_Choloepus_hoffmanni
IFN-IKET----------GLLY------------------------RMLPTN----------------T------FAFKG-ETCS-----IG-NLCKD---------RITLVVG---T--N-M---DGTE---K---------LPLL-----------I---IGKN------------RNPHCF----------------K---GIK---------------S--LPV--HYE--AN----------------------------------------------------------RM--AWM-----TSEV--FE----K-----W-M-WE--------L----DKK-F-----QAQ--QR---R---------------V-------VIFVD--S--------------FPAH--P------EVKN---------------LK------------------SIELAF------F---P-S----C----------------------LSSKF--IA------------MK-----QGV-----I------KS--L--KI
>ChoHof1_scaf224017_Choloepus_hoffmanni
IFN-ADET----------GVFF------------------------QLLPQH----------------T------LAVKG-DHCR-----GG-KKAKQ---------RLTALFC---C--N-A---SGTE---K---------MRPL-----------I---VGRS------------ASPHCL----------------K---NVH---------------S--LPC--DYR--AN----------------------------------------------------------QW--AWM-----TRDL--FN----E-----W-L-IQ--------V----DAR-M-----KQA--ER---R---------------I-------LLLID--N--------------CSAH--N------MLPH---------------LE------------------RIQVGY------L---P-L----N----------------------CTAVL--QP------------LN-----LGI-----I------HT--M--KV
>Chrom4_165170061-165183749_Gorilla_gorilla_gorilla
VFN-IKET----------GLLY------------------------RMLPTN----------------T------FAFKG-ETCS-----VG-KLCKD---------RITLVVG---T--N-M---DGSE---K---------LPLL-----------V---IGKK------------RNPHCF----------------K---GLK---------------S--LPV--CYE--AN----------------------------------------------------------RM--AWM-----TSDV--FE----Q-----W-M-RK--------L----DEK-F-----QAQ--QR---R---------------V-------VIFVE--S--------------FPAH--P------EVKN---------------LK------------------SIELAF------F---P-S----C----------------------LSSKC--IA------------MK-----QGI-----I------KS--L--KI
>Chrom5_133683231-133696950_Gorilla_gorilla_gorilla
IFN-ADET----------GVFF------------------------QLLPQH----------------T------LAAKG-DHCR-----GG-KKAKQ---------RLTALFC---C--N-A---SGTE---K---------MRPL-----------I---VGRS------------ASPHCL----------------K---NIH---------------S--LPC--DYR--AN----------------------------------------------------------QW--AWM-----TRDL--FN----E-----W-L-MQ--------V----DAR-M-----KRA--ER---R---------------I-------LLLID--N--------------CSAH--N------MLPH---------------LE------------------RIQVGY------L---P-S----N----------------------CTAVL--QP------------LN-----LGI-----I------HT--M--KV
>Chrom5_151419230-151432949_Pan_paniscus
IFN-ADET----------GVFF------------------------QLLPQH----------------T------LAAKG-DHCR-----GG-KKAKQ---------RLTALFC---C--N-A---SGTE---K---------MRPL-----------I---VGRS------------ASPHCL----------------K---NIH---------------S--LPC--DYR--AN----------------------------------------------------------QW--AWM-----TRDL--FN----E-----W-L-MQ--------V----DAR-M-----KRA--ER---R---------------I-------LLLID--N--------------CSAH--N------MLPH---------------LE------------------RIQVGY------L---P-S----N----------------------CTAVL--QP------------LN-----LGI-----I------HT--M--KV
>ChromB1_76889530-76903198_Felis_catus
VFN-IKET----------GLLY------------------------RMLPTN----------------T------FAFKG-ETCS-----IG-KLCKD---------RITLVVG---T--N-M---DGSE---K---------LPLL-----------I---IGKH------------RNPHCF----------------K---GIK---------------S--LPV--CYE--AN----------------------------------------------------------RM--AWM-----TSDV--FE----Q-----W-M-RK--------L----DEK-F-----QAQ--QR---R---------------V-------VIFVD--S--------------FPSH--P------EVKN---------------LK------------------SIELAF------F---P-S----C----------------------VSSKF--IA------------MK-----QGV-----I------KS--L--KI
>Cirt2_Candida_albicans
-FN-YDES----------GFI-------------------------M-GQGK----------------S------SRVAV-PSYK-----N---RTYV---------K---STE---G--R-D---SCTV---IEAISMSGEKLIPG-------II----------------------------------------------FKGQ-----------TLRT-------------------GWFNDDASDY----YYSVS------------------------------------KC--GYT-----SYWL--SW----R-----W-L-EE--------V----FIP-Q---VKEKT--NQ---G---------------KV------LLIMD--G--------------HGSHKTK---K-FRETCED--NNII-----PLY-------------------------------L---P-P----H----------------------STHLL--QP------------LD-----LGI-F-----GPIKYGY--K--V-
>CIRT2_CA_Caenorhabditis_elegans
--N-YDES----------GFIM------------------------GQGKSS-------------------------RVA-VPSY-----KN-R--TY---------V---KST---E--G-R---DSCT---V-----------IE-----------A---ISMS------------GEKLIP----------------GI--IFKG-------------QT--LRT--GWF--NDDAS------DYYYSVSKCGY--T-----------------------------------SY--WLS-----WRWL--EE----V-----F-I-PQ--------V----KEK-TNQG------------K---------------V-------LLIMD--G--------------HGSHKTK---K--FRET----CED--NN----II------------------PL---Y------L---P-P----H----------------------STHLL--QP------------LD-----LGI-----F------GP--I--KY
>CmpTRT_Crotalus_mitchellii_pyrrhus
L-W-TDEM----------RVTL------------------------DGPDGW----------------A--------CGW-ISNG-----HR-APLRL---------R---------C--Q-Q---GGGG---V-----------LV-----------W---AGI---------------------------------------IKDE-------------LV--GPF--RVE--DG-----LKIN-------------------------------------------------SQ--TYC-----Q-FL--ED----T-----F-F-KQ--------W----YRK-K----SASF--KK---T---------------M-------IFMQD--N--------------APSHASK---Y--STAW----LAS--KG----LK------------------DERIMT------W---P-P----S----------------------SPD-L--NP------------IE------NL-----W------AL--L--KW
>COMMON_SHREW1_GeneScaf5559_Sorex_araneus
VFN-IKET----------GLLY------------------------RMLPTN----------------T------FAFKG-ETCS-----IG-KLCKD---------RLTLVVG---T--N-M---DGSE---K---------LPLL-----------V---IGKN------------RNPPCF----------------K---GIR---------------S--LPV--CYE--AN----------------------------------------------------------TM--AWM-----TSEV--FE----Q-----W-M-QQ--------L----DQK-F-----QAQ--HR---R---------------V-------VIFVD--S--------------FPAH--P------EVKN---------------LK------------------AIELAF------F---P-S----C----------------------LPSKF--IA------------MK-----QGV-----I------QS--L--KI
>Cpmar1_Chrysoperla_plorabunda
V-T-MDET----------WLHH------------------------YTPESK----------------R------QSAEW-TATG-----EP-SPKRG---------K---TQK---S--A-G---KVMA---S-----------VF-----------W---------------------------------------------DAHG--------------I--IFI--DYL--EK----GKTIN-------------------------------------------------SD--YYM-----A--L--LE----R-----L-K-VE--------I----AAK-R--PHMKKK--K--------------------V-------LFHQD--N--------------APCHKSL---R--TMAK----IHE--LG----F---------------------ELLP------H---P-P----Y----------------------SPD-L--AP------------SD-----FFL-----F------SD--L--KR
>CreTc1_Cokeromyces_recurvatus
RMVFSDET----------KINV-----------------------------------------------------WGSDG-VKYYWKRPDDKLSFHHLDLNVKGGNGSVMMWGC---I--T-Y---DGPG---Y--------------------------------------------------------------------------------------------AC--QIT--DGTMKKED---------------------------------------------YV-----HILNTTL-----KDTL--------E-----W-YGYD--------P----QQI-----------------------------------------YFQQD-K---------------DPKHT----A--KLTKQ---------------WL----AD----------NKFDIEST--Y--SW---P-P----Q----------------------SPDL---NP------------IE-----HI------W------HH--L--K-
>CRL30009.1_Penicillium_camemberti
IYNF-DES----------GFAM------------------------GI-------S---------AT-T------KVIT----QS---F-YT-GR-RGVLQAGNR-EWVTVIES---I--C-A---SG-R---A------------------------L------------------------------------------------------------------PPY--VIF--KGK---NF-MERWF----DD---L----PK------HW------------A--LN-----VSPNGWT-----SNEI--GV----D-----W-LQKH--------F----IPH------V------KSQ----------TKGK------H--C-LLVLD-G---------------HDSHL----T--ATFDK---------------IC----QE----------NNIIPI-C--M-------P-P----H----------------------ASHLL--QP------------LD-----VG--C---F------AV--L--KR
>CRL30207.1_Penicillium_camemberti
VYNF-DKT----------GFAM------------------------GL-------T---------AT-A------KVIT----RR---D-LY-DR-RALLQPRNR-EWVTTIEC---T--N-A---SG-W---A------------------------L------------------------------------------------------------------PPC--IIF--KGK-----------------------------------------------R--FE-----VSPNGWT-----SDEI--GL----R-----W-LEKL--------F----IPS------T------SLR----------TKGR------Y--R-LLILD-G---------------HGSHL----T--PKFDE---------------IC----ER----------NKVIPI-C--M-------P-P----H----------------------SSHLL--QP------------LD-----IG--C---F------AV--L--KR
>CRL30652.1_Penicillium_camemberti
IYNF-DET----------GFAM------------------------GL-------T---------AT-A------KVVT----RA---K-YY-GR-RSLLQPGNR-EWVTAIEC---T--N-A---SG-W---A------------------------L------------------------------------------------------------------PPC--IIF--KGK---VF-IESWF----DN---L----PD------DW------------R--FE-----ISPNGWT-----SDEI--GL----R-----W-LEKL--------F----IPL------T------SSR----------VKGR------Y--R-LLILD-G---------------HGSHL----T--INFDE---------------IC----EK----------NNIIPI-C--M-------P-P----H----------------------SSHLL--QP------------LD-----IG--C---F------AV--L--KR
>CRL30655.1_Penicillium_camemberti
IYNF-DET----------GFAM------------------------GL-------T---------AT-A------KVVT----RT---E-YY-GR-RKHIQPGNR-EWVTAVEC---T--N-A---SG-W---A------------------------L------------------------------------------------------------------PPC--IIF--KGK---VF-IESWF----DN---L----PN------DW------------R--FE-----VSPNGWT-----SDEI--SL----R-----W-LKNL--------F----IPS------T------SSR----------VKGR------Y--R-LLILD-G---------------HGSHL----T--INFDK---------------IC----EQ----------NNIIPI-C--M-------P-A----H----------------------LSHLL--QP------------LD-----IG--C---F------AV--L--KR
>CRMAR_Myzus_persicae_nicotianae
IIFSDEAH-------------------------------------------------------------------LHLSGFVNKQNCRIWAN-ENPRVIVEKPVHPQRVTVWCG---L--W-A---GGII-----------------------------------------------------------------------------------------------GPY--FFQNEAGQAVTVN------------------------------------------GVRYR-----EMITNFL-----WPQLEDMDVDDM------W---------------------------------------------------------------FQQD-G---------------ATCHTANETMALLRNKF---------------------------------NGRVISRN--GDVNW---P-P----R----------------------SCDL---TP------------LD-----FFL-----W------GY--LKEKV
>Crmar2.5_Ceratitis_rosa
I-F-SDEA----------HLHL------------------------SGFVNK----------------Q------NCRIW-ANEN-----PR-VIVEK---------P--------------V---HPQR---V-----------TV-----------W---CGL---------------------------------------WAGG-------------II--GPY--FFQ--NE-AGQAVTVN-------------------------------------------------GV--RYR-----E-MI--TN----F-----L-W-PQ--------L----EDM-D----------VD---D---------------M-------WFQQD--G--------------ATCHTAN---E--TMAL----LRN--KFNGRVIS------------------RNGDVN------W---P-P----R----------------------SCD-L--TP------------LD-----FFL-----W------GY--L--KE
>CpipJ2_supercont3.357_Culex_quinquefasciatus
IYN-ADET----------ASFY------------------------KCLPDK----------------T------YTMQS-EACH-----GG-KYSKQ---------RITVLCA---T--N-M---DGSD---K---------LPLL-----------V---IGKS------------KKPRCF----------------K---NVK---------------S--LPV--IYE--SN----------------------------------------------------------SK--AWM-----TSLI--FE----K-----W-L-ND--------L----DRK-F-----GEE--NR---K---------------V-------LMFVD--N--------------CTAHPKR------LQDK---------------LI------------------NINLQF------F---P-P----N----------------------ATSVL--QP------------LD-----LGI-----I------KN--L--KH
>CpipJ2_supercont3.795_Culex_quinquefasciatus
IYN-ADET----------ASFY------------------------KCLPDK----------------T------YTMQS-EACH-----GG-KYSKQ---------RITVLCA---T--N-M---DGSD---K---------LPLL-----------V---IGKS------------KKPRCF----------------K---NVK---------------S--LPV--IYE--SN----------------------------------------------------------SK--AWM-----TSLI--FE----K-----W-L-ND--------L----DRK-F-----GEE--NR---K---------------V-------LMFVD--N--------------CTAHPKR------LQDK---------------LI------------------NINLQF------F---P-P----N----------------------ATSVL--QP------------LD-----LGI-----I------KN--L--KH
>CVL09146.1_Fusarium_mangiferae
IYNF-DET----------GFMM------------------------GV-------I---------AS-G------MVVA----GA---E-RR-GR-PKLVQPGNR-EWITVIQT---I--N-A---EG-Q---A------------------------I------------------------------------------------------------------PPF--IIG--AGQ---YH-LATWY----RES-NL----PN------DW------------V--IA-----TSPNGWT-----DNEL--GL----E-----W-LKH---------F----DQC------T------AKR----------SNSR------Y--R-LLILD-G---------------HESHH----S--VHFET---------------YC----KE----------NKIVAL-C--M-------P-P----H----------------------SSHLL--QP------------LG-----VG--C---F------GL--L--KK
>CZS87901.1_Rhynchosporium_commune
------------------------------------------------------------------------------------------------------------ML-W-A---A--F-----G-YN---R------------------------R------------------------------------------------------------------TGL--IPL--DG--------------------D-----PL------AP------------RGGVT---------SWV-----IRNL--YE----A-----F-LPDI--------I------V---------------E--------------------G--G-EFMHD-G---------------AGPHR----G--LIVKE---------------IL-----R---E------MNIRVMS-------W---P-P----Y----------------------SPDL---NP------------IE-----N---L---W------AL--I--KA
>CZT11978.1_Rhynchosporium_agropyri
------------------------------------------------------------------------------------------------------------MF-W-A---A--F-----G-YG---I------------------------R------------------------------------------------------------------TQL--IPM--EG--------------------D-----PL------AP------------KGGVT---------ARV-----YQTV--LD----Q-----Y-LLPI--------L------G---------------F--------------------G--S-MFMQD-N---------------APIYT----V--YIIRD---------------WF-----A---T------RGIDVMN-------W---P-P----Y----------------------SPDL---NP------------IE-----N---L---W------AL--L--KA
>CZT13847.1_Rhynchosporium_agropyri
VSWS-DEC----------IVER-----------------------------------------G-VG-V--KPIWTFTR---PRDQCFEGD---IQP-VRASGKGVKKML-W-A---A--F-----G-HN---R------------------------R------------------------------------------------------------------TGL--LPL--DG--------------------D-----PL------AP------------RGGVT---------SWV-----IRNL--YA----A-----F-LPDI--------I------V---------------E--------------------G--G-EFMHD-G---------------AGPHR----G--NIVKQ---------------IL-----R---E------MNIRVMS-------W---P-P----Y----------------------SLDL---NP------------IE-----N---L---W------AL--M--KV
>CZT48562.1_Rhynchosporium_secalis
-----DET----------GIME------------------------GY-------N---------LN-G------FVVG----HA---E-N---RKVQAKQPGSR-AWTSIIEC---I--S-T---TG-V---S------------------------I------------------------------------------------------------------RPT--VIY--KGK---SI-QQQWFP---SQL-DI----LD------NW------------H--FT-----ATDNGWT-----TDQT--AL----E-----W-LEKV--------F----IPQ------T------DPR-----------DSS------A--R-LLILD-G---------------HGSHE----T--TEFLW---------------KC----LE----------YSIYLL-F--L-------P-A----N----------------------TSHVL--QP------------LD-----LT--V---F------SS--L----
>DAA20917.1_Bos_taurus
VFN-VKET----------GLLY------------------------RMLPTN----------------T------FAFKG-ETCS-----IG-KLCKD---------RITLVVG---T--N-M---DGSE---K-------LPLLLI-----------G---KN----------------------------------------RNPRCF--------KGIQS--LPV--YYE--AN----------------------------------------------------------KM--AWM-----TAEV--FE----Q-----W-M-QK--------L----DER-F-----QAQ--QR---R---------------V-------VIFVE--S--------------SPAHP-E--------------VKN--------LK------------------SIELAF------F---P-S----C----------------------LSSKF--IA------------MK-----QGV-----I------RS--L--KI
>Danaus-plexippus_Dpv3_DPSCF300423_2816-15752
VFN-AHET----------GLFF------------------------KCLHDK----------------T------LIFKN-EKCL-----GG-KHSKE---------RLTILLT---T--N-M---TGSE---K---------LKPL-----------V---IGKA------------KKPRCF----------------S---GCK---------------S--LPL--KTN--VN----------------------------------------------------------KK--AWM-----TADI--FK----G-----W-L-IK--------I----EKK-M-----IKE--KR---K---------------I-------LLFID--N--------------CTAH--H------IIPQ---------------LK------------------AVKVYF------F---L-P----N----------------------TTSKL--QP------------LD-----QGI-----I------KN--F--KS
>Dbusck2cons_Myzus_persicae_nicotianae
RYVTMDET----------FLHH-------------------------------------------FT-P--ESNRQSVEW-TATGEPTPK----RGK-TQKSAGK---AM--AS---V--F-X---DTRG---I-------------------------------------------------------------------------------------------IFI--DYL-EKGKTINSD------------------------------------------Y--YM-----ALL-ERL-----KVEIA-AKRP--H-----M-KKE--------KV------------------------------------------------LFHQH-N---------------APCHK----S-LRTMAK---------------I-----HE----------LGFELLP-------H---P-P----Y----------------------SPDL---AP------------S------------------------------
>Dbuski1cons_Myzus_persicae_nicotianae
RIVTGDEK----------WIHY-------------------------------------------NN-E--TRRKS---W-GKPGHKAVS----TPK-PNFHGTK---VM--LC---V--W-W---DQLG---P-------------------------------------------------------------------------------------------IHY--ELL-KQGQTINGE------------------------------------------L--YR-----QQL-SRL-----SRALK-EKRP--Q-----F-EERH------DKV------------------------------------------------ILQQD-N---------------ARPRT----S-RVVKDY---------------L-----NE----------LKWEILP-------H---P-P----Y----------------------TPDL---AP-------------------------------------------
>DESMAR1_Myzus_persicae_nicotianae
RIITGDEK----------WIHY-------------------------------------------DN-S--KRKKS---Y-VKRGGRAKS----TPK-SNLHGAK---VM--LC---I--W-W---DQRG---V-------------------------------------------------------------------------------------------LYY--ELL-EPGQTITGD------------------------------------------L--YR-----TQL-IRL-----KQALA-EKRP--E-----Y-AKRH------GAV------------------------------------------------IFHHD-N---------------ARPHV----A-LPVKNY---------------L-----EN----------SGWEVLP-------H---P-P----Y----------------------SPDL---AP------------SD-----YHL-----F------RS--M--QN
>Dmedpu1cons_Myzus_persicae_nicotianae
RIVTGDEK----------WVHY-------------------------------------------DN-P--KRRAT---Y-GYPGHASTS----TSA-QNIHGLK---VM--LC---I--W-W---DQLG---V-------------------------------------------------------------------------------------------VYY--ELL-KPNETITGD------------------------------------------V--YR-----RQL-MRL-----SRALR-EKRP--Q-----Y-ADRH------DKV------------------------------------------------ILQHD-N---------------ARPHV----A-QVVKTY---------------L-----ET----------LKWDVLP-------H---P-P----Y----------------------TPDL---AP-------------------------------------------
>Dmedtr1cons_Myzus_persicae_nicotianae
RMVTGDEK----------WITY-------------------------------------------DN-V--KRKRS---W-SKRGEAAXT----VAK-PGLTARK---VL--LC---V--C-W---DWQG---I-------------------------------------------------------------------------------------------IHY--ELL-PYGQTLNSD------------------------------------------L--YC-----QQL-DRL-----NAALM-QKRP--S-----L-INRG-------RI------------------------------------------------VFHQD-N---------------ARPHT----S-FVTRQK---------------L-----GE----------LGWEVLL-------H---P-T----Y----------------------WPDL---AP-------------------------------------------
>Pogo1_CR_Drosophila_melanogaster
IFN-ADET----------ALFY------------------------KAMPNA----------------T------FFTCG-KQLN-----GQ-KSQRV---------RLTLLFI---C--N-A---TGTY-------------KKTF-----------V---IGRS------------KSPRCFK-----------------N---AN-----------------VPI--PYY--AN----------------------------------------------------------KK--AWM-----TKDL--WR----K-----I-M-TG--------F----DEE------MKKQNRK---------------------------ILLFID--N----------------ATS---HT--TVK------------------D----FE----------N--IKLCF------M---P-------PN--------------------ATALL--QP------------LD-----QGI-----I------HS--F--KL
>Dmmar1_Drosophila_melanogaster
V-T-GDEK----------WIFF------------------------VNPKRK-------------------------KSY-VDPG-----QP-ATSTA---------R---PNR---F--G-K---KTML---C-----------VW-----------W---------------------------------------------DQSG--------------V--IYY--ELL--KP----GETVN-------------------------------------------------TA--RYQ-----QQLI--------N-----L-N-RA--------L----QRK-R--PEYQKR--QH---K---------------V-------IFLHD--N--------------APSHTAR---A--VRDT----LET--LN----W---------------------EVLP------H---A-A----Y----------------------SPD-L--AP------------SD-----YHL-----F------AS--M--GH
>Dnomar1.1_Diuraphis_noxia
I-T-EDETW----------VAH------------------------YTLETK----------------R------QSEQW-HHTT-----SP-STKKF---------K---TII---S--A-K---KIMA---L-----------VFW--------------------------------------------------------DHKG--------------I--IFI--KYL--PQ----GETIN--------------A-----------------------------------A--RYF-----E--T--LK----K-----L-RR-A--------I----QNK-K---RGLLT--SG---D---------------C-------LRLHD--N--------------TKPHMAN---VS--KQLL----DSF--G----W---------------------DVLN--H-------P-P----Y----------------------SPD-L--AP------------SD-----YHFF-----T------S--L--KK
>Dnomar1-2_Diuraphis_noxia
IAT-GYET----------WISY------------------------INPETK----------------Q------QSMQW-CRST-----SS-KPKKF---------KPTPCTS---R--K-M---IATV---F------------------------W---DEK--------------------------------------------------------GV--LLV--DFM--ERGT----TI--------------------------------------------------TA--EVY-----CETL--NK----------L-R-RA--------I----QNR-SGKS----------------------------G-------IILRD--N--------------ARPHTAA---K--TQEKIQD-------------F------------------RWKLLN------H---P-P----Y----------------------STD-L--AP------------SD-----YFL-----F------LH--F--KK
>Dnomar2-1_Diuraphis_noxia
IIT-CDET----------CIFT------------------------YDTETK----------------R------QSMHW-KTVR-----HQ-VSQER---------KHETSQN---S--K-----QFSL---F------------------------S---LTL--------------------------------------------------------RE--LFL--EWV--PSGQ----TV--------------------------------------------------YQ--YYC-----KEIL--IK----------L-K-EH--------I----RKK-LNLWKNG-------------------------W-------VLHQD--N--------------APAHSAF---S--IQRFLTE-------------K------------------NIFILQ------H---P-P----Y----------------------SPD-F--TP------------CD-----FFL-----F------SK--I--KS
>Dnomar2-2_Diuraphis_noxia
VIT-SDET----------WVYG------------------------YEVETK----------------A------QSSTW-KHST-----SP-RAKKA---------R-QVRSN---V--K-V---LLTV---F------------------------F---DFN--------------------------------------------------------GI--VHQ--EFL--PQGR----TV--------------------------------------------------NK--EYY-----LEVM--RR----------L-R-EA--------I----RKK-RPDIWKNNS-----------------------W-------LLHHD--N--------------APAHSSL---L--VHNFLAK-------------N------------------NTAVMP------Q---P-P----Y----------------------SPD-M--AP------------CA-----FFL-----F------PM--L--KR
>Dnomar3-1_Diuraphis_noxia
MVT-GDES----------WVHH------------------------YGPENK----------------R------QSMEF-RHKT-----SP-APKKF---------KVQASAG---K----V---MLTV---F------------------------W---DSK--------------------------------------------------------GV--IHT--EYL--EKGS----TI--------------------------------------------------NS--IRY-----IEAL--KK----------L-K-KR--------I----KRV-RPNLTQ--------------------------F-------LLHHD--N--------------ARPHCSR---A--TMTAIES-------------L------------------GFQVIP------H---P-P----Y----------------------SPD-L--AP------------CD-----FFL-----F------PK--L--KE
>Dparam1cons_Myzus_persicae_nicotianae
RMVTGDEK----------WITY-------------------------------------------DN-V--KRKRS---W-SKRGEAAQT----VAK-PGLAARK---VL--LC---V--W-W---DWQG---I-------------------------------------------------------------------------------------------IHY--ELL-PYGQTLNSD------------------------------------------L--YC-----QQL-DRL-----NAELM-QKRP--S-----L-INRG-------RI------------------------------------------------VFHQD-N---------------ARPHT----S-FVTRQK---------------L-----RE----------LGWEVLL-------H---P-P----Y----------------------SPDL---AP-------------------------------------------
>Dparam2cons_Myzus_persicae_nicotianae
RIVTGDEK----------WIFF-------------------------------------------EK-P--KLSRG---W-VNTDGAVPS----TSK-PNRFGKK---TM--LC---L--S-W---DQKG---L-------------------------------------------------------------------------------------------VYY--ELL-RPGETVNQI------------------------------------------R--YQ-----QQL-RDL-----DVTQL-EKRP--X-----W-HQRH------EGK------------------------------------------------ILRHD-N---------------APAHR----T-LATKEV---------------F-----SE----------LGWEVLP-------H---P-P----Y----------------------SPDL------------------------------------------------
>Dpauli6_Myzus_persicae_nicotianae
PNCDRDEK----------WIHY-------------------------------------------NN-E--TRRKS---W-GKPGHKAVS----TPK-PNFHGTK---VM--LC---V--W-W---DQLG---P-------------------------------------------------------------------------------------------IHY--ELL-KQGQTINGE------------------------------------------L--YR-----QQL-SRL-----SRALK-EKRP--Q-----F-EERH------DKV------------------------------------------------ILQQD-N---------------ARPHT----S-RVVKDY---------------L-----NE----------LKWEILP-------H---P-A----I----------------------LPDL---AP-------------------------------------------
>DrTRT_Danio_rerio
L-W-TDEM----------RVSL------------------------DGPDGW----------------A--------RGW-IGKG-----QR-APVRL---------R---------R--Q-Q---GGGG---V-----------LV-----------W---AGI---------------------------------------IKDE-------------LV--GPF--RVE--DG-----VKLN-------------------------------------------------SQ--SYC-----Q-FL--ED----T-----F-F-KQ--------W----YRK-K----SASF--KK---N---------------M-------IFMQD--N--------------APSHASK---Y--STAW----LAR--KG----IK------------------EEKLMT------W---P-P----C----------------------SPD-L--NP------------IE------NL-----W------SI--I--KC
>Dtripu1cons_Myzus_persicae_nicotianae
RMVIGDEK----------WVTY-------------------------------------------DN-V--VRKRX---W-SRRGESAQT----VSK-PGLTARK---AL--LC---V--W-W---DWKG---I-------------------------------------------------------------------------------------------IYH--ELL-PYGQTLNSD------------------------------------------L--YC-----QQL-DLL-----KKAID-KKRP--E-----L-ANRK-------GI------------------------------------------------VFHQD-K---------------ARPHT----S-IMTLNK---------------L-----RE----------LGWEVLM-------H---P-P----Y----------------------SPDL---A--------------------------------------------
>Dtripu2cons_Myzus_persicae_nicotianae
RYVTMDET----------WLHY-------------------------------------------FT-P--ESNRQSAEW-TARDEPTPK----RGK-TQQSAGK---VM--AS---V--F-W---DAHG---I-------------------------------------------------------------------------------------------IFI--DYL-KKGKTINSD------------------------------------------Y--YI-----ALL-ERL-----KEEIL-EKRP--H-----L-QKK--------KV------------------------------------------------LFHQD-N---------------APCHK----S-MKTMAK---------------L-----NE----------MGFELLP-------H---P-P----Y----------------------TPDL---AP-------------------------------------------
>EAZ12224.1_Oryza_sativa
-VHI-DEK----------WFNS------------------------TKIARRFYLYGGEDGEDG-ED-E--PVRLVQNKQ-AIDKVMFLAAL-ARPR-YDANGN---------C---Y--F-D---GKLG---I------------------------W-------------------------------------------------------------------PF--VKK--EPAQRSSQ--NRPRGTLITKSLT-----VC------RD------------T--SR---------AFL-----ITKV--IP----A-----I-VSCW--------P----QED------I------RQ---------------------T--I-WIQQD-N---------------ARTHI----A--ADDPA---------------FA----LA---VAQ----TGLDIRI-----KNQ---P-P----N----------------------SPDM---NV------------LD---------LG-FF------AS--V--QS
>EAZ26373.1_Oryza_sativa
-VYI-DEK----------WFYR------------------------TKPDENYYLSL------D-EP-N--PRRNVKSKN-FIDKVMFLAAK-ARPR-FDEYGE---------C---T--F-D---GKIG---I------------------------F-------------------------------------------------------------------PF--TYW--EAAKRSSR--SRERGTMELKAMTS----VT------RD------------I--IR---------NYL-----IEKV--LP----A-----I-KHKW--------P----NEE------R------GL---------------------P--I-FIQQD-N---------------AKTHI----A--VDDPA---------------FL----SV---AQE----DGWDIRL-----TCQ---P-P----N----------------------SPDL---NV------------LD---------LG-FF------AA--L--QS
>EAZ31531.1_Oryza_sativa
-VYI-DEK----------WFYR------------------------TKPDENYYLSL------D-EP-N--PRRNVKSKN-FIDKVMFLAAK-ARPR-FDEYGE---------C---T--F-D---GKIG---I------------------------F-------------------------------------------------------------------PF--TYW--EAAKRSSR--SRERGTMELKAMTT----VM------RD------------I--IR---------NYL-----IEKV--LP----A-----I-KHKW--------P----NEE------R------GL---------------------P--I-FIQQD-N---------------AKTHI----T--VDDPA---------------FL----SV---AQE----DGWDIRL-----TCQ---P-P----N----------------------SPDL---NV------------LD---------LG-FF------AA--L--QS
>EAZ41197.1_Oryza_sativa
IVHI-DEK----------WFNA------------------------TMKNKTFYLVF------N-ED-E--PVRCVQNKN-AIDKVMFLSAL-AKPR-YDEEGN---------C---Y--F-D---VKIG---I------------------------W-------------------------------------------------------------------PF--VRK--EPAQRSSR--NRPKGTLVTKSIT-----VS------RE------------T--SR---------AFL-----ITKV--IP----T-----I-ASCW--------P----RED------V------GK---------------------T--I-WIQQD-N---------------ARTHI----L--PNDEA---------------FA----LA---VAQ----VGLDIRI-----MNQ---R-P----N----------------------SPNM---NV------------LD---------LG-FF------AS--L--QS
>EEE52908.1_Oryza_sativa
-VYI-DEK----------WFYR------------------------TKPDENYYLSL------D-EP-N--PRRNVKSKN-FIDKVMFLAAK-ARPR-FDEYGE---------C---T--F-D---GKIG---I------------------------F-------------------------------------------------------------------SF--TYW--EAAKRSSR--TRERGT---KAMTS----VT------RD------------I--IQ---------NYL-----IEKV--LP----A-----I-KHKW--------P----NEE------R------GL---------------------P--I-FIQQD-N---------------AKTHI----A--VDDPA---------------FL----SV---AQE----DGWDIRL-----TCQ---P-P----N----------------------CPDL---NV------------LD---------LG-FY------AA--L----
>EEE61266.1_Oryza_sativa
-------------------VDM------------------------TKRKKTYYLLP------E-EE-D--PLRTVQNKN-RIGKVMFLTAI-ARPR-FDEEGN---------V---T--F-S---GKIG---T------------------------W-------------------------------------------------------------------PF--VKE--VPAIRKSR--NRTIGTLETKSII-----VN------RD------------V--MR---------QFL-----IEKV--IP----A-----I-QSLW--------P----EED------I------GD---------------------T--I-YIQQD-N---------------ARTHV----P--PNDPH---------------FL----QA---VAA----TGLNIQL------KQ---P-S----N----------------------SPDM---NV------------LD---------LG-FF------SS--I--QS
>EEE64678.1_Oryza_sativa
-IHI-DEK----------WFNA------------------------TKKDKTYYLHP------L-EP-E--PYRTVQNKN-AIEKVMFLSAV-ARPR-FDDEGN---------C---T--F-D---GKIG---I------------------------W-------------------------------------------------------------------PF--VRK--EPAQRSSR--NRERGTLVTKTIK-----VD------RD------------T--MK---------SFM-----ISKV--LP----A-----I-RACW--------P----QED------A------RR---------------------T--I-FIQQD-N---------------ARTHV----P--IDDEQ---------------FG----VA---VGQ----MGLDIRL-----VNQ---P-P----N----------------------SPDM---NC------------LD---------LG-FF------AS--L--QS
>EEQ43136.1_Candida_albicans
IFNY-DES----------GFIM------------------------GQ-------G---------KS-S------RVAV----PS-----YK-NR-TYVKSTEGR-DSCTVIEA---I--N-M---SG-E---K------------------------L------------------------------------------------------------------IPG--IIF--KGQ---TL-RTGWF----NDD-------AS------DY------------Y--YS-----VSKCGYT-----SYWL--SW----R-----W-LEEV--------F----IPQ------V------KEK----------TNQG------K--V-LLIMD-G---------------HGSHK----T--KKFRE---------------TC----ED----------NNIIPL-Y--L-------P-P----H----------------------STHLL--QP------------LD-----LG--I---F------GP--I--KY
>EFA00958.1_Tribolium_castaneum
-LFS-DET----------RY--------------------------KLF--------------N-SD-G--MKR-VRRP---INTRFNPKY---VTP-TVKHDHG-SVFL-W-G---C--F-S---W-NS---V------------------------G-------------------------------------------------------------------PL--SFT--EG--------------------N-----MD------RF------------I--YR---------D-I-----LQDV--ML----P-----Y-AEW---------K-----MP---------------L--------------------R--F-IFQQD-N---------------DPKHT----S--ALVSE---------------WF-----Q---N------NNIHVLQ-------W---P-A----Q----------------------SPDL---NP------------IE-----N---L---W------EE--V--ER
>EFA02770.2_Tribolium_castaneum
-----DET----------WIHH------------------------YSP--------------E-TK-Q--QSKQWTAK---GEPVPK------KAK-TVRSAG--KVMA---S---V--F-W---DAKG---I------------------------L-------------------------------------------------------------------FI--DYL--EK------------------GKT-----IN------GP------------Y--YA---------SLL-----D-QL--KQ----K-----I-QEKR--------P----G--------L------VKK--------------------K--I-LFHQD-N---------------APCHK----S--VIAME---------------KI-----N---E------LGFEL-V---P-H-----A-P----Y----------------------SPDL---AP------------SD-----FS--L---F------PN--L--KK
>EFA06521.1_Tribolium_castaneum
-----DET----------RY--------------------------KLF--------------N-SD-G--MKR-VRRP---INTRFNPKY---ITP-TVKHGHG-SVFL-W-G---C--F-S---W-NG---V------------------------G-------------------------------------------------------------------PL--SFI--EG--------------------N-----MD------RF------------IYTYR---------D-I-----LQDV--ML----P-----Y-AEW---------E-----MP---------------L--------------------R--F-IFQQD-N---------------DQKHT----S--ALVSE---------------WF-----Q---N------NNIHVLR-------W---P-A----Q----------------------SPDL---NP------------IE-----N---L---W------EE--V--ER
>EFA07294.1_Tribolium_castaneum
----------------------------------------------------------------------------------GEPVPK------KAK-TVRSAG--KVMA---S---V--F-W---DAKG---I------------------------L-------------------------------------------------------------------FI--DYL--EK------------------GKT-----IN------GP------------Y--YA---------SLL-----D-QL--KQ----K-----I-QEKR--------P----G--------L------VKK--------------------K--I-LFHQD-N---------------APCHK----S--VIAME---------------KI-----N---E------LGFEL-V---P-H-----A-P----Y----------------------SPDL---AP------------SD-----FS--L---F------PN--L--KK
>EFA09485.1_Tribolium_castaneum
IVTG-DET----------WVHH------------------------FEP--------------E-SK-Q--DSMQWHKK---GTAPPK------KFK-VSESAG--KLMA---T---V--F-W---DTEG---V------------------------L-------------------------------------------------------------------LL--DYK--EK------------------GVS-----IT------GE------------Y--YD---------RLL-----E-QL--KE----A-----I-KEKR--------R----G--------K------WTR--------------------G--V-LLLQD-N---------------APVHK----S--HVAMT---------------AL-----H---R------FGFQS-L---V-H-----P-P----Y----------------------SPDL---AP------------SD-----YF--L---F------PN--L--KK
>EFA09762.1_Tribolium_castaneum
--------------------------------------------------------------------------------------------------------A-SVFL-W-G---C--F-S---W-NG---V------------------------G-------------------------------------------------------------------PL--SFT--EG--------------------N-----MD------RF------------I--YR---------N-I-----LQDV--ML----P-----Y-AEW---------E-----MP---------------L--------------------R--F-IFQQD-N---------------DPKHT----S--ALVSE---------------WF-----Q---N------NNIHVLQ-------W---P-A----Q----------------------SPDL---NP------------IE-----N---L---W------EE--V--ER
>EFA11818.1_Tribolium_castaneum
ICNT-DET----------GITT------------------------V------------------QK-P---D--TVVA----RR-----GT--RQVGSVTSAERGTLVTVAFA---V--E-A---IG-I---V------------------------I------------------------------------------------------------------HPF--FV---------FP-RVRYQDNIIR-DGSA----GS------DG------------T--AN-------PFAWV-----QDNS--YV----R-----F-LEH---------F----KKH------T------NVS----------PS-H------K--V-LLVLD-N---------------HSSHY-H--T--NALDL---------------C-----KK----------NGSILL-S--F-------P-P----H----------------------CSHRL--QP------------LN-----RS--A---F------GS--L--KK
>EFB21711.1_Ailuropoda_melanoleuca
----------------------------------------------------------------------------------------------------ASKDR---LTPLLG---A--N-A---TGDF---K------------------------L------------------------------------------------------------------KPM--LIY--YAG---NP-RTLKNYA--K--STL----PL------LY------------K--WN-------NKTWM-----TAHL--FI----T-----W-FTEYFMPI----V----ENC------C------SVK----------KNSF------K--I-LLLID-N---------------APGHQ----R---PLMK---------------M------Y----------NEVNVV-F--M-------P-A----N----------------------TTS-IL-QT------------MD-----QG--V---I------LT--F--KS
>EFB23500.1_Ailuropoda_melanoleuca
VFNV-DET----------GLFW------------------------K------------------RL-P--ER--MLLA----LE-----GA--AGPGLKASKDH---LTLLLG---G--N-A---AGDF---K------------------------L------------------------------------------------------------------KPL--LVY--PSE---NP-RALKGCS--K--ANL----PV------VW------------R--SN-------RNDWL-----TPSI--FQ----E-----W-FTGCFCPA----V----ESY------C------ASH----------GLPH------R--A-LLLLD-G---------------APCHP----A---HLGG---------------L------S----------AHVRVE-F--L-------P-K----N----------------------TSA-LI-QP------------MN-----QG--V---I------AT--F--KA
>EFB26546.1_Ailuropoda_melanoleuca
VFN-IKET----------GLLY------------------------RMLPTN----------------T------FAFKG-ETCS-----IG-KLCKD---------RITLVVG---T--N-M---DGSE---K-------LPLLII-----------G---KN----------------------------------------RNPHCF--------KGIKS--LPV--CYE--AN----------------------------------------------------------RM--AWM-----TSDI--FE----Q-----W-M-RK--------L----DEK-F-----QAQ--QR---R---------------V-------VIFVD--S--------------FPSHP-E--------------VKD--------LK------------------SIELAF------F---P-S----C----------------------LSSKF--IA------------MK-----QGV-----I------KS--L--KI
>EFN60481.1_Camponotus_floridanus
ILFT-DEA----------HFYL------------------------HGD--------------V-N--S--QNMRYWSD---ENPCLIQ-EK-PLHS-PKI-----TV---W-M---G--I-A---S-FG---L------------------------I------------------------------------------------------------------GPY--VFD--AT--------------------------VN------GE------------R--YR---------TM------IKEF--LL----P-----E-LRRR----------------------R------KLK--------------------S--T-WFQQD-G---------------ATCHT----A--NETMT---------------LL-----R---KHF----GNRIISRN--SEISW---P-P----R----------------------SPDL---AC------------CD-----FF--L---W------GF--L--KS
>EFN61028.1_Camponotus_floridanus
IFFS-DEA----------HFSL------------------------GGY--------------V-N--K--QNCRIWGN---ENPQVSQ-ER-PMHP-GKV----------W-C---A--F-W---S-GG---V------------------------I------------------------------------------------------------------GPY--FFE--ND----EG-----------ITVT-----VN------SQ------------R--YG---------RM------ITNF--FW----P-----E-IEDM-----------------------------DLE--------------------N--M-WFQQD-G---------------ATSHT----T--RPILA---------------LL-----Q---EKF----PGRVI-----------------------------------------------------------------------------------------------
>EFN61262.1_Camponotus_floridanus
IFFS-DEA----------HFSL------------------------GGY--------------V-N--K--QNCRIWGN---ENPQVSQ-ER-PMHP-GKV----------W-C---A--F-W---S-GG---V------------------------I------------------------------------------------------------------GPY--FFE--ND----EG-----------ITVT-----VN------SQ------------R--YG---------RM------ITNF--FW----P-----E-IEDM-----------------------------DLE--------------------N--M-WFQQD-G---------------ATSHT----T--RPILA---------------LL-----Q---EKF----PGRVISRF--GNVNW---P-S----R----------------------SCDL---TP------------LD-----FF--L---W------GY--A--KD
>EFN62925.1_Camponotus_floridanus
IFFS-DEA----------HFSL------------------------GGY--------------V-N--K--QNCRIWGN---ENPQVSQ-ER-PMHP-GKV----------W-C---A--F-W---S-GG---V------------------------I------------------------------------------------------------------GPY--FFE--ND----EG-----------ITVT-----VN------SQ------------R--YG---------RM------ITNF--FW----P-----E-IEDM-----------------------------DLE--------------------N--M-WFQQD-G---------------A-----------------------------------------------------------------------------------------------------------------------------------------------------
>EFN63948.1_Camponotus_floridanus
IFFS-DEA----------HFSL------------------------GGY--------------V-N--K--QNCRIWGN---ENPQVSQ-ER-PMHP-GKV----------W-C---A--F-W---S-GG---V------------------------I------------------------------------------------------------------GPY--FFE--ND----EG-----------ITVT-----VN------SQ------------R--YG---------RM------ITNF--FW----P-----E-IEDM-----------------------------DLE--------------------N--M-WFQQD-G---------------ATSHT----T--RPILA---------------LL-----Q---EKF----PGRVISRF--GNVNW---P-S----R----------------------SCDL---TP------------LD-----FF--L---W------GY--A--K-
>EFN65136.1_Camponotus_floridanus
IFFS-DEA----------HFSL------------------------GGY--------------V-N--K--QNCRIWGN---ENPQVSQ-ER-PMHP-GKV----------W-C---A--F-W---S-GG---V------------------------I------------------------------------------------------------------GPY--FFE--ND----EG-----------ITVT-----VN------SQ------------R--YG---------RM------ITNF--FW----P-----E-IEDM-----------------------------DLE--------------------N--M-WFQQD-G---------------ATSHT----T--------------------------------------------------------------------------------------------------------------------------------------------
>EFN72391.1_Camponotus_floridanus
IMIT-DEA----------HFYL------------------------NGD--------------V-N--K--QNVRYWSD---ENPRVIN-EK-PLHS-PKV-----TV---W-M---G--V-S---K-WG---V------------------------I------------------------------------------------------------------GPF--FFD--GM--------------------------VN------GE------------R--YR---------EL------LTNF--VR----R-----E-LTKK----------------------K------KLS--------------------R--T-WFQQD-G---------------APCHT----A--NETMT---------------VL-----R---KMF----GNRLISRT--ASLSW---P-P----R----------------------SPDL---SV------------CD-----FF--L---W------GY--L--KS
>EFN75322.1_Harpegnathos_saltator
IIFS-DEA----------HFHL------------------------DGL--------------V-N--R--QN-RIWTS---ENPRVIV-EK-QMHS-QRV-----TV---W-C---G--F-W---T-GG---I------------------------I------------------------------------------------------------------GPF--FFE--NA----AG-----------QVIT-----VN------SA------------R--YR---------DM------IIQF--FV----P-----K-LQDM-----------------------------DVD--------------------D--M-CFQQDDG---------------ATCHT----A--RETI--------------------------------------------------------------------------------------------------------------------------------------
>EFN75581.1_Harpegnathos_saltator
-----------------------------------------------------------------------------------------------HP-QKV-----TV---W-C---G--F-W---A-GG---V------------------------I------------------------------------------------------------------GPY--FFE--ND----VG-----------EAIT-----VN------GE------------R--YR---------TM------ITNF--FW----P-----K-LNDM-----------------------------DV---------------------D--M-WFQQD-G---------------ATCHT----A--DATVD---------------IL-----H---ERF----EGMVISRR--GDVNW---A-P----C----------------------SCDL---TP------------LD-----FL--L---W------GF--L--KS
>EFN76007.1_Harpegnathos_saltator
---------------------------------------------------------------------------------------------------------------------------------------------------------------------------------------------------------------------------------------GM--AS------------------INC-----LR------DG------------Q--NV---------QKK-----V-NS--PS----N-----C-GEKR--------P----EYQ------K------RQH--------------------K--V-ILLHD-N---------------APSHT----A--KLVKE---------------TI-----E---A------FSWEI-L---S-H-----A-A----Y----------------------SPDL---AP------------SD-----YY--L---F------VS--M--GH
>EFN76234.1_Harpegnathos_saltator
IIFS-DEA----------HFHL------------------------DGL--------------I-N--R--QNC-IWDS---ENPRVIV-KK-QMHP-QRV-----IV---W-C---E--F-W---A-GG---I------------------------I------------------------------------------------------------------EPF--FFE--NA----AG-----------QAIT-----VN------GA------------R--YR---------DM------IIQF--FV----P-----K-LQDM-----------------------------DVN--------------------N--M-WFQQD-S---------------ATCHT----A--RETI--------------------------------------------------------------------------------------------------------------------------------------
>EFN76238.1_Harpegnathos_saltator
IIFS-DEA----------HFWM------------------------NGY--------------V-N--K--HNCRIWHD---ANPHEVQ-QV-AMHP-QKV-----TV---W-C---G--F-W---A-GG---V------------------------I------------------------------------------------------------------GPY--FFE--ND----VG-----------EAIT-----VN------GE------------R--YR---------TM------ITNF--FW----P-----K-LNDM-----------------------------DVH--------------------D--M-WFQQD-G---------------ATCHT----A--DATMD---------------IL-----H---ELF--------------------------------------------------------------------------------------------------------
>EFN76688.1_Harpegnathos_saltator
IYNT-DET----------GITT------------------------V------------------QK-P---D--RVVA----RR-----GA--RQVGSVTSAERGTLVTLAFA---A--N-A---IG-N---V------------------------I------------------------------------------------------------------PPF--FV---------FP-RVRYQDHFIR-DGPV----GS------AG------------T--AN-------PSGWM-----QDKT--FI----H-----F-LEH---------F----KKH------T------IVS----------PS-H------K--V-LLV---N---------------HSSHI-H--I--NALDF---------------C-----KK----------NGIVLL-S--F-------P-P----H----------------------CSHRV--PP------------LD-----RS--V---Y------GP--L--KK
>EFN76995.1_Harpegnathos_saltator
-LFS-DES----------KFKF------------------------KLF--------------G-SS-G--KQY-VRRP---VGVRYDCKY---QIP-TVKHDGG-GVMV-W-R---A--F-S---Y-EG---V------------------------G-------------------------------------------------------------------LL--VEI--EG--------------------V-----MD------RF------------V--YK---------D-I-----LNKQ--ML----P-----Y-AKD---------N-----MP---------------P--------------------E--W-IFQHD-N---------------DPKHA----S--KIVSQ---------------YL-----S---A------KKVQ------------------------------------------------------------------------------------------------
>EFN77040.1_Harpegnathos_saltator
IICS-DEA----------HFWM------------------------NGY--------------V-N--K--HNCRIWHD---ANPHEVQ-QV-AMHP-QKI-----TV---W-C---G--F-W---A-GG---V------------------------I------------------------------------------------------------------SPY--FFK--ND----VG-----------EAIT-----VN------GE------------R--YR---------TM------ITNI--FW----P-----K-LNDM-----------------------------DVD--------------------N--M-WFQQD-G---------------ATCHT----A--DATMD---------------IL-----H---ERF--------------------------------------------------------------------------------------------------------
>EFN77407.1_Harpegnathos_saltator
ISFS-DEA----------YFHL------------------------GAI--------------V-N--R--QNCRIWGL---ENPRVIV-EK-QMHP-QR------------------------------------------------------------------------------------------------------------------------------------E--NV----AG-----------QAIT-----VN------GF------------R--YR---------NM------IIQF--FV----P-----K-LQDI-----------------------------DVD--------------------D--M-WFQQD-G---------------AKCHT----A--RETIQ---------------LL-----H---ESF----P---------------------------------------------------------------------------------------------------
>EFN77680.1_Harpegnathos_saltator
----------------------------------------------------------------------------------------------------------------------------------------------------------------------------------------------------------------------------------------------------------------KT-----IN------SE------------Y--YC---------NLL-----D-QL--DA----K-----I-REKR--------P----G--------L------QHK--------------------Q--I-IFHQD-N---------------TPAHT----S--VLSMS---------------KF-----N---E------LKYKL-L---D-H-----P-P----Y----------------------SPDL---AP------------SD-----FY--L---F------RN--L--KQ
>EFN77965.1_Harpegnathos_saltator
IIFS-DEA----------HVHL------------------------DGL--------------V-N--R--QNCRIWGS---ENPRVIV-EK-QMHS-QRV-----TV---W-Y---G--F-W---A-GG---I------------------------I------------------------------------------------------------------GPF--FFE--NA----AG-----------QAIT-----VN------GA------------R--YR---------DM------IIQF--FV----P-----K-LQDM-----------------------------DVD--------------------D--M-WFQQD-S---------------ATCHT----A--------------------------------------------------------------------------------------------------------------------------------------------
>EFN78033.1_Harpegnathos_saltator
IIFS-DEA----------HFHL------------------------DGL--------------V-NG-R--QNCRIWGA---ENPRAIV-EK-QMHP-QRV-----TV---W-C---G--L-K---A-SS-----------------------------------------------------------------------------------------------DHS--SEE--NA----AG-----------QAITA----VN------GA------------R--YR---------DM------INQF--FV----P-----K-LQDM-----------------------------DVD--------------------D--M-WFQQD-G---------------ATCHT----A--RETIQ---------------LL-----H---ESF----PGRVISRF--GDQI-------------------------------------------------------VR-----FL--F---G------GF--L--KS
>EFN78431.1_Harpegnathos_saltator
[truncated: 2,670,795 more chars]
