# Supplementary material for: Phylogenetic analysis of the Tc1/mariner superfamily reveals the unexplored diversity of pogo-like elements
Source: Mob DNA. 2020 Jun 29;11:21. doi: 10.1186/s13100-020-00212-0 (PMC7325037; doi:10.1186/s13100-020-00212-0)
Supplement: Supplementary file 5 — Additional file 5. Fasta sequences of the 75 full-length Tc1/mariner elements used in this study. [file 13100_2020_212_MOESM5_ESM.fasta]

>HvSm_scaffold37706_Hydra_vulgaris
TTCAATTTTGACACTGTTACATCACATTTCGACAATTTAAAAACACTCTATTTTGAAT
TAAAGTATTTATATTTATGATGAAAATTTTTGTAAAATAATAATGGGTTGAATTTAATCG
GAACAATAAAATAATTAATGTGGCTATTTTTTTAATTCTGCATTATTTAAAGTGGGTAAA
TTTAATTAATAAAAAATTAATTAATACATTAAAGTGATACTGACATCATGAATATGGTTT
CAATATTTTTTTGGATATACGTAAAATATATAGGTAAAATAAACAATGTGGATATTAATT
ATTTCAAGTTGCCATAATAGTTGTTTTAATTGCTATATTCATTATTTTTATTGACCGGAT
AAATTATGTCTAATTGCCAAAAAAAAAATATCTACGCTTTGGAAAATATCCCAACAATAC
ATAATTAAATTGTCATCAAAAAATAAATTAATGTTATAATTTTTTATTAAGTAAATAAAA
GCATTTGACTTTTCAATACAACAAGAGTTCATAATAAAAGCTTAAATATCATTTTCAATA
TTTATAAACAGCAACGCCGAATCAAACAATCAACAATGAAAACCGTTCAAGGATAATTGA
ATCTTGCTTAAATGGAAACTCACCATCAGAAATTGCAAATATTCTTGGATTTAAACGAAC
TAAAATCTATTCAATTATTAAAAAATATAAAAATGGTTTGCCGATAGAACGGCAATTAAA
AGGTGGTTCTAGAAACAAAAAATTAACAGAAGAATCCAAGGTACTAATCAAAAATTGGAT
TGATGATGATTGTGGAGTAACTATTATGGAAATTAAACAAAGACTTTTTGAACAAAAATC
CATTTCAGTCAGTCAATCTACTATAGCAAGATGCATTGATAGTTTTAATTATACTTTGAA
ACGGGTTCACAATATTTCAGAGAGAAGAAATTCGGAAGACGTTATTAATGAAAGAGCTAC
TTATGCAGAAAGATTCATGAACATTTTGTCTTCTATAAATGGCAATAAAATATTCTTTAT
TGATGAAGTAGGATTTAGTCTTTCAATGCGAGTTAGAAGAGGACGTTCTTTAGCTGGAAA
GAGGGTCACACAAACAGTGACCAATATACGGTTAAGAAATATTTCCGTCTGTTGTGCAAT
GAACAAAAACGGAATTTTGAAATATGAAGCACAAACAAGAGCATTTAATACAGAAAGCTT
TTTAGATTTTATTCGTTTAGTATTAGCACAATTAGCTGTTAATGAAGTTGTTCGAGCTAT
CTTAATTTTAGACAATGTTCGTTTTCATAAAACTGCTGTTGTTCATAATGAAATAGTACG
TGCTGGGCATTCTTTGATATTTTTACCTCCATATTCCCCCTTTTTAAACCCTATTGAAAA
TATGTTTTCTGAATGGAAACAGTTTATCAGAAGATGTTCGTCTAGGACTGAGGACGAACT
GCTTGAAAATATACAAAACGGTGAATTGAATATTACTAGCACAAACTGTAATAATTATTT
TGCGCACGTACTGAGGTATATGATTCCGTGTTCAAGAAGAGAACCAGTTATTGAAGAATA
AACTTACTTTTGTAATTTTTGTTTTTACTAGCGAATATTTGCAATTACAATACTTTATAT
ACGATAATTTTTTTGTTTAGATTTTAGTTTGTATCCAAACTAAAAAATTATATTATCTAA
ATGAATTTAGATAGAATCTAACTGCTTTATTTGTATATTAATTTAAGTATTATTAACGCT
GTCGAAGTTGAATGCAAAACAGTCGAAATCAAATGCAACGGTGTCGAAATTGAATGAAAC
ATTGTCGAAATGTACTGATACAATGTCGAAATTGAA
>scaffold_60_CENPB-like_Myzus_persicae
ATACAGTCGACTCTCGGTAACTCGAACCTCGATAACTCGAAATTCTTGATATCTCGAATA
AATAAAATTCCCCTTCAAATAACAATAACACTTAATGTTTAAATAATCTTGTTAACTCGA
AAATTAATTTGACAAGTTTTTGATATCTCGAATTTTCTTATCCAAATTTAGTACTAAAAA
TAGTTTATCAAGGCGATTATTTTTCGTAAAACCCGACCGTAATTTAACTCTTGATAACTT
TGATACAATCAGTTTTAGTTCTGCCGTCTGTTCGTTCGGTTAATCGTTTATCGTGTGAGT
GTGACAGTGTTAATCAGTGGTTATTATGGCTCAAAAAAGAAAATTAACAACATTATCACT
TGCAGAAAAAGTGAACTTGCTTAAAATTATTGAAAAAGGCGAAAAAAAAAAACAAGACAT
AGCCAAAGATTTTGGAATTCCGGCGAGTACATTATCTACAATAATAAAAAATAAAGATGT
AATTTTAAAAAACTTTAACGAAAACTCGGCAACTAGAAAAAAAATGAAACTAGGAGAATA
CTCTGACATAGAATCATGTTTATTAAAATGGTTTCAACAATGTCTTGACAGAAAAATTCC
AATTAATGGACCTATTCTACGAGAAAAAGCTGAAGAGTTTGGACATAAGTTAGGGCATGA
ATATTTTAAAGCTAGCAGTGGATGGTTAACAAATTGGAAAATCAGAAATAGCGTTGTATT
TAAACAAGTTTGTGGTGAAAGTGGCGCTGTAGATGTACAAAAATGTTCCGTATGGATAAA
TAATTTACCGAAACTCATCGAAAATTATTCACCAGACGATATTTTTAATGTAGATGAAAC
AGGATTATTTTTCAAATGTTTACCTGACAAAACATTCATATTTAAAGGCCAATCTTGTTC
AGGTGGAAAACATAGTAAAGAAAGAGTAACACTTCTGTTAGGGGCAAATATGTCGGGCAC
AGAAAAATTAAGACCACTTCTGATTGGTAAGTCGAAAAAACCACGATGTTTTAAACAAAT
AAAATCATTACCATTAGATTATTATGCAAACAAAAAATCCTGGATGACGTCTGAAATTTT
TAATTTGTGGTTAATGAAATTAGATAAAAAAATGGTCTCCGAAAAAAGAAAAATCTTACT
TTTTATTGATAATTGTACTGCACACAATTTAACCTCGACTTTTAATGCTATTAAAGTGCA
GTTTTTACCTCCTAATACTACGTCTGTATTACAACCATTAGACCAAGGTATTATAAATAA
TTTTAAAATATTTTACAGAAAAGAAATGGTAAAAAAAATTGTATCGGCTATAAATGATAC
CAATCAAATTGTAATAAACATATTGGATGCTATACGGCTATGCGATAAAGCATGGCGACA
CGTAAAAAAAGAAACGATCGTAAACTGTTTTACAAAATCAGGTTTTAGAACTTCGACTGA
AAATATTCTAGATGAACCTTCTGATGATAATAACGATGAATGGGATCAATTAAATCTTAA
TGAAACTTTTACGTCATACGTCAATGTCGATGAAAATTTGGAGATTTGTGGAGAATGGAC
TGAGAACGATATTATCTCCGATATATTAGACGAAGATAACGAAGAAGAAATTGAAGACCA
ACAAATACAATCCACCATTACAAATAAAGAAGCGAAACTTGCATTAGAAACATTACGTAA
ATATATTGAAGGCAATGAAGGTATGGAAGATTTATTTAAACCACTAGGTACTTTAGAAAA
TAGAATTGAGAACAATGTTTTAAATAAACAAAAACAATTAACTTTACACCAATTTTTTAA
AAATGATAATAATATGTAAGTAGGAATGTAAGAAAACATTTTTTTAATTTTTTTAATGTA
TAATACTTAATTTAAAAATAAACATACTTTTTAAAAGTTTTTGATAACTCGAAATTTTTA
GTAAGTCGAATTTTTTTTTTCCCCCTTGAACTTCGAGTTACCGAGAGTCGACTGTAT
>GL349806_CENPB-like_Acyrtosiphon_pisum
TACAGTCAACTCGCGATATAACGAATTTCAAGGGACCGAGAAAAAAATTCGTTATATCGA
AAGTTCGTTACATCGAAATTCGTTATATCAAGAGAATATACCAATTGAATTCGTTATAAC
GAGAATAAAAATAAAAATTCAAAATTTTATTATTCGTATACATATGTATAAAATATATGA
GTCATATAAGTATATACATATTTATTGTTTAATTTCAATATAAATGTATGTAATAATATT
TCTAATAAAAATATGCTATAATAATAATATGTACATATAATAAATCGCTATACATGTGTG
CATTTATTTTTTAAAAAAATCAGATATTTTTGATTGTTTGCAACTGCTTGAGTTTACCTT
ATCAATAGTATTGTCCAGATTTAAAATGCTAGAAAACACATTGTCGTCAATATCATGTCT
CTGTAAGTAACTTAAGACGGCGCGAAGACCTAATTTGGCTTCCTTCGAGTTTACGATGGG
GTCTTCAGGAGATTCTTCTTCGTCATTTTCTTCGTCATAACCTTCTTCGTTATTAAAACT
GGCAAAAATCTCATCGTCTGTAAGAGACCCACAGACAGCCAAATCATCGTCGATAGCAAC
ATAATCTTCAAACGTCAATTGATCGTTTAGAACAGTCGATAATGTGTTATGTTGAGTGTC
AACTTCTAAAGTCATAGGGATTTCTTCTTCTTCATTATCAATAGTTTTCACAAATCCACA
TTTTCTAAAGCAGTTTTGAATTGTTTGTGTAGTCACATTGTTCCAAGCTTTGTGGCTGAT
TATTATAGCAGTCAAAACGGTTACTTTCGGAGAATCATTATTATCCAAGCAAGCCAAAAA
TTCAGATACAATTTCCTTTCGATATAGAAGTTTGAAGTTTTTAATAATGCCTTGGTCCAG
AGGTTGGAGTTTCGAGGTTGTGTTTGCTGGAAGAAACTCAATTCGTACATTAGAGAGAGT
TGGGGGGTTGTTATGTGCAGTGCAATTATCAACAAAAATTATAATTTTTCTATGTTGTTT
TCGCATGTCATTATTGAGAGTTTCAAGCCATTCGTTCCACAGTTTGGTTGTCATCCACGA
TTTTTTGTTGTTTTTATACGTCACCGGCAAAGATTTGACATTTTTAAAGCACCTAGGTTT
AGCGGACTTACCTATAAATAAAGGCCTTAACTTCTCCGATCCATCCATATTTACCGCAAA
AAGTAAAGTGACTCGCTCCTTACTAAGTTTCCCTCCATGGCACTTTTCATTTTTAAACGT
TAGTGTTCGGTCAGGTAAACATTTAAAAAACAGTCCTGTCTCGTCAGCATTGAACACATT
TTTCGGATCGTACTCACATAATAAATCTTGAAGTTTCATCTGCCAGTCGTTACAGATATC
TTCATCGACACTTGCACTTTCTCCACAAATTTTTTTGAACACGAAGTTATGTCGCTTTTT
AAAATTAGATAACCAACCGTCACTAGCATTAAAATCAGAGATTCCAAACATTTCAGCATA
ACTTTTAGCTTTTTCTTTGATTAAAATACCACTCACGGGAATATTTTGCTGCCTAACTTG
ATTGAACCAAGTGAATAAACATTGTTCTATACGGGGAAACTCACTTAGTCGTCTCTTTTT
CCGGCTACTTTGTGCGTCAGTTGTATTAAGAATTGCTTCTTTCTGTTTCAAAATTGTAGA
AAGTGACGAAAAAGGAATTTTAAAACTATCTGCGACTTCTTTTTTCTTTTTACCACTCTC
GATTTCTTCAATAATTTTTTTCTTGTCCGAAATTGACAAACACTTTCGTTTTGAACTCAT
AATTGTAACTCGTAAAACGCGACGTATTTTCGAATGTACGGTCACGTTTAACACAACGAA
CAGAACTAAAATGGTACCGATATGTTACATAGTATGTTACGTACATTTTGCGTAGAGCCA
CTAATCGACATAAGTCTTATCTTAATTGCGATACTGTACTTGAGTGTACTATCGCATGAT
AATCATCAGAAAAACTTCGTAATCTATTATGTGGTAATAGCAACATACTTATTTTTATAT
ATTTTTCATAGAGTTATACACTAGAGACATGTATCTTATCTTAATTAAAATTAAAAATTC
GTAATAGAAAGCTCCAAATTTATAAAAATTCGTTACATCGCGAGAATTTTGATCAAAAAC
GCTTCGCTACATCGAGGGGACCAAAATACATTACATTTGTTCGTTATACCGCGATATTTT
CAAGGGACCGGTAGTTTTATTCGTTATATCAAGATTTTCGTTATATCGCGAGTTGACTGT
A
>Mariner-7_AF_Aspergillus_fumigatus
CAGTAAAACCTCGTTATAACGAGTCTCGATATAACGAGAACCTCGATATAACGAGCGCAACCCCTTGCCT
CAATTATTTTCCCATATAAATAACGAGATCCCTCGCTACAGCGAGTCTCGTTAATTTTCCCCAGCTTCCC
ATACAAAATCTCGTTATATCAAGGGGCTCCCTTAGCTAATATGCCACAAAGGAAGTCTATCTCAACCTCC
CAGAAGGTTGCTCTACGTGCTCGAAAACGCCTCTATCCAAAGGCAACACAGAAAGAGCTTCGAGAATGGT
TTAAGGATACCTACGATCATACTCTTTCATCTGGTCTTATCTCTGATATTTTATCCCGCAAATACGATTA
TCTTGATGCCGATTCCCTCCCTTCCCGCGATGCAAAGCGCCAACGCCGTGAGAACTGGCCAGAGCTAGAG
AACGCCTTATTTAAGTGGATTATACGTGTGGAGGGACAAATATCTATCTCTGCAGAGATTATACAACAAA
AGGCTCAGTTTTTCTGGGAGAAGATCTACCCAGGGCAAGAGATGCCGACTTTCAGTAATGGCTGGCTTCA
TAACTTTCAAGCAAGGAGGTCAGTAAGATGGCATCGACAACATGGAGAAGAGGGAAGTGTTTCTGCTCAG
GCAGATCAGGAGATGCTTGAGATTAAACAGGTCTTAAGTGCTTATAGCCTTAAGGACCAGTTTAATTGTG
ATGAAACTGGTCTCTTTTGGAAGAAGACTCCTGCGCGAAGTCTTTCAACACGTCAACTTCCAGGTCGAAA
GAAAGATAAAGCACGGATAACTGCCCTCTTTTGCTGTAATGTAGATGGCTCTGAGAAGCTACTACTATGG
TTTATTGGTACAGCAAAGAATCCACGAGCTTTCCAAGCTGCTGGTGTTAATATACGGAATCTGAATCTTA
TATGGCGGAGTAATCAGAAAGCCTGGATTACAACACCAATCTTTACAGAATTCCTTCGTTGGTTTAATAG
ACAAATGAGTGGTCGAAATGTTGTCCTTCTTATGGATAACTTCTCTGCTCATCAAGCTGCCGTGGCAGAG
ATTCAATCTAGTGGTTATCTACTACAGAATACTCTTATTATCTGGCTTCCTGCGAACTCTACAAGCCGAT
ATCAGCCTCTTGATCAAGGGATTATCTTCTGCTGGAAGTCATACTGGAAACGATACTGGATTCACTTTAT
CCTTCAAGAATTTGAGCTTAATCATGATCTAATTGCCTTAATGAATATTCTAAGAGCAATTCGATGGGGA
ATCCAGAGCTGGGAATTTGATCTTTCTGGACAGGTAATCCAGAACTGCTTTAGAAAGGCTCTATATTCTC
AACTATTATATCAAGAGCCTGTTGATCCAGCAGTTCTGGATGATATAGAGAAAGCATTCTCTCTTCTTAA
GGTCTCTACACCTATCCAGGACCTAATGGATATTAATACATTCCTTAACCCAGCAGAGGAAGCTATCCAG
GATACTCCTGAAGATATTAAGAGCCAGATTCTAGCTCAGTATGGGCCAGAGCTTGATGATGATTCTGAGG
GGGAGCTTGAGATTCTACTACAAATATCACTTGATGAGGCTCTGGAAGCATTAAGAAAGCTTTGTTTATA
TGAGGAGCAGCAGGCAGAGGGTATTCCTAGCCTTATATATAAGCTAGATAAGCATGAGTGTATCCTTTTG
GGTCGAAAGCTAAGCCTACAGACTCAGCGGGATATTCGAAGCTATTTTACAGGCTAAATTATATATATCC
TTGATATAACGAGAACCTCCCTATAACGAGAAAATTGGTCTGTCTGGAATATCTCGTTATAACGAGGTTT
TACTG
>Mariner-3_AN_Aspergillus_nidulans
CAGTGCGGCCCCGCCAAGCCGATCCTCGTTTAGCCGATAATCTCGCTTAGCCGATATTTTTTTGTGGGAT
GAATTCCATCCTATATAATCATACCTCGCTTTACTATGTAACCCCGATCCCCGATATATCGAGAACCATA
TTGTCTATCTGAAATCTCATTCTTATTGGATACTTCATCAATATATGGCTCCACCAAAGAAACTTTCTGA
CGTCCAGCGGAAGGCTCTAAGAGATTGGGTTCATAGCCAGTCTCCTCGTCCAACACAGAAGGCCTGTATA
GCATGGTTTCAATCTCGCTATAATCACCGCTTGAGCCAGTCTACTGTCTCTGATATCCTCAGTCAACAAT
ATCAATACCTTGACTCTGAATGCAATCCATCCTCAGCAACCCGCAAGGGCATTGGCCAGTGGCAAGACCT
TGAAGCTATCCTTTATGAATGGCATCATATACTTGATTGCAAAGGGGCATATATCACTGGCGATATCCTT
ATTGAAAAAGCACGTCAAATCTGGAGTTCTCTGCCTCAATATCGTGATCAGCCCCTACCTGCATTTAGTA
GTGGTTGGCTACATCGATTCAAAACACGCTATAATATCAAGCAGCGGACATACCACGGGGAAGCTGGCTC
AGTACAAGAAGAGGCTGAGAAAGAGATGAAGGCAATACATATATTTGCTGGCAAATATAATGAGGAGGAT
ATTTATAATATGGATGAAACTGGGCTTTTCTGGCGTATGCCGCCTTTACAGAGTCTATCTTCCATTAATA
GGCCAGGAATCAGGAAGGATAAGAGTCGGATATCTATAATATGCTGTGTTAATGCCTCCGGATCTGATCG
ATTACCACTCTGGGTAATTGGAAATGCACGTACGCCACGAGCTCTTCGCAATATCAATATCTCAGCAATC
GGGATTCGGTGGCAATGGAACAAAAAAGCCTGGATGAACCAAATTATCATGCGAGAATGGCTCCTGGACT
TCTATCAACATATTGGCCAGCGATCAGTCCTTCTTGCAATGGACAACCTCCCTGCACATCTTTCTGGCCT
AGAGCTGGCACCACCACCTCCCAATGTACGCATCTGCTGGCTCCCAAAGAATTCAACAAGCCGGTTCCAA
CCTCTTGATCAGGGGATTATCCAGAACCTGAAGATCTATTATCGGAAACAGTGGTTAAGATATATGCTTT
CTTACTATGAAAGGAACCTGGATCCGCTGCAATCTGTAACAATTCTAGATTGCATACGATGGCTTGTACG
GGCCTGGCATCATGATGTCCAAAGCTCAACTATCCTAGCCTGCTTTTATAAGAGCACGCTAGTCCAGGAT
CCTATAGAGCTTCCAGTTGAAGCACCTGATCTAAGGCCACTTTATACGCAGGTACAGCAATCTGGTAGGC
TATCAGACTGCATGGATATCTCCTTCTTTCTCAACCCTGCAGAAGAGTCTCCAGAGCCAATTAGCTCTGG
GAATGAGATATCCTCAGATGCATTACTTGAGCAACTAATTGCTGAGGCTTCTGGAAATGCAGATATATAT
CCTAATAATCTGGATGATGATTCAGGCGAGCCAGCCCCTCTTCCAAAGCCTCAGGATGCTCTTGATGCTG
TACGACTTCTAATCTCTTATATGGAGGGTCAGGATACGTCCAAAACACCTATTCTTAGATCTCTTGAGCG
GTTAGAGCGAGATATAGAGGGTGAAATTATCACGGCGAAGGCTCAGGGTACCTTAGATAGTTGGCTTAGT
AATGCTAGATAATGACAAAAACTTCATCTTGGCGATAACCTCGTTTAGGCGATATTTTTTGCTGGGATGA
CTTGTATCGACTAAACGGGGCCGCACTG
>Cirt1_Candida_albicans
TACCTCACGCCCGGTGGAAAATTCTCTCCTGGGAAACTTACGCGCAAAAATAAAAAAATGTAAACAATCC
TTTGACCACACTCTTCTCCTATTCCTCTTCAATGTGCCACCTTACATGCCAAAAACAAAAGAAGTAAAGC
AAGAAGTTGATGAAACTGCCATTCAAAATGCTATCCAAGATTTTAAAAGTGGGAAATTTAAAACAATTGC
CGAAACAGCTCGGTTTTATGGTCTTGTTCCTAACACATTGAGGTTTCGTTATAATGGAGGATTACCAAGG
AAATTAGCCCATACAAAAGAGCAACTCCTTTCTCCTGAGCAAGAAGATGAAATAGTTAACTGGATTGTTG
ATTCAGATGCAGATGGACATGGACGGAGTCGTAGTGACATAATCGCATTTGCTGAGCTTATGTTAGGTAC
TAGTGAATCTTCCCCTAAAATCCATGAGTCTTGGTACGATCGCTTCAAATCAAGACACGACGAGATCCAT
ACAGTTGAAGGAAGGAGTATATCAAGTTTGAGAGCAAAAGCAGTTACGTATGAGGAGATACTAAAATATT
ATCGTGATTACGACCTGATTGTTAGACAACATAAAATTTCTCATGAGAACATATTTAATTACGATGAATC
TAGGTTCATTATGGGTAAGGGTAAAAGTTCAAGAGTAGCTGTACCCAGCTACAAGAATAGAACCTATGTA
CAATCCACAGAGGGGAGGGATAGCTGTACTGTTATTGAGGCAATTAGTATGTCTGGAGAAGCTTTAGTTC
CTGCTGTAATTTTTAAAGGAGGTTCCCTCAGAACTGGCTGGTTTAAGGATGATGCTCCAGACTGGTATTA
CACAGCATCTAAAAGGGGATTTACCACGAATTGGTTATCTTTGTGTTGATTGAAGGATATTTTTGTTCCC
CAAGTAAAAGAAAAAACAAGTCAAGGAAAAGTCATGCTTATAATGGATGGGCATGGAAGCCACAAAACTG
ATGAGTTCAGGGAAACATGTGAGAAGAATAACATTATTCCTATGTACTTGCCTCCTCATTCCACGCATTT
GTTGCAGCCATTGGACCTTGGTATATTTGGCCCAGTAAAATCTCGGTATAAAACAAAATTGTCAAAATTG
GCCGGCATTCTAGAGGACACTCCAGTTCGGCAAAGGCTATTTATAATGAGGTACCATGAAGCAAGACAAG
AAAAGCTAACAAAGGAGAGAATCATCAAATCTTGGGAAACGGCAGGATTAAATCCCTTCGACCCTGATAA
AGTTTTGAAATCATCTCAACTCATAGTTAAACGAATCAATGACGAAATAGATCAAGCTGAAAAGGATAGA
GAGCGTCGTGCTAAAGAACGTCTTAGGGAAAGCGAACCTTCCTTAGAGAAATTGACTAAAAGCCAAATGA
TTGAAAAATATACAAAAGATGTTAAAATGCTTAAATCCAGAATTTGTTTCCTAGAAGCAATGAACGCACG
GTTACAATTTGATCTTAATATTGCTACAGCAGCTGCTCAGAACAAGAAACCAGAAGGAGTGAGCTCCGCT
ATACCAATGGATGAGAATAAGGGTTTTAAGCAGGTAATGGGTTACATCAAAGAAATCCGCAAAGACCCGA
AAAAGAAAAGGAGAAGAAAGGCACTAGGGGATATTACGAATACTAGTAAGGGTTCCAATAGTTATACCAA
CTTTAGTGGCAGTTAAGTAGATAGTTGTAGAGTTAACCTACAATATAAGTGTTTTATTAGTCGTGTAAAG
CTTTGAAAAAAAAATAAGTTTCCCAGGAGAGAATTTTCCACCGGGCGTGAGGTA
>FOT1_Fusarium_oxysporum
AGTCAAGCACCCATGTAACCGACCCCCCCTGGTAACCGACCCCCACCTCAGACACGTCTTCAGACGCGTC
CACACCAGTATTTAAATCCACGATAAATCGAGTTCTTCTTCAATTTACTTTTTTCTTTCTTCATCCTCTT
CTTTTACTTCTACAATGCCGGTATACTCTGCGGACGACCTAGAAAATGCCATTGCAGACTTCAAGAATGG
GGTCTCTTTGAAGACCGCCGCGAAAAAAAACGGTCTACCACCCAGCACCCTACGAGGTCGCCTCACTGGT
GCGCAAAGTCGTCAGGTCGCTCGCCAAGAACAACTACGCCTTACCACCGATCAAGAAGATGACCTTGAGC
GCTGGATTCTGCGACAGGAAAAGCTCGGCCACGCTCCAACTCACGCGCAAGTGCGAACTATCGTCCGCAG
CGTTCTCGCGCGTCACGGGGATCACGCGCCATTAGGAAGGAAGTGGACTACGCGATTCGTGGAGCGCCAC
CCTGCCTTGAAGACAAAGTTGGGTCGCCGTACAGACTGGGAGCGTGTAAATGCTGCGACCCCGGCGAATA
TCAAGCGCTTGTTCGACGTGTATGAGACCGTGGATTGGATCCCCCCCGAACGACGGTATAACGCCGACGA
GGGCGGCATTATGGAAGGCCAGGGCGTTAACGGCCTCGTGATCGGCTCGTCACAGGAGAGCCCTAACGCG
GTACCAGTCAAAACAGCGACCGTACGTACGTGGACTTCCATTATTGAGTGTATATCAGCGGTCGGGGTTG
TCCTCCATCCGCTCGTTATATTCAAAGCGAAAACGATTCAAGAGCAATGGTTCCGACGCGAATTTTTACA
GAAGCACCTTGGTTGGCAAGTTACCTTCTCAAAAAATGGCTGGACGAGCAACTCTATTGCGTTAGAGTGG
CTTGAGAAGGTATTCCTTCCCCAAACGGCTCCTGCAGATCCAGCTGATGCCCGTTTATTAATCGTTGACG
GCCATGGCTCGCATGCAACCGAGCAATTCATGGCCAAGTGTTACCTGAACAATGTTTATCTTCTCTTTTT
ACCGGCACATTGTTCTCATGTACTCCAGCCTTTAGATCTCGGTTGCTTTTCTAGTCTGAAGGCGGCGTAC
CGTACTTTGGTTGGCGAGCATACCGCTCTGACGGATTCTACCCGGGTTGGGAAGCAAAGGTTTCTCGATT
TTTATGCGAGAGCCCGCGAAATCGGTTTCCGGAAGGTAAATATTCGATCTGGATGGCGGGCAGCTGGCTT
ATGGCCTGTGAATATTAACAAACCGCTCGCTTCGCGTTGGGTGATGGTGCTCACGAAGTCGGCACTACCT
CCCTCAGAAACTCTCGATATCGCAACGCCAAAGCGTGGCGGCGACGTTGTAAAGCTTTTCTCTGCCAAAA
GCAGCTCTCCTTCTTCACGGCTCTCAATTCGAAAAGCGGCTGCGGCGTTAGACAAGGTTGCAATCGAGCT
CGCGATGAAAGACCGCGAAATTGAGCGGTTACGCGCTCAGCTTGAAGCGGCGCAACCGAAGAAAAAACGG
AAAATCAGGCAGGATCCGAACGAATGCTTTATAAGCCTCGCACAGATACTTGCAGAGGCCAATCGCGAGC
CTGATCAACGTGTTATTCAGTCACAGAAAGGCGATCTTGATTGTATTGTGGTGGATGGGAAAAGTAGCTC
TGAGTCGGAGGAAGATCCAGCCCCTGTGCGCCGATCAACCCGCGTCAGGCGCGCTACAAAAATGTATATT
AGACAGGATTTGAGTAGCGAAGAGAGCGATTGAGAGACCTTTAAATACCATTTTCTCTGCATTTTTAGCT
ATTTATTTGACAAAGTTGTGTTAAAATATTGTAAATAGATCGATGGATTTTCTGAGTCTTGCAGGTGGGT
CGGTTACCAGGGGGGGTCGGTTACATGGGTGCTTGACT
>NM_001810.6_CENPB_mRNA_Homo_sapiens
CTGCCTTCCGCGCCCGCGCCGCCCGCCCTCGTCTGCGCCCGTCGCCTGCCGCCCGCCGCCCGGCGACGCG
CCCGCCGGCGTCCCCGGAGGTGCCCCCGGCCCGGCCGGGTCGTCGCCCCGCCGCCGCGCCCGCGAGCCGC
TTTGTCTCGGGCGGGGCGCGCGGGAGAGGCCGCCAGGTGCCCCCCGCCACGGGCCCGGGCCCCCCGCCCC
GGGGCGGCGGCGGCGGCGCCGGGCCCCGGGGCGGGGGGCGCGCCGGGATGGGCCCCAAGAGGCGACAGCT
GACGTTCCGGGAGAAGTCACGGATCATCCAGGAGGTGGAGGAGAATCCGGACCTGCGCAAGGGCGAGATC
GCGCGGCGCTTCAACATCCCGCCGTCCACGCTGAGCACGATCCTGAAGAACAAGCGCGCCATCCTGGCGT
CGGAGCGCAAGTACGGGGTGGCCTCCACCTGCCGCAAGACCAACAAGCTGTCTCCCTACGACAAGCTCGA
GGGCTTGCTCATCGCCTGGTTCCAGCAGATCCGCGCCGCCGGCCTGCCGGTCAAGGGCATCATCCTCAAG
GAGAAGGCGCTGCGCATAGCCGAGGAGCTGGGCATGGACGACTTCACCGCCTCCAACGGCTGGCTGGACC
GCTTCCGCCGGCGCCACGGCGTGGTGTCCTGCAGCGGCGTGGCCCGCGCCCGCGCGCGAAACGCTGCCCC
CCGCACCCCGGCGGCGCCTGCCAGTCCGGCCGCGGTGCCCTCGGAGGGCAGTGGCGGGAGCACTACTGGT
TGGCGCGCTCGGGAGGAGCAGCCGCCGTCGGTGGCCGAGGGCTACGCCTCGCAGGACGTGTTCAGCGCCA
CCGAGACCAGTCTATGGTACGACTTCCTGCCCGACCAGGCCGCGGGGCTGTGCGGAGGCGACGGACGGCC
GCGTCAAGCCACCCAGCGCCTGAGCGTCCTGCTATGCGCCAATGCCGACGGCAGCGAGAAGCTGCCCCCG
CTGGTGGCCGGCAAGTCGGCCAAGCCCCGCGCAGGCCAAGCCGGCCTGCCCTGCGACTACACCGCCAACT
CCAAGGGTGGTGTCACCACCCAGGCCCTGGCCAAGTACTTGAAGGCCTTGGACACCCGAATGGCTGCAGA
GTCTCGCCGGGTCCTGCTGTTGGCCGGCCGCTTGGCTGCCCAGTCCTTGGACACCTCGGGCCTGCGGCAT
GTGCAGCTGGCCTTCTTCCCTCCCGGCACCGTGCATCCGCTGGAGAGGGGAGTGGTCCAGCAGGTGAAGG
GCCACTACCGCCAGGCCATGCTGCTCAAGGCCATGGCCGCGCTAGAGGGCCAGGATCCCTCAGGCCTGCA
GCTGGGTCTCACGGAGGCCCTGCACTTTGTGGCTGCCGCCTGGCAGGCAGTGGAGCCTTCGGACATAGCC
GCCTGCTTTCGTGAGGCTGGCTTTGGGGGTGGCCCTAATGCCACCATCACCACTTCCCTCAAGAGTGAGG
GAGAGGAAGAGGAGGAGGAGGAGGAAGAAGAGGAGGAGGAAGAGGGTGAAGGAGAGGAAGAGGAGGAGGA
AGGGGAGGAGGAGGAGGAGGAAGGGGGGGAAGGAGAGGAATTGGGGGAGGAAGAGGAGGTGGAGGAGGAG
GGTGATGTTGATAGTGATGAAGAAGAGGAGGAAGATGAGGAGAGCTCCTCGGAGGGCTTGGAGGCTGAGG
ACTGGGCCCAGGGAGTAGTGGAGGCCGGTGGCAGCTTCGGGGCTTATGGTGCCCAGGAGGAAGCCCAGTG
CCCTACTCTGCATTTCCTGGAAGGTGGGGAGGACTCTGATTCAGACAGTGAGGAAGAGGACGATGAGGAA
GAGGATGATGAAGATGAAGACGACGATGATGATGAGGAGGATGGTGATGAGGTGCCTGTACCCAGCTTTG
GGGAGGCCATGGCTTACTTTGCCATGGTCAAGAGGTACCTGACCTCCTTCCCCATTGATGACCGCGTGCA
GAGCCACATCCTCCACTTGGAACACGATCTGGTTCATGTGACCAGGAAGAACCACGCCAGGCAGGCGGGA
GTTCGAGGTCTTGGACATCAAAGCTGAGTCACTGGACCTAGCTGTGCCCCCAACCTAGATTGGCAGCACC
ACCCCAGGGCAGAGGACTCTCTGGGCACCCGCTGTGCATGGAGCCAGAGTGCAGAGCCCCAGATCCTTTA
GTAATGCTTCCCCTGGTCCTGCAACAGGCCCGGTCACCTCGGCCGGGCCCGGGGCTGAGGTCAGCCTCAC
TGCCTGCTTATTGCCTCTTTCTCAGAATCCTCTTTCCTCCCCATTTGGCCCTGGGCTCAGGGGACCAGGT
GGGGCGGGTGGGGAGCTGTCCGGTGCTACCACACCGTGCCCTCAGTGGACTAACCACAGCAGCAGCCAGG
GATGGGCCCTGGAGGTTCCCGGCCGGAGAGTGCCTCTCCCCTCTGCCATCCACGTCAGGTCTTTGGTGGG
GGGACCCCAAAGCCATTCTGGGAAGGGCTCCAGAAGAAGGTCCAGCCTAGGCCCCCTGCAAGGCTGGCAG
CCCCCACCCCCACCCCCCAGGCCGCCTTGAGAAGCACAGTTTAACTCACTGCGGGCTCCTGAGCCTGCTT
CTGCCTGCTTTCCACCTCCCCAGTCCCTTTCTCTGGCCCTGTCCATGTGACTTTGGCCCTTGGTTTTCTT
TCCAGATTGGAGGTTTCCAAGAGGCCCCCCACCGTGGAAGTAACCAAGGGCGCTTCCTTGTGGGCAGCTG
CAGGCCCCATGCCTCTCCTCCCTCTCTGGCAGGGCCCCATCCTGGGCAGAGGGGCCTGGGGCTGGGCCCA
GAGTCCAGCCGTCCAGCTGCTCCTTTCCCAGTTTGATTTCAATAAATCTGTCCACTCCCCTTTTGTGGGG
GTGAACGTTTTAACAGCCAA
>Pogo_Drosophila_melanogaster
CAGTATAATTCGCTTAGCTGCATCGATAGTTAGCTGCATCGGCAAGATATCTGCATTATTTTTCCATTTT
TTTGTGTGAATAGAAAATTTGTACGAAAATTCATACGTTTGCTGCATCGCAGATAACAGCCTTTTTAACT
TAAGTGCATCATATCAGCTGTTTTTTTTGCCAATTTCAATGAATATCATCAAAGTTAGCTGCGCCATCTA
TGAATCATTTTTGCATATCTAAAAGATGCAAGAATGCCAACTCGTTTCAGTATCTGCGCATGTCCGTTTT
TGTTTTTGCTTTGATCGTGATTTTTGTGTTTTTGTTTCTTATGGCACAAAGTTATTAAAATGGGTAAAAC
AAAGCGTGTCGTTGGACTAACACTAAAGGAAAAGCTTCAAATAATCGAGTTAGTGACCAACAAAGTGGAC
AAAAAGGAAATTTGTGCCAAGTTCAAATGCGACAGATCCACAGTCAACCGCATTTTACAAAAAACAAATG
AAATTCATGAAGCTGTGGCCGCGTCAGGTTTAAAAAGAAAGCGTCAAAGAAAAGGAGCGCACGACTTAGT
AGAAGAAGCCTTATACATTTGGTTCGGACAGCAGGAATCAAAGAACGTAATTCTTGACCGGCACGTCATA
TTAGCAAAAGCGAAAGAATTTTGCCAAAAATTTAACGACGCCTTTGAACCTGACGCCAGCTGGCTTTGGC
GCTGGCGCAAGCGCCACAATATAAAGTATGGCAAAATACACGGCGAAACTGCTACAAATGATTCCGTATC
AGCAAATGAGTACAAAAATGATATTTTGCCAGGATTGCTTAAAGGTTATAACCCAGAAGACATTTTTAAC
GCTGACGAAACTGCACTCTTTTATAAAGCAATGCCGAATGCGACATTTTTTACTTGTGGAAAGCAATTAA
ATGGCCAGAAATCTCAGAGAGTGAGACTTACTTTGCTGTTTATATGCAATGCAACTGGGACATACAAAAA
AACTTTTGTAATCGGCAGATCTAAATCGCCACGATGCTTCAAGAATGCTAATGTGCCCATTCCGTACTAT
GCAAATAAGAAGGCCTGGATGACTAAGGATCTCTGGCGAAAAATAATGACAGGATTTGACGAAGAAATGA
AAAAGCAAAATCGAAAGATTTTACTCTTCATCGACAATGCAACTAGTCACACGACTGTCAAGGACTTCGA
AAACATAAAATTGTGCTTCATGCCACCAAACGCAACGGCTCTACTTCAACCTCTGGACCAAGGTATTATC
CACTCATTCAAATTAGAGTATAGGCGTATTTTGGTCAAACAGCAGCTCATTGCTGTTAATTGTGGTAAAT
CTACTGTGGAATTTTTAAAATCATTATCGTTATTGGATGCTCTATATTTTGTCAACCAAGGATGGAAGAA
TGTTAAAATGTTAACTATTCAGAATTGTTTTAAAAAGGTAAGATGGGATTATTATTGATATGTATCTCAA
ATAACGAATTTATTATTTTCAGGCTGGATTTAAGTTCAGTTTTGAAAATGAAGACACCATTGCTGAAAAA
GACAAACAATGCGTAGAAGTTGACATTGTATCGAATATTAATTGGAATGAATATGCCAATGTTGATGCAG
ATGAGGCTTGCCATGGTCAATTAGATGATGATGAAATCGTGCGCTCTTTAGTTCAAGATGCAAAAACCAG
CGATAACGAAGAAAGCCATAGTGATGAAGATGTGGACGATACTGAGCGTCCTACTTTTAAGGATGGGTTT
GCAGCAATTAAGGCTTTAAAGTCCATTTTTATGCGAAACAATAATGATGAGTTTTTGCAAAACTTGAATT
CTATGGAAGACAAGCTGTTTAATTTACATATAAACTCAGCTGTATTGCAAAAAAAAATTACTGACTATTT
TTAAGTTAGTTTTAAAAAGTGTTTTAATCAATTCACCATCACTTAAATTTATATGTCGATCTTACTTATC
ATTAAGAATGAAATTATCAGTTCCTTTTATGTTTAACATTGTTATAAAGAAATAAATTCTTTATTTTTCC
TTAAAAAAAAAAATTAAGTTAGCTGCATTTTTAAGTTACCTGCATCGAGGCATTGTGCAAAGTACTCGAG
GCAGCTAAGCGAATTATACTG
>TC2_FR5_Takifugu_rubripes
CCGTAATTTCCGGACTATAAGCCGCTACTTTTTTCCTACACTTTAAACACTGCGGCTTATTCTACGGTGC
GGCTTATTTATGTATTTTTTCTATCGGCCGCTAGGGGCGCTCGAGCAGAAAAGGTAAGAGTGAGACAGGT
GGAATATATGTGTCGAGGAAGACGCAAGTTTAGTGTAACTTCGCGCTTTGTGTATGAATAAAATTAGCAT
AAACAGACCCTCATCATGGAAAATGCAAGAAGAAATGCATATGACGCAGCTTTCAAGTTAAAAGCAATCG
AGCTGGCCGATAAAGAAGGAAACAGAGCTGCTGCACGTAAACTTAACATAAATGAATCGATGGTGAGACG
CTGGAAACGGCAGCGGGAAGAACTGGAGCAATGTAAAAAGACGAAAAAAGCTTTCAGAGGTAATAAAAGC
AGGTGGCCCGAACTGGAAAACATTCTTGAGGACTGGGTGAGCACACAAAGAGCAGATGGCCGAGGTGTTT
CTACTGTGCAGATAAGACTGAAAGCAAAAACAATCGCCACCGAAAAGAAAATTCAGGATTTCAAAGGAGG
ACCGTCGTGGTGTCTAAGATTTATGAAACGAAAAGGTCTGTCCATCAGGACACGGACAACTCTGTGTCAG
CAACTCCATCCCGAATACGAGGAACAAGTCGCAAATTTTCAGAAATTCATTCAAACAAAGAGAGCAGAGA
ATTCCATCGGACCAGACAACATCATAAATATGGATGAGGTACCTCTGACGTTTGACCTGCCCCTCACCAG
GACCGTCAACAAGAAAGGTGAAGCATCTGTCACACTGAAAACAAGCGGCCATGAGAGGACGCATTTCACC
TGTGTTTTGGGCTGCACTGCATCCGGAATGAAGCTTCCACCAATGGTNATTTTTAAGCGGATTACTATGC
CAAAAGAAAAACTCCCGAAAGACANTGTCGTGAAAGTTAANACGAAAGGGTGGATGGTAGAGAGCGTAAT
GAAAGAATGGTTGACCGAGTGTTATGGNAAGCGACCGGGAGGATTTTTTCATAGAAAAAAAGCGTTAGTC
GTTTTGGACAGCATGAGGGCCCATATTACAGATTCTGTGAAAGCAGCCATCAAGGGGACAAACTCCATCC
CAGCTGTGATTCCTGGGGGCACAACAAAGTATTTGCAGCCACTTGACATTAGTGTAAATCGTGCATTCAA
AGTGGCCCTCCAAGTTGAATGGGAGGCTTGGATGACCAGCGGCGAGAAATCGTTTACCAAAACTGGCCGC
ATGCGAAGAGCAACTTTTGCACAAGTCTGCCAGTGGATCCTGACAGCGTGGAGCGGTGTGAAAAAATCCA
CCATCACCAACGGGTTTCGAAAAGCCGGTCTGCTGCGTGACGGAGAGGACAGCACAAGCTCAGGAGTGAA
TTTGCCTCAGGATGAGAGTGACACTGATAGCGACAACGAAAGAGAGACTGAGAGAGTGTGTGGCGAAGAA
TTTCTGACGCTATTCCAATCCGACACTGAGGAGGAAGACTTCCATGGTTTCAGTACACAGGAGGAAGATG
AAGACAGCTCTCGGTGACTTTTACCGGTATGTTTTTTTTAACCAGCCCTGTTGGTGCTGTGCTACCGTGT
TGCTGTTATGTTATGTTACTGCCGCGTCTGAGTGACTTTTACCGGTATGTTTTTTTAACCAGCCCTGTTA
GTGCTGTGTTACTGCCGTATTGCTGCTGTGTTACTGCCGCGTCACAGGCACTGTTTGAAAAGAAAAGCAA
AGGTAGTGTAGCGTGTTGGGGAGGGTCAGTGTGGGAATTTCCCAGCATGCTTTGTGGCAGTGTGTCTGTG
GGTTCAGGTTGGTGTTAACCCTGTTTTTGTTCGTTGTAAATGTTATCTTTTGCAACTTTCAATGTTAGTG
TTCTATTTATTGAGTTCTGGTTGTTGATGTATTTAATTACTGTTTTAATTACTGTTTGCACCTGCACACC
ATAAGCCAGGTTATGTGTGTGATTGAAGACCTCCCTTCGTTGATGTGTCTTCTGTTCAGTGTTTAATAAA
GTGGCTCTTTCTGCAGTTNAACTGCAGAATAAGCTGGCAGAAGTCTGCGTCTGAGTTCTTCCGCGACCTA
TGTTTCAATGCGAGACAGGTGCGGCTTGTATAGGTACAAAATTAATTTCTTTCTAAATTAGATTATGCAG
GCTTTTAATCAGGTGCGCTCTGTAGTCCGGAAATTACGG
>TIGGU2_FR_Takifugu_rupbripes
CAGTGGGACCTCTACTTACGAACGTCTCTACATGCGAAATTTTCAGGTTACGAAACGTCTCAACGGGAAA
ATATTTCCTCTTGTTACGAAAGAAATTTCAGGATACGAAAGGCAAAAATACGCTACCGCTGCTACTCGCA
GCTCGCGGAGTTTAGCGAACGCAAACATGCTTGTAGCTGCTCTGCCATTGGCTATCGCCTAGCATCTTCC
TGTCATCCCATTGGCTAGGAGGGACGTCAATATGTACAAGTTTGTGTGTATCCCAGCGTCGCCTTCGTTT
AACTTTTATTTATTGTGGACCCCAGGAAAGTGATGGAGAAAAGTGAAAAAGAAGAAAAGAAGGAGAGCTT
TTTTGTCCATACAAACGAAGCAAGAAATAATAGAAAAGCATGAAAAAGGGATGCGTTTGGTTGATCTCGC
CAAAGAATATGGCCGTAATACGTCGATGATCGCCACAGTATTTAAACAAAAGGAAGCCCTAAAAGCTGCG
ACTCCTTCCAAAGGACTCTCTGTCNTTTCGAAGAGGAGGTCGGCAGTGAATGATGAGATGGAAAGGTTGT
TACTCGTGTGGATAAAGGAGAAAGAGATCGCTGGTGACACAGTGACCGGGGCTATAATTTGCGAAAAGGC
AACCGCCATCTATAATGACCTGGTGACGGAGGATGCAGGTGAGGGAACTTCGGCGCAAGAACGACACCAG
GAGTTTAAAGCATCGCGTGGGTGGTTCGAGAAGTTCAGGAGGAGGACTGGAATTCACTCTGTTCTTCGCC
ATGGTGAGGCATGTAGCGCTGACCACAAAGTGGCTGAAGAATTTGTGCAAAAATTCAAACAATTGGTGAT
TGATGAAGGCTACGTTGCACAGCAAGTTTTTAATTGTGATGAGATGGGCCTTTTTTGGAAAAAGATGCCT
CGCCGTACCTTCATCACAGAAGAGGAGAAGAAAATGCCAGGCATGAAGGATCGCTTTACGCTTGCTCTTT
GGTGCAATGCAGTGGGGATTGCAAATCAAGCCCCTGCTGGTGTACACTCCAAAAATCCCAGAGCAATCAA
GGCTCACAAAATAATAAAGAAAACCTTCAGGTGCTATGGAGGGCCAATGCCAAGGCCTGGGTCACCCGAC
AATTTTTTGTTGAGTGGGTGAATTTGGTTTTTGGCCCTGGTGTTAAGAGGTACCTAGAGGAGAACAATCT
CCCCTTCAAGTGCCTCCTCATTCTTGATAATGCTCCTGCCCACCCACCTGGCCTTGAAGATGATATCCTG
GAGGAGATCTCGTTTATTAAGGTGCTGTACCCCCCACCTAACACCACCTCTATCTTCCAGCCCATGGACC
AACAAGTCAATTCGAACTTCAAGAAACTCTACACAAAACCCATGTTCAAAAGGTGTTTCGACATCACTGA
AAACACGCAGCTTACCCTTCGTGAGTTTTGGAAGCAGCACTTTGATATTGTTGTTTGCCTCAAGATGAGT
GACATGGCTTGGCAGGAGGTGACCAGACGTAACCTTAATGCAGCTTGGCGAAAGCTGTGGCCCGATGTTG
TTGCCCCACGAGATGTTGAGGGGTTCGAGGTGGAGGGTGAAGTTGAGCCTGAAGTTGATTAAATTATTTC
GCTTGGCAAGGGCATGGGTCTTGAGGTGAATGACGAAGACATCAACAAGTTGATTCAGGAACACAAAGAG
GAGCTTTCGACAGGGGAGCTGAAGGCGTTGGAAGCGATGCAACACACGGCAGTGCAGGAGGAATTCGGAG
AGGACGAGGAGGAGGCAACCAGAATAAAAGACATTTTAGGAAAATTCCATGAAGTTTCAGAATTTGTCCC
AGAAAAAGTCGGGCTATTGCTCATTATGATGATGTTTGCCTTTCACATTTTCGAAGGATTCTCAAAAGCC
GACAAAAGCAAACGTCCTTGGATCAGTTCTTTAAGAAACATCAGGCAAAATCCAGAGAGAACTTGAACCA
AAGAAGGCAAAAGGTGACGATGATAGCAGCTAAAAAGTAAACATAATTTTTATTCTTTACATTATTCTTT
GTTTTTTGCATTATGTACAGTTCTGTTCGTTTATTGTGGGTGTTCGTATGTTTGTCCATTAGATGGCGGT
GTTACCACAAGTGTTAACGTTCGTTGCTAGTAATGACGGCTAATGTAAGATTAGCCTGTAATAAAGTTCA
TTTTGTTCCTGGAGAAGCCTTGCACTGAATTCCTACATTTATTGTGCGGTAATCTAATTGTAACATGTAT
TTGTTACATGTTTTGATGCATTTTTATGATTTATAAAAAAAATTATGTCCGAATTTTTGGGGGCTTGGAA
CGGATTAGGGCATTTACATGGAAAACGCGTCTCTACTTACGTAATTTTCAGGTTACGAAACAACTTCCGG
AACCAATTAATTTCGTAAGTAGAGGTCCCACTG
>L39906.1_TBE1_Oxytricha_trifallax
TCAAAACCCCAAAACCCCTTAGTGAGGTTTATAAGTGCTTTGATTTGTAGGGAATTTG
TTAGGGGTTGGGGTTATTAATTAAATGCGAGACAAAAATAGCAAGCTTTTGGGGTCTATT
TATGATGAAGATTATATAGATTTAGTGTTTAAACTGCGATATGGAGTTGGTATATACAGT
GAATAAATCAAACCAGTACTAAACTATAAGTCTATTGCTCTACTCATAAAGCGAAGTCCG
TCAACTGTTCGTTCCCACTGTCTTATAGCACTATAATTAAAGAAATAGTAGCAAAATTCT
TAGCCTAAGAGGTAGTCAAAGTTTCTATAGAAGCATATTGACTATCTTATTAATGATAAA
ACTTTGAAGTATTGGGCTCACTTCTCTTTAGACCAACGAGCTACTATGTTTCATCGCCAG
TTCCCTGAGTTGAAGATCTCTGCTTAGTCTATAGCCAACATCTATAAACGAAATGGTATT
TCTTACAAAGGTGTTAATCGTATCAAGAGAGTGATTGATTTCACTCTGCCATTTTACAAC
AATAACCTTAATTATATTTATAATTAAATGCAGAGAGCTATTACTAATGATATTAAGTTT
ATACATGCTGACGAGGCTGTGTTTACCTTCAACACTTTTATCTAGAAATCTTGGTATAAG
AGGCATAGTAATATAGAAGTATATGACTAGAAAGTCAAGGTATAAACAATGGCAATTCTT
GGAGGTATTAGCGAGGATGCTGGTTTAGAAACTTATGTTATTCATCCTCGCTCTATTAAG
ACAGAGCAGTATATTAAGTTCTTAGAGCAGCTGAGAGAGAAGTACCCTGAATAAGAGATT
ATACTATTCGTTGATAATCTTTCTGTTCATAAGACTAAAGAAACAAGGAAGAGTTATGAG
CAACTAAGAATAACGCCAGTGTTCAACGTACCTTACAGTCCATAGTTTAATGGAATTGAG
TTCTACTGGGGTATATTAAAAGGCCATTACAAGAAACTGCTGCTATACCACTTGATGCAT
GACCTACCTATCGATACAGTAGACTTTATTAAAAGTTCAGCGAAGAGAGTAGATAATTTA
TTGGCTTAAAAGTGTGCGAAAGAAGGGAGAGTGAATGTATATAAATAAGTTTTGTAGTTA
AGTTAATGAATATATAAGTCACATTTAGAATTCTTTAGAGGGAGCTGGCTTCTCTTTCTT
TTCTTCTACTTCTTGCCTCCCTCCTCCTAAGTTTCTTCTCTTGCTGCCAGCTCCAGCATC
TATATTCATTTACTCTGGAGGCTAAATATTTGAATAAAGTGTCTTGCTAACTTCATACTT
TGTCTGCGACTTTCGCTCTCTATGAAGCTTGCTCTATTCCTTCATCAAGAAGATGCCAGT
ACCAGATTTTTCTAAAGAGTTAAGCTAGAAATCTTACTTGAAATATAAGGGTGCTTCTGC
AGCTCTGATAGCCAGCTTTCACTTATCTTGATCCCTTGTTTATCCTTATCTTCTGAAGAG
ATGCTGTACCTTTTCTTATGAGATTCTTGAATAATTTCTTTCAAGTAATCACCTTTTATT
GTTGCAAGTATGCCAAAGAAATAGTTTCTTTCAGGAAGTTTATTTGACAACTGCTTCTTT
GTAGGCAGGTACAACGAAACCTCTGGGTCATTCATTGCATCATCATATAAATTAGTCACA
GAGATTTCAGGATAGTTTGGAATCTCTGCAAACTTTACATCTTAAGTTTTTAATGCTTTC
TTCTCTTCGCAGAGTATGGCTCTTAAAAATGAAATTTTAGTACCTTCCATCGTTGGCAAG
AACAAACCAACTACATAATCAAGATTAGTTACTATGAGTTCATTACCTTGCTGCACCAGG
TAGCGGTGCAAATCCTCCTTGCTTCTAAATCTTTGAATCAATTCTTGTGCTTGCACTCTT
TTCATTACATCATTCATTGACTCCATCTTGTTAACAGATCTAAGAAATGATATTCAAATT
TAAGTTTATTGATTTCAATTATATACCTCTGTAAAACTTACTATTAAATATGGGCATCCT
ATAGGAGGTCAACCTCTAAGAAGGATATGGAGAAGGTTTAGAGAACTGGTTTCAAACTTG
AGAGATTGATATCAATTTCTACTGTTATAGTTCCATATTTTTAAATTTAAATTGGTACGT
ACTTAATTAGGAGCAGCTCCTAAAATGCTAGTACTTAATTAGGAGCATTAATTAAAGCTA
GTACTTTATTAGGAGCACCCTAATTTTAATCATAAAATCACAAAATACCTCCTAAAGCAG
TACGTACTTAATTAGGTGCACCTCCTAAATCGGTACGTACTATAATCAACTTATTATTGA
TAGTAAAAATGGTTACTTTCTCACCCATTTTTAGAGCTGGTTCGTCTCTTAGTCCTCATT
TATCTTCGCTAATACTCTTAGAACTTCCCTTGATACTTGTAGGCTTGCAAAGCTCTCATA
TAAGCTCTCAGTTATAGAGGCAGTTTTATAATTTTAAATTCAAATTTAAATATGAGCGCT
AACATTTTAAGAAAAACAACAGCACTTCCATAAAACTAAATGAGACTTACCTTTGGGAGC
AATAAAAAGTGTGATAGCTGCGAGATGAACTCTCATAAGGAACTACCAGAGCTATCACTT
GATGTCTCTGTTATTAAAATTGAAATTAATAATAGAAAATTAATGGCAAACAAGTGCGTG
GGAGACAGAGAGGAGGAGAAAGGTATTAATGAAATTCCTATACAAACTGAAGAAGTTGAA
GTCTATTTTTGTGAGTTATGTGAGAGAGATTTTGCTCATAAATCAAGCTGGTACAGACAC
ATGAAGGAGCATAGAGAAGCAAAGCCCACTGTATACTTAAAGCATGATAAAATAGATGGA
AAGTATGACTGCTTTGAGTGCCATAAGTAATACTCTCATACAAGAGACTTAAAGAAGCAT
CTATTAAAAGCTCACAAGAAAGATATAGAAGTTGAGAATCATGAAGTTGAGCTGAAGCTT
CTAAACAAAAGAAAAGCGAGGGAATATTCAAAGGTCGTAGTACCTGAATAAGCTAGAGAG
TTAGAGTACGTTAAGAAGGCACGCAACCAACTGACCTCTGAAATAACAAAAATTATGATC
AAGATTCAATACAAGAAAATACCGGTTCTTGCTTAAATTGACCTAGACACTTCTCTTTAA
AGCTACCTTATAATAGAAGACTCCTTTGATAAGAAAGTTATCAATGATCATCAATACGCA
TACAAGGTGTATCCCTTCAACTATCTCTTAAGTGATGATAAATATCAGATGGAGTTTACA
AATGAGTATCAAGTACTCACTTAAGCTAAGTTTAAAGAATGTAGTTACTTAATCAAGCTA
GATGCTGTTCTTCTTGCCAAGGATCATGTGGCTCTCAGACTCCCACTCTATGAAATGACC
CTCAGAGATTTTATTACTGATCAAAGGAATCATAAGTAACTTGCTTTGATAGCAACCTAA
ACCTTACAAGGTATAAAAGAGTTACATAAGTTAGGCTTTGTTCATAGAGATTTGAAGCCT
GAGAATATTATGATAAACTTCTCACCTGTAAGAGTGGCAATTATTGACTTCAACAGAGCA
TTAAGGGTGGAAGTATCAAGGCTAGGAAGTGTTATGGGAACTCCAGGCTATTATCCTGAA
AGAGAAGACTGGAGAGATGGAGATTATTAATGGGATGTGTGGGCTTTAGCAGCAATAATA
ATAGAGTGCGATATGCCTCGAAACGATTACTACTCTACTAGGTGTGAGAAAGATGCTAAG
CAAAGAATCAAGTAATTTATAGACAAAACCAGAGTCTCTCAATAATTAAAATAAATGGCA
GAATCAATAATATTAAAACCAAACTCTAGATCAGACATAATATTAGAACAGATAGAGTTG
TGGTTAAGTAAGATAAACTTCAGACCACTCCCACATGATCCAAAAGTGCATTTTGAGTGA
TTAAATTAAATAAATTTACTATAAATTTCACATTAAAACCTATTAATAACCCCAACCCCT
AACAAATTCCCTACAAATCAAAGCACTTATAAACCTCACTAAGGGGTTTTGGGGTTTTGA
>Tc1_ML1cons_Myotis_lucifugus
CACTGAGTGGCCAGATTATTATGACCACCTGACGTTTGTAGGCAAATTAGCTATAATTTC
GCGCTGAAGTTGCTAGAGGGCCAGACCATTATAAATAGGGAAGCAGGTTGTTTACCACGA
CAGTAGAAGTGATTTTTTTTTCTGAAGATATGGGTAAACAACGCGATTTAACAGCCTTTG
AACGTGGGATGATTGTTGGCACTCGGAGCCATGGAGCGAGTATCAGCAAAACAGCTGAAT
TCATTAAATGTTCAAGAGCAGCTGTTGTTAAAGTGTTTAAAGACTGGACTGTCAGCCGAA
AATCTGGGTCTGAACGTGCGAATTGTGGCCGTCAGCGACTAGTCAATGTTAGGGCAGAAC
GGGGAGTGGCAACACTGGTACAAGACAACAGAAGGGCAACAGTGCATCAAATTATTGCAG
ATCTTAATCAGGGATCCTCTCAAATGATCTCTGAACACACTGTTCACCGTACACTGCATC
GTATGGGATATGGAAGCCGAAGGCCTGTTCGAACACCTTTGCTGTCTGCAGTTACCAAGA
TAAAACGTCTCCAATTCGCACAGGAACACAAGGATTGGACAGTCGAGCATTGGAAAAAAG
TCATGTGGTCCGATGAATCACGTTTCCAGTTGCATCATGCAGATGGCAGAGTGAGAATTT
GGCGGAAACAGCATGAAAGCATGCACCCCACATGCATGAGTACAACCCTTCAAGCTGGTG
GGGGCAGTGTTATGGTTTGGGGCATGTTTTCCTGGCATGATTTGGGCCCTTTAATTCGTG
TGGAACAACGTCTGAATAGCACAACATACCTAAGTATCGTTGCTGATCAAGTTCATCCTA
TCATGTTGATGGCGTATCCCAATGGAGATGGCTTCTTCCAACAAGACAATGCGCCATGCC
ACGGTGCTCGTATTGTGCAGGAGTGGTTTCAAGAACATGAGGGAGACTTTACCTTGCTTA
GGTGGCCCCCACAATCACCAGATCTCAATCCAATTGAGCATTTGTGGGACGAAGTTAAAA
GAGCCATCAGGCAGCTGGTTCCACAACCATCAAATCTCACAGAACTGGACAGTGCTATTC
ATCAGGCATGGTGTCAGATTCCTCGCATCACCTTTCAACATCTCGTGGAGTCAATGCCAA
GAAGAATCGCCGCAGTATTGAAGGCAAAAGGTGGCCCAACGAAGTACTGATGGGGTGGTC
ATAATAATCTGGCCACTCAGTG
>AF078934.1_Soymar1_Glycine_max
TCCCTNCGTTTCAAAATACATGTCCATTTTTGAGAAATTGCGGTAACCAAGGACAGGCTAATTTGACACA
AAAGTTCCTATTTTACCCTTGTCCTTTATTTTCTCCATTTTATATTTATTTATCCCACCTCATAATTACT
CCCAATACCAAAATTAATTAAAGTTAATCAAATTACAATACCAATACATACTGGCAATACCAATACTACT
AAATGGCATTATTTTTGCTTCGGTATTGAAAAGCTCAATTGGCATAGTTCGGTTATCAAAGTTTTTTAAA
ACTCAATTGAAAAAACTTCCCTCCATTATTAATTATACTCTAATCTTAAAATGTTTACCACCAAAGTTAA
ATTAAAATTTGTATTTCCCACCATTTTTTCAAAAACACTTATAATTTCAGTATATATAAGAGTTAGGTAC
TCATTTATCAAATTTATATTATTAATGAAGAACAAAATTTTGCTATGGATCTCAATGCTTTTCCATTTGA
TTTAAATGAAGAACCATTGTTTGATTTAAATGAAGAGCCATTGTTTGATTTAAATCAAGAACTACATGAT
TTAAATGGTGAGGAAGAAAACTTTGCTACAGGAGAAGAAAGCAACACTCACATAACTGGTATGTACTCTC
ATTTTCTTAAATTCTTTTTTGTTATACGTAAAAAATTTGCTACATATAATTGCTTTGAGATACTCTACAT
ATATAGTACTCCAAGTATATAGAATTAGCCTAAATATAATTGTACTCTAATGCTCCAGTTTATATGATGA
TATTACAGTTATTGATGGTATTCTTAGATTTCATAGATTTTTTGTTATATTTATTTTGTAGAGATTTTTT
TTGTTATGAGTATTTACCTTTATCATGATTATTATATGTAACTCATGTAACTTTTGAAGCTGATTCAGAA
GAAGTCCATGAAGTTCAGAATGAAAGTCACGAAAATATTCAAGAGGAGCAGCCCCAAAACAATGATGAGG
AACAACTCCAAATGCAAAGAAAGGTTAAAATGTTGAGTAATGAAGAGCGCATTACCATTTATCAGCTACT
ACTGCAAAAAAGTGTTGATGGAAAATTACCTCAAGGGGTGAAAGAGTCAGTAGCTTCATCATTTTCAGTT
TGTAGGAAAACTATCGACCGTATTTGGAAAAGAGCAAAAGAAAGTGAGACTCATGATGTGTCTCATAAGA
AGACAAAAAATAGTGGTCGCAAGAGAGTTGAAATTGATTTGAGTCAACTTCGTGAAATCCCTTTGAGCCA
AAGAACAACTGTTCGAACTTTAGCTGTTGCCATGAAAACAAATACAAGTGCAATGTATAGGCTTATACAA
TCAGGTGCAATAAAGCGTCATTCGAGTGCCATAAAGCCACAACTGACAGAGGAAGGTAAAAGATTGCGGT
TGGAATTTTGTTTGTCGATGCTTGAAGGTATACCGCATGATCCAATGTTCCAAAGTATGTACAATATTAT
TCACATTGATGAAAAATGGTTCTACATGACGAAGAAATCTGAGAGATACTATTTGCTCCCAGACGAGGAT
AAACCACATCGTAGTTGTAAAAGTAAAAATTTTGTTCCAAAAGTTATGTTTTTAACTGCTGTAGCTCGAC
CAAGATTTGACTCGGAAAAAAATGTAACTTTTTCAGGGAAAATTGGAATTTTCCTGTTTGTCACTCAAGA
ACCGGCTAAAAGGACAAGTGTTAACAGAGTGGCGGGAACAATGGAGACAAAAGCAATAACTTCGATAAAT
AGAGACCTCATAAGGTCAGTTTTTATTGAGAAAGTGCTTCCAGCTACAAAGGAAGTGTGGCCAAGAGACG
AATTGGGGTCAACGATATTCATTCAACAAGATAATGCAAGAACTCATATTAATCCTGATGATCCTGAGTT
TGTTCAGGCAGCCACACAAGATGGATTTGACATCCGTTTAATGTGTCAACCTCCTAATTCTCCGGACTTT
AATGTCTTGGACCTCGGATTTTTCAGTGCTATACAGTCATTGCATTACAAGGAAGCACCTAAAACTATTG
ACGAACTTGTCAATGCAGTGGTGAAGTCGTTTGAAAACTATTGTGTGGTGAAGTCCAATTTCATATTTCT
CTCATTGCAGTTATGCATGATAGAGACAATGAAAGCCAAAGGTTCCAATAGATATACATCTCAGCATATG
CAGAAGGAAAAATTAGAAACAGAAGAACAACTACCCATTCAATTGAAGTGTGACCCAATATTAGTGCAAG
AAACTTTGGATTACTTAAACAACAATTAACAGTACCTATTATGGTTGGGTTGTAATCACATTCATATTTT
ATTCCAAATACTAGTATTATGCTTTGATTTATAAGAAAGTCCAATATTTTATTCTGACATATGAGCAATA
CTTATACATCAAGACTATAACTATAACTGTTATTGAGTATCCATAGAAGTAGAACAGTGCCATAAGACTA
TGAGCAATACTTAGCCTAGATATTCTCCCTCTCACGTAAGTACCACTCCCAGACAGTATATAAAACACTA
AGTAAGGATTTGACAGTACGTAAAACATTAGAAAGGATTTCATAGTACATTTTTATATTTTTTTGCAATA
CAACAAAATCTTCTAAATCACTTCCATTGAATTCATGAATTTAAATTGACAAAGTTTCAGTTAAGATTAG
GAAGATAAATTTTCAACATCTTGTTAACCACATTTTCTCCTTCTCCCTCAACCTCTCCCTCTCCTTCTCC
CTCAACCTCTCCCTCTCCTTCTCCTTCTCCCTCAACCTCTCCCTCTCCTTCTCCATTAACCTCTTCTTCT
CCGTCTCCGTCTCCGTCTCCTCCTCCTCCTCCACCACCACCACCTCCTCCTCCTTCTTCTTCTTCTACTG
GATATTCATTCAAATCAAATCCACAATCTGCCTTTATATTTAAGTCAAAATCCTTTGTTGCTTTTGAAGA
TGCTTCTACACAATCTCCATGTTTTTGCATTTTATCCTCTTGCAAGGCTATGTTTGTGTCACTTTGTAAC
CCATCAAAAGAGTCTTCAACTCTTTCATATTGTATGCTGTCGAAAGAGTCTTCAACTCTTTCATTTTGCA
ATCTTCAACTTTCACAGACTTTCCTTTGTTTTCCATTTTTTTTGTAGTTGTAATTACATATAAATTTGCC
ATTTTTATAAGTAGTCCATCATGTAACNACCTTGGTACACACAAAGAGTTAGAGAGTCAAGGAGTAGTTC
TTGGGAGAGTTGGAGGGCTACAAACTCCTTATCTTCTCATTGTTCCGCTCCTCGAGCTTTCATTCCTAAA
TTCACTGTTTCGTTCCTTGATATACCTCCCCACCAATAGATAGAGACAAATGGGAATTAATTATTGTGGA
CAAAAAACTAGAATCCAATTAATTAGTAGGCAAGGCAAAATAGTCAAAATGCATCCTTAAACTATCAAAT
GGACATGTATTTTGAAACAAAAAATTTCTCCAAAATGGACATGTATTTTGAAACGNAGGGA
>U58946.1_Tan1_Aspergillus_awamori
ACGTAATCAACGGTCGGGCGGGCCACACGGTCAGGCGGGCCACCCCTTCGAAAACACCACCTTGAATCAC
CTACCCGAGGCTTTTCAACCACCACAAATGCCACCAAAAGCATCTATCCCATCAAAATCGCAGGTGGAGC
GGGAAGGCAGGATTCTTCTTGCCATTGAAGCTATTCGGAAAGGCCAAATCACTAGTATTCGTGAAGCAGC
GCGTGTTTATGACGTCGCTCGAACTACTCTCCAGGCTCGATTATCTGGACGTGTTTTCGCTAAAAATATG
ACCAACGCACGTCAAAAATTGTCAAATAATGAAGAGGAATCGCTTGTTAAATGGATCCTATCTCTAGATA
AGCGAGGAGCAAGCCCCCGGCCACTTGATATCAGAGATATGGCTAATTTGATTATCTCTAAACGAGGTTA
TTCAACTGTTGAACAAGTAGGCATCAACTGGGCTTATAGCTTTGTTAAACGCCACGAATCCCTACGAACT
CGATTTGCTAGACGACTCAACTATCAAAGAGCTAAAATGGAGGATCCTGAAGTTATAAAAGACTGGTTCA
AACGCGTACAGGAAGTTATTCAAGAGTACGGGATCTCATCAGATGATATATACAATTTCGATGAAACAGG
GTTTGCTATGGGAATGATTGCTACATATAAAGTAGTAACTAGTTCCCAGAGGGCAGGTCGGCCGTCCCTA
GTTCAACCAGGGAATCGGGAATGGGTCACTGCAATTGAGTGTATTCGCTCTAATGGAGAGGTTCTACCTT
CGACCCTGATCTTTAAAGGCAAAACACATCTAAAGGCATGGTATGAAGGTCAATCTATTCCTCCTACCTG
GAGATTTGAAGTCAGTGATAATGGTTGGACTACTGATAAAATTGGACTTCGATGGCTTCAAAAACACTTC
ATTCCCTTGATTAGAGGCAAATCAGTAGGCAAATATAGCCTCCTAGTCCTCGATGGCCACGGTAGTCATT
TGACACCTGAATTCGACCAATCCTGTGCTGAAAATGAGGTTATACCTATTTGTATGCCTGCTCATTCGTC
CCATCTACTTCAGCCTCTTGATGTTGGTTGTTTTAGTGTGCTTAAACGCACGTACGGAGGCATGGTTCAA
AAGCAGATGCAATACGGCCGCAATCATATCGACAAGCTTGACTTCTTAGAGGTCTATCCTAAAGCTCACC
AGTGTGCTTTATCAAAGTCGAATATAATCAGTGGTTTTAGAGCAACAGGTCTTGTTCCTCTAGATCCTGA
TCAAGTGCTTTCTCGACTCCATATTCGCTTGAAAACACCACCAACCCCGGATAGCCAGTCAAGTGGCTCA
GTGCTTCAAACACCACATAATATAAAACACCTTTTGAAGCATCCAAAATCAGTGGAACGCCTACTTCGGA
AACGGCAAGCAAGTCCAACTTCACCTACAAACTCTACACTACGTCAGCTTCTCAAAGGGTGTGAACTAGC
AATAACAAACTCAATCATACTGGCTAAGGAGAATGCGGAATTACGTGCTAGCCATGAAAAGCAACTACCA
AAGAGGAAGCGTTCAAGGAAGCAGGTGATCTATACAGAAGGCACTACCGTTGAAGAGGCCCAGAGAGCTA
TACAGGAAGTGGAAGAGGTGCAGAATGATGAAGATATTGAGGTTGAACCCCAATCTCAATATACGGAGAC
CCCCTCGCGCGCGCCTCCACGCTGCAGTAATTGCTTCAATATAGGCCACCGACGTACACAGTGTTCTAAA
CCACCTACTAATTAGTTAGATAGCTGTTTTTACAAGCATTTATGTTGATTTAGAGGCCTCATTTTGATCA
TATCGGGTAATCCTACCGAGAGATGGCCCGCCTGACCGTGTGGCCCGCCCGACCGTTGATTACGTACGTA
ATCAACGGTCGGACGGGCCCCCCGGTCAGGCGGGCCATCTGGTAATACTATACAAAAGATATCTTTTTAA
ACATAATATATCTCTACCATCCAGGTCTAGGAGAATTAGATTTCTTCTATATAGATTTTAAATAATATAA
ATAATATCTATATACCTTCTAAAAATGAATATACTTTTACTTATGGACTTATCATATTACAATATCTGTA
TTTATATGTATTATATAAGAATCTGGTTTCATTATCAAAGTAAAAATTCTAAAAATCTGAAAAATTCATG
GAATACTTATTCTTATATATATAAACTATCTACAAAGTTAGAGCTTCATAGAAGTAGTACTGGTTGATAT
ATAATAGAATCAAAAAGACATCTTTTATATGGGATTTCAGGATGGCCCGCCTGACCGTGTGGCCCGTTCG
ACCGTTGATTACGT
>AY121783.1_Bmmar1_Bombyx_mori
CTTAGTCTGGCCATAAATACTGTTACAATTAAAGAAACAAAATATTACATTTGAATTTTGAATCTGTCAT
TTTTATATGATTTGTCATTGAGTTTTTTCATTTTGGCGCCAATACATTGTACAATATTTTGTGATATTAA
AATGGAGTGGGGTGATAGAGAGAACCGAATCGCTGTGATTGCATTACACAAAGTAGGTATGGAGCCAAAT
GCAATTTTTAAAACTCTCCATACGCTTGGTATTAGTAAAATGTTTGTGTACCGGGCTATTAATAGGTGCA
ATGAGACCTCCTCTGTTTGTGACAGAAAAAGATCTGGCCGTCCACGTAGTGTTCGTACGAAAAAGGTGGT
CAAAGCAGTAAGGGAAAGAATTTGAAGAAATCCTGTCCGAGAGCAAAAGATTTTGTCTCGGGAGATGAAG
ATAGCACCTAGAACCATGTCGCGTATTTTAAAAGATGACTTAGGACTTGCAGCCTATAAGAGACGTACTG
GTCATTTCTTAACTGATAATTTTAAAAGAGAATTAGGGTGGTAAAATCGAAACAACTTACTGAACCGGGT
AACAACCAAAGGGAGTTCAATTAGGAAAAATTTGTTCGGGAAGAGAAATTTTTACCATGGACCACCAATT
TACAACAAAATGCCCGTATTTAATGCTCAAAGCTCTAAGGGAAGCTTCCCAATTAGTCGACAGAGTGCAA
CGTGGCAACTAATCCGACTTTCAGTGATGTTTTGTGGTATTAGCTATGAAGGAGTGACTGAGCCATACTT
TTGTGAAGAAGGTATCAAAACATCGGCACAAGTTTATCAAGATACCATTCTTGAGAAGGTAGTGAAGCCC
CTTAGCAACACCATGTTCAATAATCAAGAACGGTCCTTCCAGCAAGATTCGGCGCCAGGTCATAAAGCTC
GGTCTACGCAGTCTTGGTTGGAAACGAACGTTTTGGACTTCATCATACCTGAAAACTGGCCGTCGTCTAG
TCCCGATCTTAATCCGCTGGATTATGATTTATGGTCAGTTTTAGAGAGTACGGCTTGCTCTAAACGCCAT
GATAATTTGGAGTCCCTAAAACAATCCGTACGATTGGCAGTGAAAAATTTTCCCATGGAAAGAGTGCGTG
CTTTTATTGATAACTGGCCTCAACGTTTAAAGGACTGTATTGCAGCCAATGGAGACCACTTCGAATAAGC
TTTTTATACTTTAAATTATTTTATATTTATGTATTAAACTAACACACTGTAAAAGTAATAAATGTTATTT
GCAGCAGAATTTTTTTTTCCCTTTGTAACAGTATTTATGGCCAGACTAAG
>AF205929.1_Cirt2_Candida_albicans
TACCTCACGTGTCGGAATTTGTTGACACCCCACGACTTTGGCAAAAAAAATAAAAAATTGTAAACAAACA
AATAACCAATACTCTTTCCATTTTGTTTCAATAATACTTCAATATGGCAATTAAACGGAAAAAAAAAGCA
AGTGGTCGATGAAGTGGCTATGGCAAAAGCCATAAGTGATATAAAAAATGGATTATTGTTGTCTTATAGA
AAAGCAGCAAAGAAATATAACCTTTGTCATGAAACCATAAGGAAACGTATGAATGGAGTACTACCCAAAC
AAATAGCCCATAGAGGGAAACAACTCTTCACCCCTCAACAAGAGAAGGAGATAGTCAAATGGATTATTGA
GTCTGATGAAGCAGGAAATGGACGTAGCCGTCATGATATCGTTGAATATGCAGAGCTATTTTTACTGTTG
GACAGACAACTGGCTAGTATCGGTGGTTCTTGGTTTGAACGCTTTAAAAAAAGGCATAAGGAGATCCATG
TTGTTCAAGGAAGAAAAATATCAAGTTTGAGAGTAAAGGCAGCAACTCCCGATCAGATAAAAGAATATTT
TCATAAATATGACCTGATTGTCAGACAACATCAAATTCCCAACGAAAACATATTTAATTATGATGAATCT
GGGTTTATTATGGGTCAGGGTAAGAGTTCAAGAGTGGCTGTACCTAGCTATAAAAATAGAACTTACGTTA
AGTCTACTGAGGGCAGAGATAGTTGCACTGTTATCGAAGCAATCAGCATGAGTGGAGAAAAATTAATTCC
GGGGATAATTTTTAAAGGACAAACTCTAAGAACCGGCTGGTTTAATGATGATGCTTCAGACTACTACTAC
TCAGTCTCCAAATGTGGATATACTTCTTATTGGTTGTCTTGGCGTTGGTTGGAGGAGGTTTTTATTCCCC
AAGTGAAAGAAAAAACTAATCAAGGAAAAGTTTTGCTAATAATGGATGGGCATGGAAGCCACAAAACTAA
GAAGTTCAGAGAAACCTGTGAGGACAATAATATCATTCCATTGTATTTACCGCCTCATTCAACCCATTTG
TTACAGCCTTTGGACCTTGGAATCTTTGGACCAATAAAATATGGATACAAAGTAAAATTGTCAAAATTGG
CCCATGCCCTTGGGACAGATCCAGTTAAGCAGCAGTTATTTTTACTGAACTACTATGAAGCAAGACAGGA
AAAGTTAACCAAAGAAAGAATCATTCGATCCTGGGAAACTGCTGGCCTTAATCCATTTGATGTTGACAAA
GTGTTAAATTCGTCCCAAATGATTGCGGCGAAAATCAATAAAGAGATAGATGATTATGAAAATAATAGAG
ACGAACATACTCAACAGGATGATGTTGAAATTGGACTATATTTAAGGGGAACGCCAGATGAAGAGCTTAT
TGACAAGTTGACGAAAAAAATTGATTTTCTTGAATTGGAAAATACACAATTAAAAACGGATGTTGCACAT
TTGCAAGCAGAACTTACCAGCGCTAAATTAGAGATTGACAACTATAAAGAAGCTCTAAAGAATAAGAAAC
CACCAGGAAGAAGTTCTGCCATTCCTATGGATGAAAATCAAGGCTTCAAGCGAGCAGCGCCCTATGCCAA
AGAATATCGTCAAAACCCACCAAAGAAGAACAAACGAAAAGCTTTAACGGATATGACAAATTGTACTAAT
GGTAGTAATAGTTATATCAGAAGTTTGTAGGAATTTAGTGAATAGTCGTAGAGTTAGAGTTGAATTTATG
TGTTTTATGATTATTGTCAAATTAGTAATTTTTTGCCAAAGTCGTGGGGTGTCAACAAATTCCGACACGT
GAGGTA
>AY282463.1_transposon_mariner_Trichomonas_vaginalis 
TAGGGTGTCCAAAGGTGCGTTTAGCACAGCGCTCTATATGAGACTATTAAAGGAGATATATGCTGATTAT
AAATATATAATAAAAAATATGAATATATGTATATGATGAGTATGTTGTATTTTGGCGCCATGCCGGGATA
TAAAATGAATTTTGAGACAAGAGGCGGTTTCGCGGGAAATTTTGGCGGGATTTTTTTCATTTTTTTAATG
AATCATAAAGAAAACATCCTCGCTCTTGCAAAAAAATGCAAAGACTGTAAAAAAATCTACGAGACATTGG
TAAAATGCTTCGGTATGGATGCTCCTAGCTATTCCACTGTAACGTATCATGTTAGGATGTATCACTTCAT
GAACAAAAAGGCGCCCATCATAAAAATTGACAAAAAATCGCCGGATCAAAGAAAAATCAAAGCAATTCTT
CAAGCGCTAGATGAAGACCCAAGAGCATCACTCAGAAGGATAGAGGAGATGACAAAGATACCACGTACAA
CAGTCAGTTATTATCTGCACAATTATTTGAACTACAAACTAGCGTATACACGTTGGGTTCCGCACAACCT
TAATTCAGTTCAAAAAAAATCTAGAGTCCAATCTTCGAAAGAGCTCCTCTCTATATTGGGTGCGTATCAA
TCCAAGAAGTTTCGCTTTTTAGTAACAGGGGACGAGTCTTGGTTTCAATATGCAACAGAAGCCAAAATCA
TGTGGATCCCGAAGGATGAAAATCCGCAAACATTCCCGAAGAAAAAAATTGACACACCAATGATGATGTT
GTCGGTTTTTTGGGGCGTGAATGGCATCATCGCAATTGATATTCTTCAAAAACCTAATACGATGAATGCT
CAGTATCTAATTGACAATGTTCTTACTCAAATTATCAATTCTGATGAGTTTGAGAAATCCAAACAACAAA
AACAAAAGTTTGCAATTCATTTTGATAATTCAAGAGTTCACAAAAGTCATAAGGTAATGAATTACTTGGT
GGAAAACAATGTCAAAGTTGTTCCAAACCCAATTTATTCACCTGATATTGCACCCTCTGACTTTTATTTA
TTCGGCACGCTAAAAAAGAGAGCTGAAGGACGCGAATTCGCGAGTCCAGATGATCTTGAAAATTTTGTAA
GAGAGCAATTTGAGCAATTTTCTCATGATGATTTAAAGCGTGTCTTTCAAGCCTGGATCGATCGCTGCGA
ACGCGTGATTGAATCCAATGGTGATTATATTTAAATAAACTTTATATATATGTAACTTGTTTATTTCTAT
TCGCAGTATTCAGGTTTGTGCTAAACACACCTTTGGACACCCTA
>X59837.1_pogoR11_Drosophila_melanogaster
CAGTATAATTCGCTTAGCTGCATCGATAGTTAGCTGCATCGGCAAGATATCTGCATTATTTTTCCATTTT
TTTGTGTGAATAGAAAATTTGTACGAAAATTCATACGTTTGCTGCATCGCAGATAACAGCCTTTTTAACT
TAAGTGCATCATATCAGCTGTTTTTTTTGCCAATTTCAATGAATATCATCAAAGTTAGCTGCGCCATCTA
TGAATCATTTTTGCATATCTAAAAGATGCAAGAATGCCAACTCGTTTCAGTATCTGCGCATGTCCGTTTT
TGTTTTTGCTTTGATCGTGATTTTTGTGTTTTTGTTTCTTATGGCACAAAGTTATTAAAATGGGTAAAAC
AAAGCGTGTCGTTGGACTAACACTAAAGGAAAAGCTTCAAATAATCGAGTTAGTGACCAACAAAGTGGAC
AAAAAGGAAATTTGTGCCAAGTTCAAATGCGACAGATCCACAGTCAACCGCATTTTACAAAAAACAAATG
AAATTCATGAAGCTGTGGCCGCGTCAGGTTTAAAAAGAAAGCGTCAAAGAAAAGGAGCGCACGACTTAGT
AGAAGAAGCCTTATACATTTGGTTCGGACAGCAGGAATCAAAGAACGTAATTCTTGACCGGCACGTCATA
TTAGCAAAAGCGAAAGAATTTTGCCAAAAATTTAACGACGCCTTTGAACCTGACGCCAGCTGGCTTTGGC
GCTGGCGCAAGCGCCACAATATAAAGTATGGCAAAATACACGGCGAAACTGCTACAAATGATTCCGTATC
AGCAAATGAGTACAAAAATGATATTTTGCCAGGATTGCTTAAAGGTTATAACCCAGAAGACATTTTTAAC
GCTGACGAAACTGCACTCTTTTATAAAGCAATGCCGAATGCGACATTTTTTACTTGTGGAAAGCAATTAA
ATGGCCAGAAATCTCAGAGAGTGAGACTTACTTTGCTGTTTATATGCAATGCAACTGGGACATACAAAAA
AACTTTTGTAATCGGCAGATCTAAATCGCCACGATGCTTCAAGAATGCTAATGTGCCCATTCCGTACTAT
GCAAATAAGAAGGCCTGGATGACTAAGGATCTCTGGCGAAAAATAATGACAGGATTTGACGAAGAAATGA
AAAAGCAAAATCGAAAGATTTTACTCTTCATCGACAATGCAACTAGTCACACGACTGTCAAGGACTTCGA
AAACATAAAATTGTGCTTCATGCCACCAAACGCAACGGCTCTACTTCAACCTCTGGACCAAGGTATTATC
CACTCATTCAAATTAGAGTATAGGCGTATTTTGGTCAAACAGCAGCTCATTGCTGTTAATTGTGGTAAAT
CTACTGTGGAATTTTTAAAATCATTATCGTTATTGGATGCTCTATATTTTGTCAACCAAGGATGGAAGAA
TGTTAAAATGTTAACTATTCAGAATTGTTTTAAAAAGGTAAGATGGGATTATTATTGATATGTATCTCAA
ATAACGAATTTATTATTTTCAGGCTGGATTTAAGTTCAGTTTTGAAAATGAAGACACCATTGCTGAAAAA
GACAAACAATGCGTAGAAGTTGACATTGTATCGAATATTAATTGGAATGAATATGCCAATGTTGATGCAG
ATGAGGCTTGCCATGGTCAATTAGATGATGATGAAATCGTGCGCTCTTTAGTTCAAGATGCAAAAACCAG
CGATAACGAAGAAAGCCATAGTGATGAAGATGTGGACGATACTGAGCGTCCTACTTTTAAGGATGGGTTT
GCAGCAATTAAGGCTTTAAAGTCCATTTTTATGCGAAACAATAATGATGAGTTTTTGCAAAACTTGAATT
CTATGGAAGACAAGCTGTTTAATTTACATATAAACTCAGCTGTATTGCAAAAAAAAATTACTGACTATTT
TTAAGTTAGTTTTAAAAAGTGTTTTAATCAATTCACCATCACTTAAATTTATATGTCGATCTTACTTATC
ATTAAGAATGAAATTATCAGTTCCTTTTATGTTTAACATTGTTATAAAGAAATAAATTCTTTATTTTTCC
TTAAAAAAAAAAATTAAGTTAGCTGCATTTTTAAGTTACCTGCATCGAGGCATTGTGCAAAGTACTCGAG
GCAGCTAAGCGAATTATACTG
>L03360.1_Tec-1_Moneuplotes_crassus
TAGAGGGATAAAAATATTGAAACAAATTAATTAATAATTATAATTATAAATATTGAAAAATTATTTCCTC
GGCTATCCTTTCTTACTTCCTCTCTTTCCCTCCTAACTAGTCTCTATTACCAAATGTGATGATATTAACT
ATAATCATGTCTAATATCTGCTTAAATTCAGTCTATATTCTAAACATTATCCATTCTTCTAAATGCCTAA
ATTCTAGTCAAACTATAAGGAAATATCACATTTAGTGTCTAAATTTCTCACTGGTTCCGTGCGGCGCTGG
TTAATTTGCTCTCACCCCAGACCCCCTACAATAGGGGGTCATAAAGACGCCACCAACTTCATTTTAGAGG
CTTTAGTATCCTCTGAATATGGTCTTAGATCCTATGTCTAGCACCTTCATTGGATACAAGACCAAGTCTA
TATCATTTTGAGGACTTAGAGCAAATTTTGATTCTAATCTTAAATTTAATCATTAAATTGATCAAAGTCT
GTCATAAAATGGTGAGTCTAGTGGAATTTCAACATATCCTAAATACTAAGGCATAACTAGTTAGGAGCTG
TCGGTTGCAGAAGGGTCTTGACCTCTCCAGTACAACAGGCTGACACCATTAGGCATCTGCTCCATCGGTT
ATCTTTCGATTTTCAGAGGAATTGCTAGAGTCTAGAGTGGACTCTAGCATTTCTACTAAACCAGAGATAT
TCTAGCAGATTTAGTAAAAATTTAGCAATTCTATTAATATGAATGTTAATCATTAACTATACCCTACTGA
TTGCCATTTTGATGTTGTGCAGAAACTCCTTGTTAGCCAGGTTCTCTCTGCTTAAGTTCCTCTTCAAGGT
TCCAAATGTATGCTCAATCTTGTTCAGTTCTGGAGAATATGGAGGAATTGTAAATCAGACCATCTTCATC
CCAGTAATTGCCTTGACAACCTTCTCAGTAGAATGTATTGATGCATTATCAAACACATATACAGTCCTCT
TCATTAGCTGCTTCTTTGCTATCATTGTCTTTAAGAGACTGTTCAGCTTTTCTAAGAATGTAATGAAATT
TTGGTCTTTGGTGGTCTCAGTTTTGATATGGAAGATCTTATGCTGTTCGACTTGAGCTGCTATTCAGTTA
AATCTCTGATTAGTGCTTCTAATAAGTTTGACAGGCTCATCTCCAATCTTATTCCATGTATATAAAGGTA
AGGCTGATGCATTAAATGAGCATTCATCAATATACACAATAGTGTAGTGTCACTTCTCCAATAACCTAAT
GAAGCTCTTAAAGATCTCCTTATCATCCTTAAGATGTGATCGGAGTGAACTAGGAGGTCTTGTATTAGAT
CTCTGCCAAGAATATCCTAATGTATTCTTCAAACAACTCCTGACTTCATCATAGCTGTAAGATGGAATGT
CCTCATTCTCCTTAGATTTCGAATTAGCAAAATCCTTTATGCTCTTCACAGTCACACATCTTCCCTTCTT
GTTTGCAATATATATTTCAAAGAGCCTTTTGAGATTGCATAGCCTATCTACCTTATCTCTCTTCTTCTGA
AGTGATTTAGCTTCATTTAGTTTCTTCCATCTGAAATATTTATCAATTCAGATCTTTAATCTCTTCAATG
GCAAACGCAACCATTTGGCAACTTCCTCTAAACTTTGATTGTTCTCAAGGAGCATCTTCTCTACTATTAT
CCGGTTCTGAGAGAACTTAATCATGTCTTTGTTCTTGAAAGGCCATGATCTTCTCTTAAGCTTTACTCCT
TTCTGAATAAATGCCTCATAATATTCCAAAGTGACTATGATTTCCTCATCTTGATTATCGCTTAATGATG
GAAGGATATCTTGCTCATTTGGTTCCTCCTCAATTATCTTCTCATACTTCTTTGCCTCTTCTTCTAACAT
AGAAGTAGCCTCAACCATTCTCCTTGTACTTACTTTTGATAATGAGAGTCCAATAAAGTCTTTAAGAAGG
AACTGTTTTCCGCTATATTAATTGAGAAAATGCGCCAAACTGCCATTTGCTAATCTTGGTTTTAGCTTCT
TCAAGTTCCTTAACTGATGCTGATAATGTAAAATAACTATACCATTAATGTATTAGGAAGACAGACATAT
AATTTCATGAGCATAGCCTAGATATTCACAAGTAGGATATCTCATCGCGCGGACTTACTTCATGATCAAA
TATATAAATGATTAAATTAGGATTAATTTCATAATATTTAATATGGAAACACGTAATTCAGCGAAGAAGA
AAGATATCAAGACCAAAGACTTCTTTGAATATGAGATGATACCTTTCAAAACACATAGAGATTCAGCAAT
GGAGAAGAAGAGTAAGAATTCTTCACAAGTAGAAAGCTTCTTGAAGGATAATGAAGATGATAAATCAGAA
GATCTTGGACATGGAAATAGCCAGACAGAGCAGGGAGAAATCATGGCTGTCAAAGATTCTATTATGGATG
TGAATCAGGTTCTACTTTCACAAATCCTTAATGCAGTGAATAAGAAGGTTGAAGTAGTCCTGCCTCAAGA
TCATATGAACATGATGCAGAAGATCCTCAGCACATTAGAAAGAATTGAGCAGAAGATTGATGGCAGGCAC
ACTTCTGCTCCCAACCAACATGTATTGGAGCCTAACTCTCCTATACTTGAAAACGATAACTCTGATCCGC
TTGGCGATATTCCTCCTGACCATGAGGTCATACTAGAGCCAGAGATTGTATTCCCGTATGAGCTATTCTT
GAGAGATAAGTTCCTGTTGCTACCAAACAAGAAATAGAAAGCTATACAATAAATATAAGAGAGAGTGAGG
AGGAAATGATCCAGTTGCTTTCTATATTTTCAGATCTGGAATATCTCTGGATTCAACAAGGAGAGACTGT
GGTAGAATATTTGCAAATTTTCAAAAGCAAGATGTAGGATTGGATCATAATGATGTTTTTGATTACTTCA
AGTTTCTAGATGAAGAGCAAATTAAGAACAAGAATACAATCAAGAAGGAGTATGGACTAATCAGAAGAAT
CTTAAATGTTTCCTATGCAGTAGACAAGACCAAGTTTCCAAGAGCCAACTTTAAGAGTAAGAAGAGACTA
AAATCAGTCAATAAGAATCCAGCATTAAGTAGGAAACTTTTGCTAGAAATCTGTAATGAGCTGTATGCCA
AGGATTATAAGATGGAGGCATTAGTGGTTCACCTTATGTTTGCTTGTGCATTAAGAGCTGATGAGGTTAG
ATTTTTGATGTTTAACAACATAAAGAAGGATAGAATAGGAACATCTATCGTAATTTATAGGTCAAAAACT
GAAGAAGAGCAGACATTGGCTATTGATCAAGATCTTGAAGATCGTATTGAAGAATACAAGCAGATATTGA
TCAAAGCCGGTAAATATATTGAAGAGACCAGATATACAACAAGAGGTGAACAGAAGAGAGGCATATTCAT
ATTTAAGGATTCGTACATTTGGGTTTATAGACTATTCATCAAGAGATTCAAGGAAATATTAGGAGATGAT
TTTGGAATCACTCCAGCTATAATGAGAAGCTCTGCTATCAGTGATACAACAGGAGAAGGAAACATTATAC
AAGCTGCTAGACTTGCCAATCATAAGGATATGAGAATCACTAGAAAGCATTATCTTGCTGCTCAGAAACC
ATTTGAAGTTGGAAGAGAAGAGAGAAAAGAATAAGCCTAATTTGTTGATAAATATTAAAGATTAAATTTT
ATTTGTAATTTTATTTTGGGAAGATGTCTAAAGCTTTATCAGACCAGACTAAGTTTGTGAAGATTAGAAG
AGAGGAACTTGAATCAAAGATCCGCAGAAAGGAAGACTTAGAGAACATTTTTAAGAATTGCTGTAAGACA
TCATATCAGCATCTAGGTCAATATTATCTACCTCATAAAAGTCACTGCCCAATTAGGTTTCTGAGAGATG
TATTTTCAGGCAGAAAGAAGGTATTCCATAAGTCTTAATGAATATAGGCAATTAAGCAAAGGGACTTGAA
GCCTATTGTCGTTCCTCAATATGAGGAGTTATCTCCTAAGAAGATATATGAGAAGATTAAGAAGCATTGT
CCAGAGATCATCCTGTATCTTCCTGACTATTTAGAGAAGGATGACTATACTCCTCCCAAGAAGTTCATGT
GGGATGTATTTTCCACATTGGATTCTGATCTTGCTTTTCAGTTTGTCAAGTTTGCTATTGATCAAAGAGC
AGAAGAAGAGAACGAAGGAGACAAGACCATCGAAATAGATGAAGATGTTCTCAGAGATATGAAATCTGTC
AAATATTTCTCGAAGAAGAAAGGCAAGGCATTGTATATGCTCAAAGCCAATAAGGATTATACTACAGTCA
AGAGAAAGAGAAGAAGAGAGTTCACTACCTTTGACCCAGATAACAAGGAGGAGGAGAAAGAGTATCATGG
CAAGAGAGTTAAGAGACAGGAAACTGAAAATGTCATGATATCTAATCCATTCAAGAAGAAAAGAAATGTA
TTCTTGGATGAGAAGGAGGTGAGAATTAGTAGAAGGAATTCAGATGAGAGTGACATGAGGATCGATGTAC
CTAAGAAGGGAGCTATGACACCTAATCCTTTTAGTCATAAAGATTCTGAATATTTAAATTTTTACTAAAT
CTGCTAGAATATCTCTGGTTTAGTAGAAATGCTAGAGTCCACTCTAGACTCTAGCAATTCCTCTGAAAAT
CGAAAGATAACCGATGGAGCAGATGCCTAATGGTGTCAGCCTGTTGTACTGGAGAGGTCAAGACCCTTCT
GCAACCGACAGCTCCTAACTAGTTATGCCTTAGTATTTAGGATATGTTGAAATTCCACTAGACTCACCAT
TTTATGACAGACTTTGATCAATTTAATGATTAAATTTAAGATTAGAATCAAAATTTGCTCTAAGTCCTCA
AAATGATATAGACTTGGTCTTGTATCCAATGAAGGTGCTAGACATAGGATCTAAGACCATATTCAGAGGA
TACTAAAGCCTCTAAAATGAAGTTGGTGGCGTCTTTATGACCCCCTATTGTAGGGGGTCTGGGGTGAGAG
CAAATTAACCAGCGCCGCACGGAACCAGTGAGAAATTTAGACACTAAATGTGATATTTCCTTATAGTTTG
ACTAGAATTTAGGCATTTAGAAGAATGGATAATGTTTAGAATATAGACTGAATTTAAGCAGATATTAGAC
ATGATTATAGTTAATATCATCACATTTGGTAATAGAGACTAGTTAGGAGGGAAAGAGAGGAAGTAAGAAA
GGATAGCCGAGGAAATAATTTTTCAATATTTATAATTATAATTATTAATTAATTTGTTTCAATATTTTTA
TCCCTCTA
>AJ507232.1_Vensmar1_Ventiella_sulfuris
TACGAGGGGCGGTCAGAAAGTTATGCGATTTGGTATGTTAGGTAGCGCAACCAGTCGTGACATGTTGTGT
CAGGTTAGGACTGGTTCTGACATGTTCACAAGCAGCGTCGCTCTGCTCCCTAACTCCCTCCTCAGTCTTG
AGGGAGCGAGCAGTGGACGCGATTGGCAAGAGTCAGCAACAATGGACAAGATCGAGTACCGTTCAGTGAT
CAAGTTCTTGACAAAAGAGGGGAAGAACACGAAAGACATCCACGACAGGCTGGTTGCGGTGTACAAAGAT
ACTGCCCCTTTGTATGCCACAGTTACCCGCTGGCACGAGGAATTTTGTCATGGCCGTGAATCCCTTGAAG
ACTACCCCCGTGTGGGACGCCCCTTCAAGGCGACCTCCAAAGACATTGTTGATCGTGTGGAGGCAATGAT
CATAGAGAATCGGTGAGTGAAGGTGGAGGAAATTTCGTTGGAGATTGGAATTTCTCATCGAAGCGTTTGC
ACCATTATTCATCATCACCTGGGCATGAGCAAAGTTTCTGCTCGTTGGGTGCGCTGAAATCTTTCTCTGG
ATGATCGCCTTCAACGCCGCACAAGTTCGGAGGAGCTGCTGACTCTGTACAACGCAAACCCAACGGGATT
TGAGCCGAGTCGTGACAGGTGATGAAACGTGGGTTCACCACTTGGACCCAGAGACGAACCTCGAGAGCAT
GGCCTGGAAACACAAGGGATCCCCGACACCGCTCAAGTTTCTGACCCAACTATCGGCTGGCAAGATCATG
GCCACCATCTTCTGGGACCCCGAAGGAGTGCTGCTGGTGGACTTCCTGCCGCGTGGCTCTACGATCACGG
GGGAGTACTACGCCGGAGTACTCGGTCGCTTGAGGGACTCCATCCATCAGAAGAGGCGGGGCAAGTTGAC
CAGTGGTGTCCTCCTCCTCCACGACAACGCTCCGGTCCACAAGGCCTACCGTGCCCAGAATGCTCTGAGG
GACTGCGACTTCGAGCAGCTCAATCACCCACCCTACAGTCCGGACCTGGCCCCCAGTGACTACTTCCTGT
TCCGCCAGCTCAAGTCCTCGTTGTGGGGGCGGAGGTTCGACGACGATGATGAGGTCAAAGAGGCTGTGAT
GATGTGGTTGGAGGAGCAGTTGGAATCCTTCTGGCTGGCAGAAATCCAGAGCTTTCGCGACAAGTCGTTC
AAGTGTATACAAGTCAATGGCAATTACATTGAAAAATGATGTGGTTATCATTTTCATTCCTCCGAAATAA
ATACCCGAATTGCATAACTTTCTGACCCCGCTTCGTA
>DQ138240.1_AVMAR1_Adineta_vaga
GTTTTTTTCTAAAATCTTGTAGAACAACCAAGAAAGTTCTAGAAGTTTCCATACTAAGGGTATATATATA
GGACATGAATGTCTTTTGAATGATAAAAAAATCGTTGATATGGACGTTGATGCCGAGTCAAAGATGAATC
TTTCTCATAGAGAGGTTCGAGTGCTTTTACTTCATGAATTTCGTTTGGGGCACAAAGCAACGGAAGCAGC
CAGCAACATATGCGGCACGATGGGTCAGGGTCTAGTCTCCACTCGTACCGCGCAACGTTGGTTCAATCAT
TTCAAGAATGGCGATTTAGAACTCGACGACTTACCTCGATCTGGTAGACCAATGGAAGTGGATGTGGACT
TTTTAAAGCAGCTTATCGAAGAAGATCCTCGACTGACTTTACGGTGTTTAGCAGAGCAGCTCGGGTGCTC
TCATACTACGGTGGAAAAACATCTGAACGAATTAGGCAAGACCTGGAAATATGGGGTATGGATACCTCAT
GAATTATCGGCACATCAGCTGCAACAGAGAGTTGATGCATGTATGGATTTAATCACATCTCACCGCAACT
ACCAATGGTTATCCAATCTGATTACTGGTGATGAGAAGTGGGTGTTGTATGTTAACTACACGCGTCGACG
TCAGTGGTTGAGCGCTGGTCAAACCGGCGTAGCAACACCGAAGGCTGATCTCCATTCCAAGAAATTGATG
CTGAGCGTCTGGTGGGGTATCAAAGGAGTTATCCACTGGGAAGTTCTACCAAATGGTTACACCATCACTG
CTGATCTGTACTGTCAACAATTGGATCGGGTTGCAGAAAAGCTCAAGGGAAAGCAGGATCGAGTTTATTT
TTTACATGACAACGCTAGACCACATGTAGCAAAGTCGACCCGTGAAAAATTATTGAAGCTCGGCTGGATT
ACCATTCCTCATCCACCTTATTCCCCTGACTTGGCTCCAACAGACTACCATTTGTTTCGATCTCTTTCGA
ATGATTTACGTGATAAAAAGTTCGACGACGAAAGCGATGTCAAAACGGAGCTTGTCAAGTTCTTTGATGA
AAAATCCCAGGACTTCTACGAGCGCGGGATCATGTCTCTGCCAGAGCGTTGGCAACAAGTGGTAGATAGT
AATGGTAAATATATATCTGAAAACTAGTTGTACTTTTGAAGTGAAAAAACAAAAATAAAATTTTTGAAAA
AAAC
>AJ745091.1_Fotyl_Yarrowia_lipolytica
TAGGCGTAGCCCAAGCACTTGATAATCCTCCCAAGCCCCAAGTGGCCTTATTTGTGCGTCTCTGATGCAC
AAAATTAGCAACCTCCAAACTTTATTTGACTCAGGGTGGCCGATTTGATTGGCTGAATTTACAGTGACTG
TCTAGAGTAGGGGTTTTGTAGGGGGACGGAGAACATGATTCTTTCCGTCTGTTGGATAGCAACAATCACG
TCTATTGTAGTATAGTAAGTGCTGGGGAGGTTTAGTTCAAAAGAGGTTGGCCCCAAAGATACATGCACAT
GACCCATAGACCAAGACACGTCAATTGTGACTGTGCCAACCCGTATCTCCAATAGCTATGTTCTGATAGC
TACTGTAGCTATCAACTCACATCCACTCAGATCACCTTACCTGAAACAGCGATGCTCAACAATCAAGAGA
GGCGGAAGAGGAAGCAGTACCCACCAGAGAGCCTCTACAAAGCCTGCATGGAGGTGATCAGGACCAACTC
AACTCACAAAGCAGCAGGCAAAAAATGGAACGTTCCTGATTCTACCGTCTCGTGGAGGATCCGTCTACTG
AAACAACATGGTTCTCTACAGCCCGACTGGATCGAGAAGATGAGAATTTCCTACAAGGAATTGGCGCTTA
AAATGAATTGGGCTCATAGCAACAATAAAAAATTGTCAGAGGCTCACGAGCGGGGTCTGTTGGACCACGT
TAAATTCCAACACTCCATTGCCAGACCCGTCAAGCTAAAGGACATCTCAAAGATTGCCAACTACCTGCTC
AAAGCGAACGGCAACACTGAAACCGTGGGCAAGAACTGGGCTTCCAACTTCGTTACTCGTCATAATCTTC
TCGAAGTCAAGCGGCCCGTGTCTTTGGAACAAGCCAGAATCGATGGCACGACACACGATAAACTCGAAGA
ATTCATTACAACTATCACCTCCCAGACTCTGGAGGAGGTCCTTCCAGAGAACCGCTGGAACATGGACGAA
ACTGGGTTCCAACAAGGAGAAGGAAGAGGCGGACAAGTGGTTGGACTCAGGGGTGAACCTGCCATTCAAT
CTGTCACTGGCAGAAGCGCAACTACAACGGTTATTGAAACAGTCTCGGCAACTGGAAAAAGCACGAGGGC
CTTGGTGATCTTCAAGGGAAAAACCGTGCAGGGTCAATGGTTTCCGAAGGGATCTCGTGCGGAAGATTAC
AAGGACATGGTGTTCGAATTCTCAGATTCTGGCTTCACGAACAACAACACTGCCTGGAAATGGTTGACGC
AGGTTTTTATTCCTGACACGATGCCGAAAGACAAATATGGGAACGACGCCCCTCATATTCGTCGAATACT
CTATATGGATGGGCATCACAGCCACACGCAGAAGAGGTTTCTCCTGAAATGCATCGAGCACAACATCACT
ACGGTTCTCTTACCACCCCACACCAGCCACATTACCCAGCCGCTTGATGTGGGTGTGTTCAGCTCCATGA
AACATTGGTACAAAGACTTGGCTGGCAATGAGGGAAAGGTGGGAAACCTCACTGACGCAGGGCCGCACGT
ATTCTTGACTGTGATCAACGAGGTGCGTGAGAAGGCTCTTACCGAGAGCAACATAGCGTCTGGATGGAGA
GCCAGCGGACTGTGGCCACTCGACCCCGAAAAAATTCGCTCCAATCCGAGGCTGATTCGTGAGAATGGAA
ACAAGGAGCCGCTCGGAGCTGTGAGGCAAGATTACACCTCTCAAGACACGGTTAGAGCAATCTTTCCGAT
CAACACACCAACTCCCGCTGTCCCCGATATGCCATTGCAGCCAAGCCTGGAAGAGCTTGAAAATTCCATT
CATGACGACACCCATGATGAAACGTACAAGTGTACCAGCGAGTCTGAAAGTGACGGCAGTGGCTCTAGTG
ATTCTAGTGACTCTGACGTTAGTGCCTCTGACATTATTGTCAACGATGGTGCCATGGACGCCAGCGATTA
CGAGTTCTTAGCAGCTGTGAACGAGGAACTATTGGAACGTCAAAACAACGCCAACCAGGTTGACGCTGAC
GAAACACTCGGCTCACAACAGGCTTTCCACAACTTTTCCAGCTCGCACTGGCATCACGACGATTGTATTG
AGAAGATTTTCTGCAAAGAAACGTACCCGCCCATGGAGAATCCACCTACAGGTGGAAACGCCCTTCTTAC
ATGGGCTCATAGCACGCATCCCGCGATGCGAGATTTCCTCATTCACGGCTTAAAGCCATTTGTTGAGATG
ATCGATAGACTGGTGGGTGACTTGTATCACATGCAAGAGGATGCCACTATGCGACAGCACGAAATCGACA
TCGTCAGAAGCAAAACGAAGAGAATCAGAGTAAACCGAAGCGCACCTGATCAAGTAATTTCGAGCCAGGA
CGTTTTCGCAGCCATTGGCGCCAGGGAAGACCGCGGCAACGCTAGGCGAGAGCGATCAGCACGGTCTACG
GGGGAGGAGCCCACACAGGAGGAGCCCACACAGGAGGAGCCCACACAGGAGGACTCTACACGACAGCAGT
CTACACGACAGCAGTCCACACGACAGCGGTCCACACGACGTGCCGGTCCCTTTTCGAAGGTCCCACCCTC
GCTATTTGCTGACAGTCCCACCTCTGACACCAGCTCGGGGCCACAAGACGATAACTGTCCCAGTTCTGAC
TCTCTTATGCTGTCCGACTGAGTGCCTCCATTGTAGCCTAGCGCGCTAGGCGTGTTGAGTTTCGGCCAAT
GTGGTTTTTTAGTAATTTGAGTTTTTCTTTGTCAACTACCCATGTACAGATGCTGCAAAGCCTCAATACT
CACAAAAAACGGGGAAAATGAGTGATTTATCGTCGTTGTAAAATTGGGCCACGTCATGAAGGGGGTTTTC
GTACTTAATTAATTAGCTATGACTATCGCGAGATGTTCAATTTCACCGAAATAAGATTAGGCTATACATG
ACTCTCTGAAATAAGGCCACTTGGGGCTTGGGAGGATTATCAAGTGCTTGGGCTACGCCTA
>GIZMO1_EI_Entamoeba_invadens
TATTAAATTTTATCAACAATATTATACAACATTATCTTTATTAAAATGAAATTATCCACATTTTATTTAA
ATCAAAAATAAAAACAAAGCATCCTTTTTTTAAAAAACAACTTTTTATTAAAAATAAAATAAGTAACTCG
GCTATGGTTTACATAAACGCAAGAGAACATGTTGTTAGAGAACAATTTATAGATAGCGCACCAGAACCAC
TTCCTGGTAATCCTTCAACAAGTACAACCTCGGTTCTATTTATTGAACCAATGCCGCCCCCCCAAAAAAT
GAAGAAGACTAAAAATGATTAGAGAGGGACCCATTCCATTGTCAACGAGTATTACCAAACCTAGAAACCC
GTATATAAGAATTGCATTAGAGGCGAAAAAAGGCTAATCGCATTTTGGAGAAAAAAATGGAGATGAATGG
CAACTAGGCGAATATGCCTCCAATTGTGTTATTCAAAACGACAATTGTAAGTCATTGTTGACCAAGTTAA
GAAAGGGGGATAGTATATTGCCAAAGAACCATTATAATAAAAAAAGTCGTGTGACTCCATATCAAGTATA
GGTAGGAAGACTTTTGGAGAATGACTCTACGACAAAGGTGCATCAGATGAGAGAATACATAAAGGGAATG
ATGGTAATGGATGACATTGTAAATGTCGAAGACATTGTAGAAATCCGAGAAGAAACGTTTAAAGAAATTG
TTGAGCACCCGGAAATTATTGTGGGAATAGACAAAAAAATGGAAAAGAAAAACAAGATCGTTCCATCTAT
TACGTCTATTACAAATTTTATGAGAGGAAAAACTGGTGTTGATGAAGACAGAGAACTTCCGATATTGAGT
TTTAAAAGAGAGACTACAAGAGGTGCTGAATCGAACTCGGAAGTAAACAAAGACAAAAGAATAAATGCTA
TTCAAAAATTGTACGCAAGAATGTGCGAGGGATACTCGTGGGTGTGTTTGGACGAAACTTTATGGAGAAT
AGCTACGACGAGTGCGTACGGATGGAGTGAACGTAGAAAGAAGTGCTTTATAACAAAAAGTAAAAGGGGG
CTTCGATTGACAAGTGTATGTGCAATAGATGTAAACGGAATGAGTTATTGTGATATTGTTAATGGAATTA
ACGACAAGCCTTTATTCAACACGTATTTTAAAAGACTCATGCAATATTATGATCAGAGAAACGTTCGCGT
TGTTTTTTTTTGGTGTGATAACTGTGGAATACACAACGACATCGAGGAACTTGTTATTGGCACTCGTCAT
TGTGTAGTGTTTAACGCCGCATACTCGCAAGAGTTAAATCCCATAGAAAATATATTTGGAATTTGGAAAC
GAAGAGCAGAACGAGAAATACGTACATGGACAACACTTGAATCTTTACTGGAAAAACTTAGTAATGCGTT
CACTTCAATTGAAACCCCAGATGTTGTAGCCTCGTTAGAGCGTTGCAGAAATACAGTATGGCAGAAAGTT
TTTAGTCGAGATAATTTATAAGTTGGTTTCTTTTTGATATTTCGAATGATATTTTTTTATTATTGAAAAT
ATCCTGTCAACCTAAATAATTAATTTTTAAATTATAAAAAAATGTTATCAATAAACATTTTTGTTGTTTT
TATTTTTGATTTAAATAAAATGTGGATAATTACATTTTAATAAAGATAATGTTGAATAATATTGTTGATA
AAATTTAATAA
>Mariner-6_SM_Schmidtea_mediterranea
TACAGGGTTTCCCACCCTATTTTGACATTGTCCTACCCCAATTTGACATTGTCCCATAGTATTTTGACAT
TGTCACATCGTAATTTGACATTGTCCCACCCCAATTTGACAAATTAAAACAAACGATTTTAGAATATGAA
AAAAACTATGATAACGCAAGAAAATGTCAATCATTCGCGTGTTATGCATAGTTTGCATTTTAAACATAAA
ACGTAGGTTTAATATAATTTGCTAACTAATAATGTCTTGTAAGAACATAAAAATTACGCATTTGATTGTC
ATTTAACCAAATTTAATGACCTATGTATGACTTTTAATAGTTACTCGTGTTACATTTTGTTCATAAAAAA
ATCATTTTCGTCTAAAAATAAAATCATAAATAACTGTTATAGATCCATGCTAATCGTATAAAGTAAAAAA
AGTCGCATATGATCGTAAAATACATGGCATTTCGTACATAGTGTCTATAGCATTTTATGAAAATAGATAT
AATAATATGTTAAGAAATGTCATTTAAATCGAATGTTATAATCATTATCTTTTGATTTATAAGAAACCCA
ATGCGGAAATGTAATATAAGCAAAAACTATATAAGAAGCGACAATAACAAGATCATGGAGAATAATGAAG
ATCGGATTGTATTATATTCAAATATTGAAGAAAATACAGAAAACAATATCGAAACAGTTATCCTAAATCC
CGCAGTCAACGCTCCTCGACGCCGAAATACAACAGTTCCTGATGATGACAGAAGAAGAATCGTCGATTCT
TATAATGCAGGAAGTACTGCCAACGAAATAAGCCGGATAATGCAATATAAGAGAACCACTATCCTGGCAA
TAATAAAAAAATATCAAGAAACAGGCTTAACAACTGCAAATAGGAGAGGATTAATAACAGAGCCTAAACT
TTCTGATGAACAGAAAGAAACTATAAGGGTATGGATTGACGAAGATTGCACCATATCATTAAGGAGTATA
TGTGCCAGGATACACACGGAAATGGCAATAACGATCACTAAATCATCAATTGCAAGGTATATTGAAAATT
TCAACTACTCTTTGAAAAGGGTTTTATTAATACCAGTGCGCCGAAATGATGAAAATACCATTGCTGTGAG
AAAGGCTTATGCAATAAGATTTTTCGGATTACAAGCTCAGTTTGCAGATTCGCAGATCATATTTATCGAC
GAGGTTGGATTTAAGGTGAGTACAAGGGTGAGTCGAGGAAGATCATTAGTAGGCACACCAGCAGTAGCAA
TTGTACCAACAATTCGATCAAGAAACATATAAATATGCTGTGCAATGACCCGGGCTGGTATAGTCCATTA
CCAAACACAAACAACACCATTTAACACCGCCTGTTTCATGGCATTTATCAATGGACTAATAGTAAGATTG
CGGGAAACAAATGTGCAATCGGCTATATTCATTATGGATAATGTAGCTTTTCATAGGACAAATGCAGTAA
GAGATCTAATAATAGCAGAAGGTTTTTCATATGATTTCTTACCTCCATATTCACCCTTTCTTAATCCGAT
TGAAAATATGTTCAGTAAATGGAAGGAACATACAAAAAGAACAAATCCTAATAACGAAGAAGAATTGATG
ACAGGGATCGAAAATGGTAGAAGAATAATTACCAATAATGATTGCGATGGCTACTTTCGGAATATGATAA
GATATGCTACACGTGCCATTGCTGAGGAAGTCATCACGGATTGAAGAAATAAATATCATGACTTATTTTT
TATTTTACATTTTGTAATTTTATAATTATTTCTTAATATTTTTTAAAAGATTTAGTAATTGGTTCTTTAT
TAATTTTTCATTTTTATGATCTGTAAAAAACTGTCATTTTTTAAGAGCGTTTTTCCTTTAAAATACGTGA
TATGTCAAGAGTATTTTTTTTTGATCACACACATTTATGTTTTTATTTTTTGACTACACGACCCTAAAAA
CCTTAAAATGTTTTCGCGCTAAATGCGCGGTTTACATTAGCATCAGGGAGTATATCTTGAACCTTAAAAT
TTATCTATGTTAGAAGTAATCTGTACAGGATATTCAGTTAAAAAAATCAAACTTATCTATGTGTTTTTTA
TCAATAAAAAGTCATACCACTAAAACTGAAATAATATCAAATTTTAATTATACTCAAATAATTACTTTGT
ATTTTTTTGCCGAATATCTAATTTCTTATAAATAAAATTAATAGAATTGTTTGAAATATTTTAGAAGATA
ACAACTATGTTTGTTAATGATTGCTTTGTAAAATAACATCCTATCAATAACTTTTCTTACAAAAATATAT
TGTATTTTGGGTACTAAATGTGCCGTGTCAAATTGGGATGGACAATGTCAAATTTGTGTAGGACAATGTC
AAAAAAGGATGGGAAACCCTGTA
>Mariner-6_SM_Schmidtea_mediterranea
TACAGGGTTTCCCACCCTATTTTGACATTGTCCTACCCCAATTTGACATTGTCCCATAGTATTTTGACAT
TGTCACATCGTAATTTGACATTGTCCCACCCCAATTTGACAAATTAAAACAAACGATTTTAGAATATGAA
AAAAACTATGATAACGCAAGAAAATGTCAATCATTCGCGTGTTATGCATAGTTTGCATTTTAAACATAAA
ACGTAGGTTTAATATAATTTGCTAACTAATAATGTCTTGTAAGAACATAAAAATTACGCATTTGATTGTC
ATTTAACCAAATTTAATGACCTATGTATGACTTTTAATAGTTACTCGTGTTACATTTTGTTCATAAAAAA
ATCATTTTCGTCTAAAAATAAAATCATAAATAACTGTTATAGATCCATGCTAATCGTATAAAGTAAAAAA
AGTCGCATATGATCGTAAAATACATGGCATTTCGTACATAGTGTCTATAGCATTTTATGAAAATAGATAT
AATAATATGTTAAGAAATGTCATTTAAATCGAATGTTATAATCATTATCTTTTGATTTATAAGAAACCCA
ATGCGGAAATGTAATATAAGCAAAAACTATATAAGAAGCGACAATAACAAGATCATGGAGAATAATGAAG
ATCGGATTGTATTATATTCAAATATTGAAGAAAATACAGAAAACAATATCGAAACAGTTATCCTAAATCC
CGCAGTCAACGCTCCTCGACGCCGAAATACAACAGTTCCTGATGATGACAGAAGAAGAATCGTCGATTCT
TATAATGCAGGAAGTACTGCCAACGAAATAAGCCGGATAATGCAATATAAGAGAACCACTATCCTGGCAA
TAATAAAAAAATATCAAGAAACAGGCTTAACAACTGCAAATAGGAGAGGATTAATAACAGAGCCTAAACT
TTCTGATGAACAGAAAGAAACTATAAGGGTATGGATTGACGAAGATTGCACCATATCATTAAGGAGTATA
TGTGCCAGGATACACACGGAAATGGCAATAACGATCACTAAATCATCAATTGCAAGGTATATTGAAAATT
TCAACTACTCTTTGAAAAGGGTTTTATTAATACCAGTGCGCCGAAATGATGAAAATACCATTGCTGTGAG
AAAGGCTTATGCAATAAGATTTTTCGGATTACAAGCTCAGTTTGCAGATTCGCAGATCATATTTATCGAC
GAGGTTGGATTTAAGGTGAGTACAAGGGTGAGTCGAGGAAGATCATTAGTAGGCACACCAGCAGTAGCAA
TTGTACCAACAATTCGATCAAGAAACATATAAATATGCTGTGCAATGACCCGGGCTGGTATAGTCCATTA
CCAAACACAAACAACACCATTTAACACCGCCTGTTTCATGGCATTTATCAATGGACTAATAGTAAGATTG
CGGGAAACAAATGTGCAATCGGCTATATTCATTATGGATAATGTAGCTTTTCATAGGACAAATGCAGTAA
GAGATCTAATAATAGCAGAAGGTTTTTCATATGATTTCTTACCTCCATATTCACCCTTTCTTAATCCGAT
TGAAAATATGTTCAGTAAATGGAAGGAACATACAAAAAGAACAAATCCTAATAACGAAGAAGAATTGATG
ACAGGGATCGAAAATGGTAGAAGAATAATTACCAATAATGATTGCGATGGCTACTTTCGGAATATGATAA
GATATGCTACACGTGCCATTGCTGAGGAAGTCATCACGGATTGAAGAAATAAATATCATGACTTATTTTT
TATTTTACATTTTGTAATTTTATAATTATTTCTTAATATTTTTTAAAAGATTTAGTAATTGGTTCTTTAT
TAATTTTTCATTTTTATGATCTGTAAAAAACTGTCATTTTTTAAGAGCGTTTTTCCTTTAAAATACGTGA
TATGTCAAGAGTATTTTTTTTTGATCACACACATTTATGTTTTTATTTTTTGACTACACGACCCTAAAAA
CCTTAAAATGTTTTCGCGCTAAATGCGCGGTTTACATTAGCATCAGGGAGTATATCTTGAACCTTAAAAT
TTATCTATGTTAGAAGTAATCTGTACAGGATATTCAGTTAAAAAAATCAAACTTATCTATGTGTTTTTTA
TCAATAAAAAGTCATACCACTAAAACTGAAATAATATCAAATTTTAATTATACTCAAATAATTACTTTGT
ATTTTTTTGCCGAATATCTAATTTCTTATAAATAAAATTAATAGAATTGTTTGAAATATTTTAGAAGATA
ACAACTATGTTTGTTAATGATTGCTTTGTAAAATAACATCCTATCAATAACTTTTCTTACAAAAATATAT
TGTATTTTGGGTACTAAATGTGCCGTGTCAAATTGGGATGGACAATGTCAAATTTGTGTAGGACAATGTC
AAAAAAGGATGGGAAACCCTGTA
>OSMAR1_Oryza_sativa
TACTCCCTCCGTTTCGTTTTGTTTGTCGTTTCCGACAGCTTCGGCGAGATTAAGGTTGACGTGAATTTAC
CCTTTTGCCCTTCCTCTTCACTGATTCATTCCCCTTCCCTTCTACACGTGACGGCGGCGGTGCCCCATCC
CGATCCCGAGTGTCGTGGCAGGGCCGACGGCGGGGACGGCGGTGCTCTTCCCCACCACCCCTGTCGCGGC
TTCCCCTTCCCACGGGCAGCGGCGCCGGCATCCTGCTTCCCCCCGCCGGTGAGCACACCCTTCTCTTTCC
CCTCTTCCCACACCTTCTCTCACCTCCCTCCCGTCTCTTCGCGAGCCTGCGCCCACCGCCGCCGGCGAAG
TCGCCGGCCACCGCATCCCGCCGCCGCTCTCCGGCTACTAGGGGTATCTGGCCGACGCATCCTCTCCTCC
GAAGCTGTAGAGTAGTGTAGTGGCGGGTGGCGTTCTTTGCGATTTGCCACCACCGGGCAGCGCCGCCGGC
TCGCCATCGCCGGAGCCCAGCAAGAAGCTGGCGTACTGAGATTTTGGTCAGGGTAGTACTCACACTGCGG
CACTGCCAAGTCCGGCGGCTCGTTGGAGGTTTAGCATATTGGGTTTAGATGATGCTGATCACGTTCAAGA
TGATGATGATGATAATGAATTGATGTTGGTTTAATAAGGTTTTAGTGGGTGGTGATTAAGGTTTGATCTT
GAATTGTTCATGTGGCAGTAGCTTTTGATCTTTTGATTATTCGCAATATTACTTGTAGATTTGCTCTGAA
TTTTTGCAAGGTGTGTTGCAGATAATTCTTCATTTTGCAGGAACGATTTGCTTCTAATAAAATGCTTAGT
GTGACAATGACCATCATGGCACCAATATTTCACTTGTAATTAGCAGTTTTACCTAGGTAATCTGTGACTA
ATGCAATGCTGACACCACAGTTGAGCTAGATCAGTGGATAAAGTAGATATTATCTGAACATTATTTGTGC
CTAATGTAATGCTGACACTATAGTTGAGCTACACCAGCAGAACTAAATTAAAATGATAAATTCTATCTGA
TTCCTGGACAACAGTGTATGGTTTACGGAGTAGTTTCTTTGAATTGATCGGTTGTTGTTTACCATGTGTT
TCTTGTCTTCTGGTATTTTTTACCATGTTTATTTGGTTGTTCATTTCTTGTCCGTTCTTGATTTTGTATG
GAAGATACTGGGTGTTCTTCCTGGACGCCGTTGGTCATGACGAAGGAGGAGGGCAGGGTAGGTAGACGTC
GCAAATTTGTCACACCATGGAAGAAAGCGGCTCAGGAGGTCGGCGACGGCGGTGCAGAGGATCGTGTCGA
GCGCCTCGCCGCCGCGGCTTCGTCCTCAACTGCTCTCTCTCCAAGGTTCGTATTCGATTTTTTTTCGATG
ATGTATTTTGTGTTCCTAAAATGTGTTATTTTCAGGAAAACTCTATAGATGCTCACTATTGCGAGGTTAA
ATGAATTTTCACATCTAACCTCACATAGTTCAGTTCATGGCTACTGCTTGTGCAAAATTCGATTAATTAG
AGCAAGGAAATAGCACTGTATTTCTATTTACAGGGAGCTGTTGCTGGTTGTTCTAGTTTATGCAAACATT
TAGCATAAGTCTTTTCCTTATCTTATTGCTTCATAAATTGGAGTTCTTGTTATTGTATAATTTCTTGTTA
GATCACATGGTTGTCTATCCAGTTATGCTATACAACCAGTACTAGATGTCTTACAGAATGGATGCTTTTA
CGGTTTTACCTTTTCTCAGAACCTTACTATGCTTTTCACTCTTAACATTTGATGCAACTTATAATCCAAA
ATGTGCATTCATGACAACTTCGTTGCAACACCTTTTGCAGGGTTACACTAGATGGGTCCAATGTTGGAGG
GAAAAGAGGCAAAAAAAGGAAGTCTCCCTGCGTGGCAATGCCATTCTTTAGAACCCCGTTGAGCAGAATG
TTACTGTCCCCTAGCATACGGATAAGGTCTCCTTCTATACAACAACGAACATCACCTTCTGCTACAACCC
ATGGAATTTGTCAAGGTCGAGAGCAAAGAACAATGGATATTGATTTAAATTTGGAACCGGGAGATACATA
TGCTGCCACAGATCCCGGAGAGGCTGGATTTGATCACAGTGCTGCCACAGATGCTCAAGGCAATGGAGAG
GCTGGATTCGATCACAGTGCTGCCACAGATGCTCAAGGCAATGGAGAGGCTGGATTTGATCCCTTCGATT
CAAATGCTGATGATGATGTCCTAGTCACTCTAGAGGAGATAGGTGTTGACCCTGGCCAGGAGAATGTACA
GCCTCAGTTTGATCCTTTCTTCGATTCTGATGTTGATGATGCTATCCTAGTTCCTCAGGAGAATACACAC
AAGAATGTCGTGCTTGATAATGACAAACGGAGAGCAATCTTTGACGCCATGCTTGTAAAGGCAAGAAAAG
GATATTTGAAGGGCCATGAGAGCAAGGAGGTTTCAGCTAAATTCTCGGTGCCTATCAGGACAGTACAGCG
GATATGGAAAAAAGGCAAAAGCTGTTTGGATCAAGGTATTTCAGTTGATGTTGCGAGTGGAAGATCTAGG
TGTGGCAGAAAGAAGAAGGTGGTGGATGTGTCCTGTCTCGAAGATATTTCAATATTGAGCCGCACCACAA
TACAGGATGTAGCTACTCAACTTGGTGTTAGCACGAGTAAGGTCTACAGAATGAAAAAAGAGGGTGCTAT
AAAGCGTGTATCTAGCTCATTGGATCCCCACTTGACAGACCAAAACAAAATTGATCGGCTGAAGTGGTGT
ATTGAAATGCTTGACCCAAGGAGTGTGCCTCACAATCTTGTCTTCAAACCACTGTTTGATTTCATTTTCA
TAGATGAGAAGTGGTTCAACATTACGAGGAAGACTGTGCGATATTACGCAGCTCCAACTGCCTCGCGTCG
CATCAGGACAATTCAAAACAAAAACTTCATCCCAAAAATAATGATCTTAACAGCTCTCGCCAGACCAAGG
TTTGACTCAAATGGAAACTGCATCTTTGATGGAAAAATTGGATGTTTTCCTTTTGTGACATACACAGCTG
CAAAGAGGTCAAGTGTGAACCGTCCTGCAGGGACAATCGAGATGAAGCCCATTGAGTCAATCACAAAGGA
GGTAATCCGAAGCTTCATGATAGAAAAGGTATTGCCAGCTGTTCGGGCTAAGTGGCCTCGTGAAGACGCT
GGCAAACCTATATACATCCAGCAGGATAATGCTCGGCCTCATATTGCACCGGACGACAGAATGTTTTGTG
AGGCCGCGAAGCAAGACGGCTTTAACATCAAACTTGTTTGCCAGCCGGCAAATTCCCCAGATTTGAATGT
CTTGGATCTGGGTTTCTTCAACTCCATTCAGTCCATCCAGTACAAATCAGCCTCAACAACAACAGAAGAA
CTTGTAGCCGCCATCGATCGAGCATTTGAAGATTATCCAGTGAGGCTATCAAACAGGATTTTCTTGTCTC
TTCACGCATGCATGAGGGAAGTCATAGAAGTACTCGGTGACAACTCCTATGATCTTCCACACATAAAAAA
AGGAGTGCTTGAAAGGCAAGGTCGCCTTCCTTTGCAACTAAGGTGTGATGCTAAGTCAGTAAATAATGCT
AACAATTATCTCAGGTAAACTACTTTGGTTATATTTTATTTTCATGAAAATCGCTTCATGTGCCTAACTA
GTTTGATGTGTGCTAATTAGTGGCATTTTTTTTACTCCTTTTCAGGACCATGGCAGATACCTGATATGAA
TTTGTTTGTTGCTGCAGCAGGGTGCGGATATGAAATTGCTGCTAAGCTAATCTGAAATTTTTGGTGTTGC
TGCTGTTGCTGTTGCTGCTGTTGTTGATATCTGAAATTGTTGGTGTTACTGCTGTTGCTGATATCTGAAA
TTGTTGGTGCTGTTGTTGATCTGAACAGAATGAATTGGAGGCTTTCTTTTTTTTCTCTCTTTTTCTAGAA
AGTAGCCCATGTGTGCAGTCATTCTGTGCAGAACATGTCCTTTGATTTTTGAGAAAGCAGGAGGATATAT
GGACCTGAATATGTCCTTTGATTTTTTTATTAGTATTTTTATTTCACATGAACACATTAGCTAAGCTTAT
CTAAGATCAATGGTGTGAACTGTCAATGGTCCTTTGATATAATTACAGACTAGCTATCTCAATTTACAAG
AAACAGCAACTGGGATGGCAGCAGCCACTTTACAAGCTCTGTGTCTGAATACTCTGTTTACAGACTAGCT
ATCTCAATTTACAAGAAACATCAGCTGGGATGGCAGCAGCCACTTTACAAGCTTGGTGTGCATCTCTGAA
TCTGTATCTCAAGTTCCAATTTTTGTTTCCAATTTCTCATTATAACATCCAAAATTCCCACGCATATTAC
ATCACTGACAGTACTAAGCACTAATCATCTGATCAAATACACAACAATCAGTCCCTAGTGAACACGACCA
GAATTTCCCAGAAACAGAAAAATTTCCCCTTCGATGAACATCAAATAGCCAAGCAAATGCAATGTGCATT
CTCTAAAAAACGAACATCAACAATCAACATACGGCTAACCAAATCAGACAATCTGCAGGCCGTTCAGTAG
CTTAATCTGCAATCAAGTGCACAGCTATCTTAACCGGATGAAATAATCAGGTAAATTCTGGACATCCAGC
TGAAGAAAGAAAAAAGAAAGGAGGAGACTTGTGGCAATGGAGCTTTTCGAAGCCCGGCGATCTCCTGCAC
CAACGAGACGTGCACCAGCACCGTCCTCCACGCCATGTATCAGCCTGCGAACCCGCCGCCGCCGCGAGCA
GCGAACGAAAGAATCAGGGAAAAGCCCTCGAGCCAAAGCCGAATCGAGAGGAGGAGAGGGCAGCCGTACT
GAGGGCGATGATGGAGAGGACGAAGGCGGAGGCAAGGAGCGGCCGGAGGACGGAAGACGACGGCGATCTC
CCACGCTGCCGCCGCCAGCGTGGCTCCTCCTCCGGCCATGGTGCCGCGGTGGCGCTTCGTCGGCGGAAGG
GGACTATGCGCGTGGGAGGCGGCGCCGGACTTGAGCGCCATGCGTGGAGGGCCTCGCCGTGGCAGGGGCA
GGAGGACCGCCGGCGGAGGAGCTCCTCCTGCTTCTCCGCGCCGCCGACTGAGGGGTAAAGATGGAAACGG
TATCGGCCGGTGTACTACGACGTCAAACATTTTGACTCTTTTTGAAATGAGCTACAGCGACTAACAAAAC
GAAACGGAGGGAGTA
>MINOS_Drosophila_hydei
CGCTTAACTTAATACGAGCCCCAACCACTATTAATTCGAACAGCATGTTTTTTTTGCAGTGCGCAATGTT
TAACACACTATATTATCAATACTACTAAAGATAACACATACCAATGCATTTCGTCTCAAAGAGAATTTTA
TTCTCTTCACGACGAAAAAAAAAGTTTTGCTCTATTTCCAACAACAACAAAAATATGAGTAATTTATTCA
AACGGTTTGCTTAAGAGATAAGAAAAAAGTGACCACTATTAATTCGAACGCGGCGTAAGCTTACCTTAAT
CTCAAGAAGAGCAAAACAAAAGCAACTAATGTAACGGAATCATTATCTAGTTATGATCTGCAAATAATGT
CACAATACAGCATGCAAAAAAATTTTAGATTGCTGCAGATCAGTAGAAGTTTAGCAACGATGGTTCGTGG
TAAACCTATTTCTAAAGAAATCAGAGTATTGATTAGGGATTATTTTAAATCTGGAAAGACACTTACGGAG
ATAAGCAAGCAATTAAATTTGCCTAAGTCGTCTGTGCATGGGGTGATACAAATTTTCAAAAAAAATGGGA
ATATTGAAAATAACATTGCGAATAGAGGCCGAACATCAGCAATAACACCCCGCGACAAAAGACAACTGGC
CAAAATTGTTAAGGCTGATCGTCGCCAATCTTTGAGAAATTTGGCTTCTAAGTGGTCGCAGCAATTGGCA
AAACTGTCAAGCGAGAGTGGACGCGACAAATTAAAAAGTATTGGATATGGTTTTTATAAAGTATGTTTTG
TTATTACCTGTGCATCGTACCCAATAACTTACTCGTAATCTTACTCGTAGGCCAAGGAAAAACCCTTGCT
TACGCTTCGTCAAAAAAAGAAGCGTTTGCAATGGGCTCGGGAAAGGATGTCTTGGACTCAAAGGCAATAG
GATACCATCATATTCAGCGATGAAGCTAAATTTGATGTTAGTGTCGGCGATACGAGAAAACGCGTCATCC
GTAAGAGGTCAGAAACATACCATAAAGACTGCCTTAAAAGAACAACAAAGTTTCCTGCGAGCACTATGGT
ATGGGGATGTATGTCTGCCAAAGGATTAGGAAAACTTCATTTCATTGAAGGGACAGTTAATGCTGAAAAA
TATATTAATATTTTACAAGATAGTTTGTTGCCATCAATACCAAAACTATCAGATTGCGGTGAATTCACTT
TTCAGCAGGACGGAGCATCATCGCACACAGCCAAGCGAACCAAAAATTGGCTGCAATATAATCAAATGGA
GGTTTTAGATTGGCCATCAAATAGTCCAGATCTAAGCCCAATTGAAAATATTTGGTGGCTAATGAAAAAC
CAGCTTCGAAATGAGCCACAAAGGAATATTTCTGACTTGAAAATCAAGTTGCAAGAGATGTGGGACTCAA
TTTCTCAAGAGCATTGCAAAAATTTGTTAAGCTCAATGCCAAAACGAGTTAAATGCGTAATGCAGGCCAA
GGGCGACGTTACACAATTCTAATATTAATTAAATTATTGTTTTAAGTATGATAGTAAATCACATTACGCC
GCGTTCGAATTAATAGTGGTCACTTTTTTCTTATCTCTTAAGCAAACCGTTTGAATAAATTACTCATATT
TTTGTTGTTGTTGGAAATAGAGCAAAACTTTTTTTTTCGTCGTGAAGAGAATAAAATTCTCTTTGAGACG
AAATGCATTGGTATGTGTTATCTTTAGTAGTATTGATAATATAGTGTGTTAAACATTGCGCACTGCAAAA
AAAACATGCTGTTCGAATTAATAGT
>IMPALA_Fusarium_oxysporum
CAGTGGGGTACAATAAGTTTGAATACATCTGCAGGTATCTCGGTCCGGCCTAACCCGATCGGGACCGCGT
TTTCAATGCCGCTCTTTCTTCCTCCTCCACACACACATCACAACGCCTGACAACGCCTCACGATGCCTCG
AGGCAAGGAACTTACGCCTTCATTACGGTCACGAATATGTGAATTAAAGAAGCAGGGCTATTCTTATAGT
CAAATTCACAAGCATTTCCCCTATATCCCTCTTGGGACGATTAAAACGACGTGCCGCCGCGAGGCACAAC
TTGGGCTGCCTTCGGTCACAGGTCTCGTACGCCGTTAGTGCCTCTCGTTGGCAAGCTCAACGCCATCGGC
ATCTACGAGCTGTATAGCTTCATCTTGCCCTGGTTCCTTCAATCAGGCGATATCTTTATGCATGATAACG
CCTCTGTGCATACGGCCCGGATCGTCAAGGCCCTGTTAGAAGAGCTAGGGGTTGACCTGATGACTTGGCC
GCCTTATTCGCCTGACCTGAATCCTATAGAGAATCTGTGGGCGTTGATGAAGGCAGAGATATATCGGTTA
CATCCGGAACTGACTCACACAGAGGATACAGTTGCTACACAACATGCCTTGGTCTTAGCTGCAATGGAGG
CTTGGGATAATATTGAAGATAGGGTCTTGAAGAACCTTTGTGAGACTATGCCGAACCGTGTTACTGCTGT
AATTACTGCAGAAGGTTGGTATACAAAGTACTGAAGCTGTTCTAATTGACCTTGTTAGGTCAAAATTATA
ATATTACAGCAGCAGCAAAACAGCTGCCCGTTTCGGCTAGCCTCGATCGTCGGTACCTCTAGGTGTATTC
AAACTTATTGCACCCCACTG
>TC1_Caenorhabditis_elegans
CAGTGCTGGCCAAAAAGATATCCACTTTTGGTTTTTTGTGTGTAACTTTTTTCTCAAGCATCCATTTGAC
TTGAATTTTTCCGTGTGCATAAAGCGAAATGTTACGCAAATTTGCGGACCAAACATTACATGATTATCGA
TTTTTTCTGAATTTTATTTCAATTTTTTGATTTTTTCGTTTTTCCAATTTTCATTATTTTTTTTGAATTA
TCAATAAAACGCACTCTGTTTGTTGCACTGGATTTGTTTGGTTGATAAATTATTTTTAAGGTATGGTAAA
ATCTGTTGGGTGTAAAAATCTTTCCTTGGACGTCAAGAAAGCCATTGTAGCTGGCTTCGAACAAGGAATA
CCCACGAAAAGCTCGCGCTGCAAATTCAACGTTCTCCGTCGACTATTTGGAAAGTAATCAAGAAGTACCA
AACTGAGGTGAGTTCGAAAAATATTATTTTTTAATAATAAATGTTTAGAAATCCGTCGCTTTGAGAATCT
CGCCCGGCAGGCCTCGAGTGACAACCCATAGGATGGATCGCAACATCCTCCGATCAGCAAGAGAAGATCC
GCATAGGACCGCCACGGATATTCAAATGATTATAAGTTCTCCAAATGAACCTGTACCAAGTAAACGAACT
GTTCGTCGACGTTTACAGCAAGCAGGACTACACGGACGAAAGCCAGTCAAGAAACCGTTCATCAGTAAGA
AAAATCGCATGGCTCGAGTTGCGTGGGCAAAAGCGCATCTTCGTTGGGGACGTCAGGAATGGGCTAAACA
CATCTGGTCTGACGAAAGCAAGTTCAATTTGTTCGGGAGTGATGGAAATTCCTGGGTACGTCGTCCTGTT
GGCTCTAGGTACTCTCCAAAGTATCAATGCCCAACCGTTAAGCATGGAGGTGGGAGCGTCATGGTGTGGG
GGTGCTTCACCAGCACTTCCATGGGCCCACTAAGGAGAATCCAAAGCATTATGGATCGTTTTCAATACGA
AAACATCTTTGAAACTACAATGCGACCCTGGGCACTTCAAAATGTGGGCCGTGGCTTCGTGTTTCAGCAG
GATAACGATCCTAAGCATACTTCTCTTCATGTGCGTTCATGGTTTCAACGTCGTCATGTGCATTTGCTCG
ATTGGCCAAGTCAGTCTCCGGACTTGAATCCAATAGAGCATTTGTGGGAAGAGTTGGAAAGACGTCTTGG
AGGTATTCGGGCTTCAAATGCAGATGCCAAATTCAACCAGTTGGAAAACGCTTGGAAAGCTATCCCCATG
TCAGTTATTCACAAGCTGATCGACTCGATGCCACGTCGTTGTCAAGCTGTTATTGATGCAAACGGATACG
CGACAAAGTATTAAGCATAATTATGTTGTTTTTAAATCCAATTGCTCATATTCCGGTACTTTAATTGTCA
TTTCCTTGCAACCTCGGTTTTTTCAATATTTCTAGTTTTTCGATTTTTTTGAATTTTTCTGAAGTTTTTT
CAAAATCTGTTGAACATTTTTGATGAATATTGTGTTTTTAGATTTTGTGAACACTGTGGTGAAGTTTCAA
AACAAAATAACCACTTAGAAAAAAGTTACACACAAAAAACCAAAAGTGGATATCTTTTTGGCCAGCACTG
>PrD37D_Philodina_roseola
ACGGGTGACCCATAATAAATGGCCGCATTTTGCATTTCAGTTTTCTGTCGATAAGGTCAATCTACTAAGG
ACAATAAATATACCAAAAGATGCGGCGTCGAACGCTCTACAATCTACAATTCCGAACTTCTTTCATTCAT
CTAACTTTTCCTTGCAGAAGGAGCCATTTTCTCGGAGGTCATTTTTTGCTTTTGCGAACGACATCATCTT
CTAGTGATTCAGATGATCATATTGGTGTTTCTGCGTTCGAAAGGTCTCATGATAGACGTCAACCAGTGGC
TACTTTGGGTCCAATCACTGTATACATGAATCGGGATCTTTGATGATTTTATCGTCAAGGATAGAGGCTG
AAGAGACAGTATATAAGGATAAATGACAATGATTGGAGTTCATTCAGTTGAAAAAGAGAAATGAAGTCAC
AGGATATGCGAAACGTTGTGATGCGTTTGTTTGATGATGGGTTATCATCAGTGCAAATTGCGAGACAATT
ACGAAACGTTGTTAGTGAACGTACTGTACGGCGTTGGGAGAATTCCTACAAGGCAACAGGTGGTATCGAT
CTAAAATCACCACCAGGAAGACCACGCATTGTACGAACGAAAGGCTTAATTCAAAAAGTGAAACAGCGAC
TCTCCTCCAAGAGTCGTCAAAGTGCAAGACGACTGGCTAAATCATTGGGTGTCTCTAGAGAAACAATGCT
TCGTCTACTTCAGGATGATCTTAATTTACGTGCTTACCGTATCACAACGCAACCAAAGTTGACCGAAGAT
CACAAGAAGCGGCGAGTTTCATTCGCATATTGGGTTCGAAAAGAATTACGAAAACGAGATCATGGTCAAA
TCTTGTTTACCGATGAAAAATATTTTTCATTGGAAGGTGTATTTAACCGCCAAAATGAGCGTGTCTATGC
TGTAAGTCGCGACGATGCCGATCAACAAGGTGGAATCAACCAAACAAGCAAATACCCGAAGCGAATAATG
ATATGGTTAGGTGCATCCGAAAATGGTCTCACGTCTCCGATTATTTTTCAGCCTGGTGAAACATTATAAC
ATGAAAATTACATCAATGTCGTGTTGCCACATGCACGTGCGGAAGGTGAACGGTTACTGGGTACTGACTT
CATTTATCAGCAAGACAATGCTACTCCTCATGTTCATCGGAAATCATTGACCTGGTGTGCAGAAAATTTT
TCGAATTTTATAGACAATGAACGATGGCCACCGAACAGCCCTGACCTGAATGTCCTTGATTATTACGTGT
GGGATGCAGTCACTACGAATATGCAGTGGGACAAAGTCAATGATTATCATTCTTTAACTGAAGAGATAAA
GAGAGGAATTCGTCGCGTGCCGCTGGAAGATGTCTGTCGCAGTGTTCAAAGTTGGTCTAAACGAATTTTG
ACAATTTTGAAGACTAAAGGTGAATATATTAAATGAACACGTTTTCATAACATCAAGTCGTAGATTTTCG
TGTGATCTTCTGCTTTTGAAATAAAACATCTCAGATGATTGAGTTAAGAAGCACAAACAACATAATCACC
TGAATCACTAGAAGATGATGTCGTTCGCAAAAGCAAAAAATGACCTCCGAGAAAATGGCTCCTTCTGCAA
GGAAAAGTTAGATGAATGAAAGAAGTTCGGAATTGTAGATTGTAGAGCGTTCGACGCCGCATCTTTTGGT
ATATTTATTGTCCTTAGTAGATTGACCTTATCGACAGAAAACTGAAATGCAAAATGCGGCCATTTATTAT
GGGTCACCCGT
>Mariner-16_HM_Hydra_vulgaris
CTAGGTTGGTTGAAAAGTTCGCGGAGCGGCACCTATGTTGCAGTAGTAGAAACAAATTTATAACTGTATT
AAACGTATTCATTCTTCGTATGAACGCATAAAAAATTTCAAGTCGATATGTCATTTCAGTCTTTGTTTAC
AAGCTATTGAAATTAGACGTGTCATAGTATTTTTTAAAATGGAAAATATTGAACATCGTGCTGTAATAAA
ATTCTTTGTGAAAAAAGGTTTAAAGCCCATGGAAATTCATAATGAAATGGTAAATGTGTTGGGTGATGAT
GCTCCTTCAAAAACAACAGTATGCAAATGGGCTGCGGAGTTTCAACGTGGGCGTTCAAGCCTTGAAGATG
ACCCTCGCTCTGGACGTCCAAAAAGTGCTACTACTGAAGAAACGATTAATGCTGTGCATGACATGGTTAT
GGATGATAGACGATTGACCAAACGTGAAATTGCTGAGGCTGTGGGCATCTCAGATGAACGGGTATTACAC
ATCTTGCACGATGAATTACGTCTGAGAAAGCTGTTGGCAAGATGGGTGCCGCATTCGCTAACTCTGGATC
AGAAACGCACTCGAGTAAAACTTTCTCAAGAACATTTGGCCCGTTTTCAAAAGAATAAAACAGATTTTGT
GCGTCGATTCGTAACCATGGATGAGACTTGGGTTTACCACTATGATCCGAAGCTGCGACAACAAACTGCA
GAGTGGACAGAACCCGGTTGTTCAGCTCCGAAGCAAGTGAAGGCGTCAAAATCGTCAAAGAAGGTTATGG
CATCAGTTTTTTGGGATGCGAAAGGAATTTTATTAATAGATTACCTTCAAACCGGTAAAACGATAACAGG
TGAATATTATAAAAATCTTTTGGACCAGTTGGATAAAAAAATTCGTGAGAAAAGACCTGGTTTGCTGCAT
AAAAAAATCATTTATCACCAGGACAACGCACCTGCTCATATCAGCGATGTTGCAAAGGCGAAATTGGTCG
AATTAAAGTACGAACGCTTGGAACATCCACCCTATTCACCAGATCTGGCTCCGTCCGACTTCCACCTCTT
TCCACATCTCAAAAAATTTCTACGTGGAAAGCGTTTCTCATCACATGAAGAAGTCATTGCAGCCGTAAAT
GGGTATTTTGAAGGCCTTCCGGAATCGCACTTCAGAGATGGGATACATGAATTGGAGAATCGTTGGAAAA
AGTGTATTGCTCTTAAGGGAGAATATACTGAAGAATAAAGTCATTTTTTGAATCATAAAATTGTTTTTTC
ATTTCCGCTCCGCGAACTTTTCAACCAACCTAG
>AMARI_Apis_mellifera
TAAAGGGTGTCCCAAAATTAACGCAAGATTTGAATTTGCCGCCATTTTTGCATCAAGTTGTTGGCAAGCC
TGAAAAAAGAACAGTTTGACAGCTGAGAGTTTAGGGTTAGTAAAAATGGAGCGTTATACGATACAACAAC
GTGGAATGGATTATTAATCATGAAAAAGTGGATGCTGGTTTTTCCAGCAAAATAATCCTAAGCGACGAAG
CACATTTTCACCTCGATGGCTTTGTTAATCGCCAAAATTGCCGTGTTTGGGGTTCGGAGAAGCCACGTGT
GATTAGCGAAAAACAAATGCACCCACAACGTGTCACTGTTTGGTGCGGATTTTGGGCAGGAGGCATCATC
GGACCATACTTTTTTGAGAACGAGGCTGGTCAAGCAGCAACTGTTAATGGTGCTCGATATCGCGACACGA
TAACACGGTTCTTTCTGCCGAAATTGGATGATATTGATGTGGCCGATATGTGGTTTCAACAAGACGATGC
CACGTGCCATACAGCCAATGAAACGATTCAATTACCGCACGAGACATTTCCTGGTCGTGTACTCTCTCGT
TTCGGTGATCAGAATTGGCCCCCTAGATCGTGCGATTTAACGCCATTAGATTTCTTCTTATGGGGTTATT
TGAAGTCAAAGGTCTATGTCGACAATCCCACAACCACACGTGCATTACAAGAGGAAATTAAACGCTGCAT
CGACGAAATTCAGCCACAATTATGCAGAAAGGTGATGAAAAATTTGGACGAAAGGGTGCGTATGTGCCCG
ATGTGTTATTCCATAAATAACCCTATCCTATGTACTTTATGATTCGCTTAAAAAATAAATATCTAAAGAC
TAAAAACTCTCTTTTATATTTAATTCAAATCTTGCGTTAATTTTGGGACACCCTTTA
>GEMINI1_EI_Entamoeba_invadens
CAGATAGAAGAATTATTGGTTGTCATAGAAAAAGTGGTTGTCATGAAAATAATGTTATTATAAACAAAAA
TGTTTTTATATTCATTATTATTAATAATATAGATGATAAATGCCTAATAAATAATAAAAAAAACTGATAA
TAATATTTCTTCATGGAAAATGAAAATATGCCTGTTAACCCAGTTATGGACAATGATATTCACGTTGTTG
TTCCATTGAAATTGGTCGATATAATGAGTCCAAAATTCATTGAAAATCATCCAGAAAGCAAAATTCAACA
AGATAGCAGTAAAATAATTCAGTTAATCGAAGGGTTAAATAACAAAGAAGAAATGTTCAAACACATAAAC
GAAGCAGAAAAATCAATAAAAGAACAACATAAAATATATTTCTCTCAAAATGATATAGAGAATGCCCGCA
ACATTTCAAATTTTCTTTGTGATGATGAATATTTTTTCCAACTTCCCTCAAGACGCGAACAAATTGGTGT
CATATTTGCGATATTTGAAAAATGCCAAGGAGCTTCAAACCGATCTGTTGGTATTCTGTTTGGTATTCAT
CACAATTCAGTCAGAAAAGAAAGTCTTGAATACAAAAAAGATTGCAAAATGGGGAGACGACAAACTGGAA
GACCTTCTCTATTCGACGAACGATTAACTATCATAACCAAAGCTTTTGTGAATTATTGTTCAACTCAGAA
ACTGGCATTAACTGTTGGGTCATTTGCTTCTGTTGCTAAAATGGTAACGGGATACAATTTTAAACGAGAT
ACATTGCGTAAATGGGTTATTAGATCATTTGAACTTAAATCTGTAACAGGATCACCAGAAGAACTTGGAC
GCTTGTTTATCGAGCCCAAAGATATCTTGGAGAATTACTTAAATCTTACACAATTTAATGGGTTTGATAT
GCGTTTTGTATTTAATGTGGATGAGATTGGGTTTCAAGATTTTGCAGATAGTACATCAGTTAAGGTGTTT
GTTCCAAAAACTGCGGACGTTTCAAAAATTAAGATTGGTGTTGGAAGGTCAGGGAAACGGTCGAGTGTCA
TATGTATGATTTGTTTGGATGGAAGTCTGGTTTGTCCTGGTATGGTTATTACAAACCAAAAAATTCATAT
TGATGTATTGAGAAGGTTTCCGGATGTTAGTTTCTTCCAGAGTCAAACTGGATTCGTCACCAAACAAATA
TTCAGTGATTGGCTGCTTTTGGTTGTTGTTCCTTTTATAGAGACAAAAAGATTTCTTTTCCATTTATCTC
GAGATACCTGGGCGTTGATAACATTGGATGGGTTCAGTGGACACGACTTCGAAACATTGAAGGATATACT
CCTTGACCATTACATCATTCTTCACAAATACACTGCCCATTGTTCACATCTCATCCAGCCCTTGGATTTG
TGTTTCTTTGGTAACTGGAAGAAGAAATGTAGTACAATAACGCCCATTTACAGAACAAGTGTTTCTTCTT
CTTTTTTGCCTTCGCACTATCAACAACATCCAGAACAACAGAATAGCGAAGAAATTGGATCACAAAGTTT
AGTATCAGCAATGAAAGATCTTGTTGAAACACTGACAAATAATAACAATATTTCGGCAGACGCTTTGCGA
GACAAAGGAAAACGACTTCAATCTGGTGAACGTTTGAAAAATTCTATAATAAAAACACTTAATGCGTTAG
ATGCTGCAAACACACATGAAGCAGTAATAAGTTCTTTTGAAAGAGCGGGAATGACAACACGATACATAGG
AGGAAAGTTTAAGTTTTTCGTCAATATTCAGTCTGCAACAAGACTTATAAACGAATTTCAGACTTATTTC
GAACAAAACGTGTTTTCTAACACTTCTTTAATTAGCAAACTCACTGCCCCAAACAATGATTTGAAGATGA
TCCCAATTGCACAATTGTCCCCGAAACATAAGAAAATGACAAATGAAGAAATATTGGGTCATCTGGATAC
AATATCAAATATGATCACTGAAGAGGGTTTGGATGAATGTGGCTACTCAATGATTAAATCTTCTCTCAAA
ACTTTATGCACCTACAAACCTGTTTATCACAATCAAACTGGTTATCAATTTATGCCCCCTCTTCCACTTA
TTCACCCAAGAATACAAATCCCCAACATTGATGAGTTTGATCTCGAAAATGATGATTGGATTGACCTTGA
ATATGGGTCTCATTACAATACTGAGGATGAATAACGATAAATTATTAATTTTGAGTTTTTGTTTTTAATA
AATTTTATTTTGCTTTTTAAGTTTGACAACCACTTTCTAAAAAATCAATCCAAACTACCACAGGCTTCCC
GTAAATTTGCTTGTTAAACAACTAACAATTTATAATTAATAAAAATAAATATATAAAAATACTTTTTTAT
ACTCTTGACGACTACTTTTTCTATGACAACCACTTTTTCTTGCATCTG
>Mariner-1_SP_Strongylocentrotus_purpuratus
GGGGAAGGCGGGGTAAGTTGAGCATAGGGGTAAGTTGATCCACCCCCTCTAAGCCATTTATGAATGAGTC
AAACATTGTGGTGGCGCCATCTATAGATGAAATATTGCATATCCCCACACCCTGCCATATTGCTTTTTAG
ATTGAAACAGAAACCAACGTTGCAGAGGGAAAAATCTGATTTTCTGCCATAAAAGTGAATAGGTGTGAAT
GAGGTAAGTGTACTTTTCTTCCATATGCAGCATAGATATAATATGGATACATGATGACAATTGTTAGTCC
ATTTATGGGTCTCCATGCTTGTCATAGCCTTTTACACAATGAATGCATAGAAAATGTGTGTATGTGGTGA
TATCTCAGAAAGTTCAGACTGGGGTAAGTTGAGCCAGACCCTATGGGGCAAGTTGAGCCATGGCTCAACT
TACCCCGTAGGGTCTGACCAACTTACTAAATATTGTTGGATGAGTATTACAAAACAATTTGCATTGTATT
TTGGAATTTAGAATTGAATAACAATGTTTTGAGATGGACTTTGTACTAAACATATATTTTATATCCATTA
TTATCTTTCAGAAGCACATGAGAAATGCGTAACTACAAGCGAAAGACGAATCGAGGACAAACTCCCCGCG
ATGTTATGGAACGAGCGGCTGATGCTGTTGCTGGCGGAAAGAGTGTGCGGAGTGCAGCTAAGGACTTTGC
CATTGATCGAATGACGCTGAAACGTTATATTGAAAGGAGAGATGGACAACAAGGGACTGCCTATGCACCC
GTCGCCTTGCGGCATCAGGTGTTTTCTCCTGACATGGAGACAGATTTGGGAGATCATGTGAAACAGTTAT
CAGATATGTTTCATGGTCTGTCAGTGAACAGGTGCTGTACATTGGCATATGAGTTTGCAAAACAAAACAA
TGTTGACGTGCCAGCCAGCTGGGACCGTGAGAAAAAGGCAGGCCAGGATTGGTGGTTAGGCTTCAAGAAG
CGACAAAACCTGGCAATAAGGCATCCAGAGGCCACATCTTTAGGACGTGCCACTGCGTTCAACCGACCAG
TTGTTGATAAGTTCTTTGACAATCTTGCCCGGGTGATGGACAAATACAAGTTTTCACCAAGTGAAATCTA
CAACACAGACGAAACTGGGTGCACCACAGTTCAAAAGCCTGCTGCTGTTGTGACCGAGAAGGGGAAAAAA
CAGGTCGGCGCAATCACCTCTGCTGAACGTGGGGAACTGGTAACCGTTGTGTACACTGTGAGTGCAATTG
GCTCAGTCGTGCCTCCTTTATTCATCTTTCCAAGAGTAAACTATAGAGAACACTTTGTTAGAGGGGGGCC
AACTCAGTGCATAGGCAGATCAACCCGTAGTGGCTGGATAAATCAGGAGACATTCGTGGAATACCTCAAT
CACATCATCAAGCACACCAGATGTACACCAGAGAGGAAGATTCTCCTGATACTTGACAACCATGACACCC
ACATTTCTCTTGATGCTGTGGACACTGCAAGATCTCATGGTGTTGTTATGCTAACATTACCACCTCACAC
GTCACATCGCCTCCAGCCTCTAGATCGATCAGTGTATGGGCCATTGAAGACGGCTTACAACAGAGCCTTG
GATGGATGGTTACGTTCTAACCCTGGGAAAACTGTGACTATCTATGAAATTCCAACCCTGGTGAACCAAG
CACAAATGCTTGCTGTGACGCCATCGAACATCATTGCAGGCTTTCAAGCGACAGGTATCCATCCATTCAA
CAGGGACATTTTCAATGACTTAGATTTTGCCCCTGCTGTCCCGACTGACCGTGAGCAAGATGATGCTGCT
GCAGATGGCATCGAGGTGAATCCACCCCCTGTAGATGCAAGGCCACCAGGTGAGACTCCTGCTGCTGGTT
CTGCCCCTGCTGCCCCGACCGAACGTGAGCGAGATCATGCTGCTGCAGATGGCACCGAGATGAATCAACC
CCCTGTAGATGCAAGACCACCAGGTGGTGATGTCCAGCCACAAAGACAGCAAATAGATGGTCTTCAGCCG
TCCACCTCCAGGGAACCCAGTCTGAGCAATGTTGTGCCTCGTCCATACGTATCACCATCTGGTGTTCATC
CGTTTCCTAAAGCAACAGCAAGAAAGAAGACGAGAGCCGGTCGCAAAAAAGGCAGCACAAAGATTCTGAC
TGATACCCCAGTTCGCCAAGAGCTTGCAGCCCTATCCGAAAATCGCAAACGGAAGCCATCTGCCAAGAAA
CCAAAGAGATCCTTGTTCAAAGTTAAAGAGAAGAAGAAATGTCCCCCAAGATCCAAAACCCCTAGTTCCA
GTGAGACAGATTGTGATTCAGAAGTTGAGTACGATGACGAATCAGATGTGGACAGTGATGGTGATATGGA
TATCATTGAAGGTGACTTTGTAGTTGTCAGATGTGCTGGAAAATCAAGATTTTTGCATTACATTGCTCGG
GTGGATGTACTGAATGGAGAGGATTGTCAGTTTGAAGGTGTCTTCCTGCAGAAAGTTGCTGGAAAAGTCG
GAACTGACCCAGTGTTTGTTCCAAACCCAGATGATAAAGCAGGCTTTGAACTGGAAGACATCTTGCGTAA
GCTGCCACAGCCGAAGAGCGTTGGCAGTTCTGCCCGTTGTTCTGGACAGCTTGTGTTCAAAACTGACTTG
TCACGTTGGCAGCTTAGTTGACTTGATATCTGACATGTTTAAGAGTTTCAGATGATGAAACCGACATTGA
TAAGCGAGATATATTGTGCCTTAATTGCCACCGTCCGATTATTGGCCTTTCTGGGTGTACTTGGCACCAT
TTTGTTTTAATGTGACTTGAAACTGTGGCAGCTGGATTGAATTATAAATGAACACAACTGAGGTGCATTA
AAATATTTTGTTAGGTAGTGCACTTTAACTGTTTTTGAGACAGAATAATGGTTTTGTACTTCAATTAGTT
TTACTTGGGGTGAAAGATAATTTAAGTATTTTGGACATATGTTTTTGAATATAACTGTTGACTTGAAGCT
GTGACAGGGGGGATCTTACCAGTAAACAATGTTGTTTTTTTCTATGAGAGTGTGACTCAATATGTTTGTA
ACTACTGATTACTAGAACCACGAAGACAAAGTAATCATTTTGTTAAGTGTTGTAGAACATTACCACATTA
AATATTTTTCAGGTGAAACAATGATTTTGTACTTCAGTTGTCTTCATTTGGGGCAATGATCAACTTACCC
CTGTGTGGCTCAACATACCCCAGAGGGTGGATCAACTTACCCCTCAGGTGGGGCATGTTGAGCCATTTGA
CCCAAGTTTTTTCGAAGGTCACAGTGACTTTCGGTGTGGGGTTAGAAACTTAAACTAGCTACAAAATGTT
TCCCAAGCATTAAATTAGAAGGTAAGCTACTCACTTCTGCAAAATCATCAATCATTTCGGTCCTAACATG
CAAATACCAAAAACTGGCTCAACTTACCCCGCCTTCCCC
>Mariner-18_HM_Hydra_vulgaris
CCGTAAAACGGGGTGAATAGAAACAGTGGGGTGAATAGAAACAAAACTTCATTTTTGTATATATAATCTA
TTTACTACATAACTATGAGTAAATAATGGCAACTAATAATTTTTTTAGGTTGCTACACTTTAGCCTGAAA
GTGAAATAATGGTTTGCTTATTTAGCAGCATTGGTTCTTGTTTGTTTTTCATGTTGAATTTTACCGCGCA
ATTCTTGTTTTTTTTTTTTCACTTTCCAGGTAAGTCGGAATACTCAGTGTTCTTGAAAGTAAATAGCTGT
ACAAAACATAGTTTAATTATTCATATAAAAGAGTTAGGCTAACTTTAAGCTTTAACTGTAACAATATTAT
TTTAATAATTATTCGAATTTTTTAGGTTAGGTTTTCAGAATTGACGGGGTGAATAGAAACATATAATTTC
TAGTGTTTCTTTACACCCCGCAATAAAAAAGTAATTCTAAATCACGTTTATACTGTATAAAATACATACT
GTATGCTATATATTTATGTTAGACACTTAACTGACACAGCTGTTTTATTTCAGAACCCTGTAAAATGCCA
AGGAAGTACAAACACGTGGTTGGAGGTGGCTACAAAAAGCACGATCCAAAAACAATCGAAAGAGCAATTT
CTGACATACAGAATGGATTAAGCCTTCGAAAGTCTGCTGAAAAACATGGTTTGCATTATAGTGTTCTTTA
TCGACACTTGAAAAGAGGTCCAAATTTGAAGAAACATGGTGGTCAGACAGCATTATCTCTTGAAGAAGAA
CAGCTGTTTGTTGATAGGCTTAAGATATGTGGCAAATGGGGTTATCCCATTGACACTACGACTCTACGAC
TCCTTGTAAAAGACTTTTTAGACCGGAGAGGGAAAGAAGTTAAGAGGTTTAAAGATAACCTCCCCGGCCG
TGACTTTGTGGAATCATTTATAAAACGTCATAAGGAACAACTGGCCGTGAGAATGTGTCAGAATATTAAA
CGCTCGAGAGCTGGTGTAACACCAGAAACAATTAACCACTATTTTGATGAACTGACAAATGAATTAAAGG
ATGTGCCTTTATCTAATATCGTTAACTACGATGAGACGAATCTAAGTGATGACCCTGGTAAGCGAAAGGT
CATTATACGTAGAGGGACAAAATATCCAGAAAGAGTCATAAACTCATCAAAGTCATCTACGTCTGTGATG
TTTGCAGCCGCTGCTGATGGCGCTATTTTACCACCTTATGTTGTGTATAAAGCTATGCACTTGTACCAAA
GCTGGACAGAAGGTGGGCCAAAAAACGCCAGGTACAATCGAACAAAGTCTGGCTGGTTTGATTCCTTTTG
CTTTGAAGATTGGGTACTGACAGTTGCTCTTCCATACCTGAAAAACAAAACGGGTCGAAAAATTCTGATT
GGGGACAATTTGTCTTCCCACTTATCAATGGAATCCGTGAAGTTGTGTAAAGACAATAATATCAGTTTTA
TTTTTCTACCAGCTAACTCCACCCATCTCACACAACCTCTAGACGTGGCATTTTTTCGCCCMTTGAAATC
AACATGGCGACAGATTCTTTAAGAATGGAAAAAAGGCCCAGGAAGAACAGAAGCAACTGTTCCTAAGGAT
AAATTTCCACCGTTTTTGAAAAAGTTGTGTGTTTCATTGAAGGAAGAAAATGTGATCACCGGTTTTAAGA
AATGTGGTATAGCTCCTCTAAACAGGAACAAAGTGCTGTCTATGCTTCCAAAAATCATTGATGATGAGGA
AAATCAGAATCCAGAAAACATTCAAAAGAACACTGAAGCTGTTGACGGGAGTTTCCAAGAGCTCCTTCAG
AGTCTGCGTCACGATCAGACTCCTAAGATAAGGCAAAAAAGGACCAAAGTAAACGTGAAACCTGGCAAAA
GTATTGGTGTTGAGGACTTCGTCGTGGACGATGAGATTCCCCAAACTTCACGTTCTACTGGCCAAAACCC
AGGTACCTCAGGTACTAAACAGGTTCAGCCAAAGAAAAGCCGAAAGCGTGTGGAGATATAATCAGAAGAT
GAAGAGGACTATTCCAATTTGTTTTCTTACCGTAGGGCACATTATATGTAACTTCTTTTGTTTATGTACT
CAAATAAATCATTATGTTGAGAAATAAATTTATTTGTATTCATTTATTGACCAAAAATCCATATTTGTCT
GTTTCAATTCACCCTAAATTTTTTTCAATAGAAAAACACATGAAATTGAAGTACTGTTTCTATTCACCCC
CATCTGCGGGGTGAATAGAAACACCATGCTTTATATATTTTTCTTTAAAATCAAATAAAATTAAAAAATT
TAAATACTATAAACAAATAGGCCTAACAGAGACCTGTGTTTGGGCAAAAAATTGTTTATCTAGAACAACT
ACAAGTATGCACATTTTCATACCAAAGTTGAAAATTGTTTCTATTCACCCCGTTTTACGG
>CQ876948.1_Mos1_Drosophila_mauritiana
CCAGGTGTACAAGTAGGGAATGTCGGTTCGAACATATAGATGTCTCGCAAACGTAAATATTTATCGATTG
TCATAAAACTTTGACCTTGTGAAGTGTCAACCTTGACTGTCGAACCACCATAGTTTGGCGCAAATTGAGC
GTCATAATTGTTTACTCTCAGTGCAGTCAACATGTCGAGTTTCGTGCCGAATAAAGAGCAAACGCGGACA
GTATTAATTTTCTGTTTTCATTTGAAGAAAACAGCTGCGGAATCGCACCGAATGCTTGTTGAAGCCTTTG
GCGAACAAGTACCAACTGTGAAAACGTGTGAACGGTGGTTTCAACGCTTCAAAAGTGGTGATTTTGACGT
CGACGACAAAGAGCACGGAAAACCGCCAAAAAGGTACGAAGACGCCGAACTGCAAGCATTATTGGATGAA
GACGATGCTCAAACGCAAAAACAACTCGCAGAGCAGTTGGAAGTAAGTCAACAAGCAGTTTCCAATCGCT
TGCGAGAGATGGGAAAGATTCAGAAGGTCGGTAGATGGGTGCCACATGAGTTGAACGAGAGGCAGATGGA
GAGGCGCAAAAACACATGCGAAATTTTGCTTTCACGATACAAAAGGAAGTCGTTTTTGCATCGTATCGTT
ACTGGCGATGAAAAATGGATCTTTTTTGTTAATCCTAAACGTAAAAAGTCATACGTTGATCCTGGACAAC
CGTCCACATCGACTGCTCGACCGAATCGCTTTGGCAAGAAGACGATGCTCTGTGTTTGGTGGGATCAGAG
CGGTGTCATTTACTATGAGCTCTTGAAACCCGGCGAAACGGTGAATACGGCACGCTACCAACAACAATTG
ATCAATTTGAACCGTGCGCTTCAGAGAAAACGACCGGAATATCAAAAAAGACAACACAGGGTCATTTTTC
TCCATGACAACGCTCCATCACATACGGCAAGAGCGGTTCGCGACACGTTGGAAACACTCAATTGGGAAGT
GCTTCCGCATGCGGCTTACTCACCAGACCTGGCCCCATCCGATTACCACCTATTCGCTTCGATGGGACAC
GCACTCGCTGAGCAGCGCTTCGATTCTTACGAAAGTGTGAAAAAATGGCTCGATGAATGGTTCGCCGCAA
AAGACGATGAGTTCTACTGGCGTGGAATCCACAAATTGCCCGAGAGATGGGAAAAATGTGTAGCTAGCGA
CGGCAAATACTTTGAATAAATGATTTTTTCTTTTTCCACAAAATTTAACGTGTTTTTTGATTTAAAAAAA
ACGACATTTCATACTTGTACACCTGA
>Mariner-1_AF_Aspergillus_fumigatus
ACGTAATCGGTAAGCGAGCGGATCACGCAACCGAGCGGATCACCAAACGTGTTTTGACTTCTATTTCAAA
AGCTGCAGTGCTCAGCCAGCCACTATGCCACCAAAAGCGCGTATAAACTCAAAAAATTCAGTTGAGCAGG
AGGGAAGGGTCCTACTTGCAGTATCAGCTTTGAAAAATAAGGAAATTCTCAATATTCGTGAAGCTGCGCG
TGTCTATAATGTGCCTTATACTACCCTCCAGCGGCGCCTAAAGGGGCATACTTTTCGAGCTGAATTACGC
GCAAATGGCCATAAAATGACTCAGAATGAAGAGGATTCACTTATTAGATGGATTCTATCTATGGATCAAC
GTGGAGCGGCTCCCCGACCGTCCCATGTACGAGAAATGGCGAATATCCTGCTTGCGCAGCGTGGTTCAAC
TCCTACCCAGACTGTTGGAGAGAAATGGGTATATAACTTCATTAATCGGCATGATGAGATCAAAACCCGA
TTCTCTAGGCGCTATAACCACCAGCGTGCTAAATGTGAAGACCCAAAGATTATCCTGGAATGGTTCAATC
GTGTCCAGATCACAATAATGCAGCATGGGATTACACTGGAAGATATCTACAACTTTGATGAAACTGGCTT
TGCAATGGGCTTAGTAGCTACTGCTAAGGTAGTTACAAGAGCTGAGATGCTTAGTCGGCCCTTCCTTATC
CAGCCAGGGAACCGCGAATGGGTTACCTCTATAGAGTGTATTAACTCTACTGGCTGGGTGCTTCCACCAT
GCATTATCTTCAAGGGAAAGGTCCATATTGAGGGCTGGTATCAAGATACAGCCTTACCAGCAGACTGGCG
GATCGAGGTCAGTGAGAATGGATGGACGACTGATCAGATTGGATTACGATGGCTTCAAAAAGTCTTTATT
CCTGCTACTACCAGTCGTACAACTGGTAGATATCGACTATTAATTCTTGATGGCCATGGGAGCCATCTAA
CACCACAGTTTGATCAAATCTGCACTGAGAATGATATCATTCCAATCTGCATGCCTGCACATTCATCACA
TCTCCTCCAGCCTCTAGATGTTGGCTGTTTCTCTCCTCTTAAGCGTGCGTATGGCCGCTTGATTGAGGAT
AAGATGCGGCTTGGTTTCAACCATATTGACAAGTTTGATTTCCTTGAGGCCTATCCACAAGCTCGTACGG
CAATCTTTTCAGCAGATAATATTAAAAGTGGCTTTTCAGCAACTGGATTAATACCACTGAATCCAGATCG
GGTGCTCAGTCAGCTTAATATCCAGCTTAGAACACCTACACCACCAGGCAGCCGATCAACTAATTCTGTC
CCAAAAACACCTTACAATCTCAAGCAGCTGAAGAAGCAGGAAACTACGCTTAAGAAGCTACTTAGGGAGC
GTACATACAGCCCTCCTACCCCTACAAAGGCTGTGCTAGGTCAGATTATCAAGGGGTGTGAGATGGCAAT
GAATAACGCTGCCCTTCTTGCAAAGGAAAATCATGATCTACGTGCTGCACATGAAAAGCACCTTCAAAAG
CAGAAGCGATCTAGGCGGCAGATAGAAACTGCAGTGGGATTATCTATCCAGGAAGGGCAGGAGATCATTC
AACGCAGGGATCAGGCTGCTGAAGCTATCCCAACTATCCCTCCAGAGCAGGTAGTAGATACAGAACAACG
CCCTCAACGGGCACCCCCACGCTGCAGTGACTGCCATATTCTAGGCCATAGGCGATTGCAATGTCCGCAG
CGCAAGAATAACTAGATTTAGTAATAAAATCATGTTTTAGGGGTTCAAAATAGCCTCCAATTTCGGCCGC
GGCCAAATTCTATGGTATGGTGATCCGCTCGGTTGCGTGATCCGCTCGCTTACCGATTACGT
>SMAR6_Schmidtea_mediterranea
TACCGTGTTTCCCCGAAAATAAGCCCTATGGAGATTTTTGGAACTTTTTATAATATAAGCCCTCCCCCGA
AAATAAGCCCTAGTTAAAATAATGTGTAAAAAAGAATTCGTTAAAAATGCTATTGATTTATTAAGTATGT
TTAACTTCTTATAAATAATTGTTCGGCAGTCTAAACTGAGCGACAGCGCAGATACAACGTTTGTGTATTT
TATTCTTGTAAGTCGGATTATTTTTTCATACGTAATTTTATTTTTTATAAAGTGAATAATTTTTAACCCA
AGTTAAGATGAGTACAAAGCGAAAGAGCTATTCCGTTGAGTACAAAAAAGGAATTGTGGAAGACTCCAGG
GGCGTAAATCTTGTAGCCTTTTGTAAAGAGAAGATGTTGGATCTACGTATGGTTCGTAAATGGCGTGCAG
ACTACGATTACTTGTGTCAAATGGTAGACCAAGGAAATGAGAAAAAACGCAAAGTTGGATCAGGTCGGCA
GCTGTTATTTTCTGAGTTGGAAGAATGCATTTGGGAATGGATTGCTGACAGGAGAGCAATGGCTTTGGTT
GTGCGCAGGGCTGATATTCAAAAATTTGCCCTTGAAACGGCAATTGAATTTGGTATATTCACGGAAGAAT
TTAAAGCATCGAAACACTGGCTAGACAACTTCCTTCAAAGACATGAACTGTCTCTAAGGAGATCAACAAC
ATTGTTTAAGCTGGAAGACAATGAAGTTGTTAAACGTGCACTTGCGTTTAAGCGTTTTGTTGATGGCATC
GATTTTTCGAAATACGAACTCTCCAACATGATTGCTATGGATGAGACCGCGGTATTCCTAGGCCAAGGAG
CTCAAACGACGGTTGACCACAAGGGTTCCTCTTCAATTTACGTTTCTTCTAGCGGTTACGATAGTGTACG
TGTTACCTGTATTTTAGCGATTCGTCTAGATGGCAAGAAAGTATCGCCTTTTCTAATCACTAAAGGTAAA
AAAGACCAGATTCAACGCATTTCAGGAATTTATGTAATTGAAAGCGAAAAAGCCTGGTGCACTCAAGCAG
TTATAAGAAAGTGGGTTGATTTTATACTGCCACCATTGTTGAGGGGTCGAAATAGAGGTTTACTAGTTTG
GGATTCAGCCAGTACTCACCGCGCTAAAGACATGAAAAACTTTCTTGCTGAGAGGAGGATTGATCAAATA
ATGATTCCGGCAGGAATGACTGGTTACCTCCAGACACTTGACATTGCAATAAACAAGCCATTTAAGGATC
ATTTGCGGATGGAAATAAATGATTATTTTGAAAACAGAATGGTGAGAAATCATCGAGGTAATTTTGTAAA
ACCAGGGTTACAAGAAGTTGTGAATTGGATAAAAAATTCATGGGATAAAATAACTGATAGTTGTGTTTCT
AATGCACTACGAACAGGCTACTTAGACAAGAAGTATATATTTAACGACAGCTATATTGCAAGACATGAGA
GATTCGGGCCAATGATTCAACAGGAAATGGATTTGGAGGAAAATCAGAACAGAAATCAGAATTTGATTTA
TGACGATGTTCCAGAAGAAGATGACATGATTGTAAATGAATAAATTTTAGTTTCTGTATTCTGTGTAAAA
TAAATAAATATTAAATAAAAATGTATAAATTTATTTTTATTTTTGTCTCCCCCGAAAATAAGCCCTAGTG
CATATTTTGGACCAAAAAAGAAAGTAAGACAGTGTCTTATTTTCGGGGAAACACGGTA
>SMAR24_Schmidtea_mediterranea
CTACCGTCCCCTCCCGTGGAGTTTGCGCGCGCAATCTAGTCGAGTTTGGTGCTTTCTGGCAAAAATTGAA
AATCGGAATTTTTTTTTTCAATAGTTTGCGCATCTATTTATTTTGCGCGCGCAATCTATTCAAATTTGTG
TTTATTTTTTTAAATAAAAAAAATCAATCGAGTATTAATTTTTGAACAGTGTTGGAAAAAATAAGTGACA
AATTAAATTCATCAGTGACGATAATGATCCGATGGGGTATAAGTTTTGGAAACCATACGCTGTTGTTGGT
AGGAAAAATACAGCCTGGCGATGAAATTTCAAGATTCTCGATAATTAATTGAAACTTTTAATAGTTTCCG
GAAGTTCTGATAAAATTTTCAAACATTTGATGAAATTCAGAAGATTTTATGAAATTTCAAAGTTGGTAAT
TGAATTTCGATAAGTTATTGTTATTTTATAAATTTATGGACTTTAGATAGTTTTGTAGAATTTCTGAGAA
AGTTTGTGAATATTTTAAGAACTTTCGAGTTATTCAGAAAATTTTAGATTTTTTAATTGCATTTCGAAAA
TTTTATATAAAATCTTCATAACTTCATTAAAATTTTTCATTTTCAGGCAAAATGAGTACACACAAGTCTC
ATCACACTAAAAAGCAATACAGTGTAAAAGAGAAATTGGGGGTTTTGGATGAAATCAAAACTAAATCCAT
TCGTGCTACAGGAAAAGCTCACAACATTCCCGAATCCAACATTCGAAAATGGAAACAACAAGAAAAAGAA
CTGAGAGCTTTGTTTCAAAACAACGACATCAAAGTAAGAGAACGCAAACGATTGATTGGCGGTGGAAAAA
AGCCACAATTTGAAAATTTGGAGCAATTATTATATGAATTTGTTATTGATCGCAACAAGCTGGGTTTAGT
CGTTAAGTCTAAATACATACAAATTCATGCAAAAACTTTGAGAGATGATTATGTAGAAGATATAAATCTG
ACACTAAACGAGGAAGATTTGGACGAGGATCTGAAAAAAGAATTGAATCTTAAAAAAACAGAATTCCAAA
ATTTCAAAGCGTCTGACTCATGGTGCGCAAACTTCAAAAAAAGATTTAATTTGGTGAGAAGAACTCAGAC
GGGATGTCGAAAACTTCCTGAAAACTTTCAAGAAATTTCCTGTGACTACGTTGCAGAAGCTCGAGAGATA
ATAATTAAACACAAAGTGAAGCCTGAAAACGTTCTCAATTTCGATCAAATTCCTCGTCTTTTCGAACACG
AGCCATCAAATACAATCGCAATCAAAGGTAGCAAGGAAGTTTTTCTGAAAAAAGCTTCCACATCCCACAA
AAAATTCACTTACACTCCGACAATTAATGCAAAGGGTGAGTTCGTCAATCAACACTTGTTGTTTTCTAAA
TTGAAAAACGCCCCAAAAGTTAGTCCAGGATTTTCGGTTGACGTGAATCTAACAGGCATGTGGAGCGAGG
ATCTTTTAAAAAAATATTTGAGAGAAATCATCCTAATGAGACCTGCCACAGCAATTTTCAAGCAAGCAAC
GTTGTTGATTTTGGACAGTTACCCAGTCCACGTAAAAGTTGTGAACGAACTTAGAGATAAATATGCCGAT
TTATTCAAGGTGTACTTTTTATTAGTTCCACCGAACTTTACTGGATTATTGCAAGGCATAGATGTATCTT
TAGGCAAAAGTTTTCAAGGATCATACGATGAGTTTTATGATGCATATGTAGCCAAGGCACTCAACGACAA
ATCCTTACAAACAAAGAAAGGCAACATCAGAATGCCTACTTACATCGAGCTTTCAAGCTGGATCAAGGAA
TGGTCAAAGGGGCGTTCCGCCGATGACATTGCAAAGTGTTTTAGAGTTGTAGGCGCTCATCCAGACGTAA
ACCCATTAAAAAATCCTGAAAGCTTGCATGAACCATTGCGAAAATGCTTCGATAAAAGTTTTGATTTTGA
CAAATGGTTGGAACAACATCAAGATCTTCTTGAAGTCCCTTCAAACAACTTTTTCGATTTAAATAATGAT
GAGTGGGGGTTTGCTAAAAAACCTGATTCGCTTTGGATGACACTTTACGAATGTACCAAATCTACAGATA
AATTCAAATCGTGGAAACAATCGCACATTGAAAAAATTGTTGAATTTATACATGGTGATCCAATCTTGCA
TGGATTGTACGACGACGAGGAAATGGTCAAATTTGAAAAGGAGGTATTGAGTGATAGTAGAGTGGAACTG
AGTGCTTTTTCGAAAGTTTTGGGAAGGAAATTGATTTTTATCGTTTTAAACGATTCAATGGAAGAGGAAG
AACATTTGACATATGAAAACGAACAAGAATCAGAACCCATCAAAATTTTGTTATTCAACAACAGTTATGC
CTACAAAAAAGACGATTAAAGATATTTTGTAAAATTTGTACTAAAACAGGGAAATACAAAAAATAAACAG
TAAAAAAGTTATTTATTTCAAAATTTAGCTTTTTAATTAATTTTTGAAAATGTCTAGATTTGAAGTTTTT
TTTACCATATCGATAGAAAAATAAATTTTTCTGCGCATTCTATTCAAATTTTTTAAAAAAGAGTTTTTCA
GAAAATCAATGTTCACATTTTATACTTCGTTTAGATTGCGCGCGCAATTTATTCGAATAGTTTGCGCATG
ATTGCGCGCGCAAACTCCACGGGAGGGGACGGTAG
>Mariner-10_HM_Hydra_vulgaris
CAGGTATACGTACCGCAAAAACACCAAAAAAAGCACATCTCAATAACTTTTTTATTATTTGCTTTTGAGA
AAAACTGTTTTGAATGTATTTAGAGTTGCTTAAAATCAGTTCTTCCCAGCTAGTTTGATTAATTTTTAAG
AAATAGTTTTGTTATTAATGTTAACTAAACTTTTGTTGTTTTTTGTATGTGTACCCCAAAAACCGCATTC
AATTTATCGATTGTATCTCTGCAGCTAGTGAACCTATGAAGCTGAAATTTGGCGTGTCCTAATCTTATTT
GATCTGCTTTAAATAAAACCAGTTACTGCTAACTTAATCTTGGAGAAAATACCCGATGCACCACAAAAAC
CACAAGATAGGTACCCCAAAAACAACATTGATGTTTTAAAAATAACATTTTATAGGCTATACATGTGTTC
TCGCTTTTTACTATATTGATTCTATGTAACCTCTTGATTCTAAAGATGTCATTGCAGTGTTTTAAACAAA
GTTTGCATCGTGTTTTTTACGTATTAAAAATCAATATCATTTTTAGAACATAATAGTTGCAAGAATTTAT
TAAAACTTACTTTGTGTTTGAACCTAGAGCAAAATCTAAATTTTTACTTGAAAGTTGTTTTTTAGTATTT
AGATATGTTCTGTAAGCAACTAATGTACTCTAAAATGTTTAACAATAATTTTTTTAATCAAATAGAGTTA
GAAAAAAATTAACATAGAAAATGAAGCGAAAATTTCAGCTCAGACAGGAAAAATTACAATCTATTCGTGG
AAAAAGTAAGCCTGAGGCATCAATTGGGAGGAAGTTCACAGATGCAAAGAATTTACAATTAGAAAAGGCA
GTACAATTTTGTATCGACCACAGCGTGCGAGGCTATAAGGCCTTGAAGACTGGTTTGTTTCCACTAGTAA
AAGATAGAGAAACGATTAATAGAAGATTAGATCGAATAATAAAAAATGGTAAGTATAAATTTTTTACAGA
ATAATGATTTAATTTAGTTAGATATCTAAAGAGCTTTGGTTTTTCCTAGGCGAGGAACGTCGCTATTGTA
GTATTTTTACACTTGAAGAGGAGGAGGCTGTAGTGAAGTATGTCAAGAACAGGAATAGAAGTCTGCAAGG
TATCAACAAGACAGAGTTGACCAAACTCCTTCTTGATATTTTAAGGATAAGGGACTACATGAATAAAAGA
TGCAAAGGAGGTCGGAAGTTGATTAAGTTGTCTCCTAATGCAAAATCAGCTCTGGTTAATGGGAAGTAAG
TCTAATGATTTTTTGTTCATGTTTGATCTAAAGAAAAAATGAAATTTACATAATCAAAATTACTCAATAG
TAATATTTGTAGCCTTGCTTTTTTTTTATATATATAGCAGTGAATGTTGATCATTTGTAAGTGCAAGTCA
AATGTTTAGGGTTATTTCTATAGAATATTTTAGACCATTTTTTATTGTTTCAGACTTAGTCGTTCATTTT
GGACACGATTCCATGCAAAGCATTCAAGCCTAACAATTAAACGCCAGGGTCAGGTATCAATAAACAGAGC
ACTTAACTGTACCCGAGAAATGGCTTGTAATCATTTGAATGATCTTGCAATTGAACTTCAGGCAGCCGGT
ATTATGAAAAATGCTGAAAAAGTAGACGAGGGTGTATGGAAGGGTGACATTGACACAACAAGAATATTTA
ATGATGATGAGACACCGCAATTTGTGAACTATGGTGTTGATGGTACTTCAACAGGCTTGGTATATGCAGG
GAAAGGTGAACAATGCTTAAAAATGCATAAAGAAAACAGGGAATGTGTTTCAATTCACCCTTTTGTGTCT
TTTTCAGGTGATGTTTGTATATGTCAAGTCATTTTTTCCTCAGTTGGAATAACAAGCCAGATGACACCAC
AAGTAGCTGTAGAAAAAATCAGTCACCTCCTTGTTACAACATCTGAAAATGGGATTTCAGATAATGACAC
TTTTAAGGCGGCTTGCCAAGAGTTTGATGATTACCTTACTGAGAAGGCAATAGAACGACCTGTTGTTTTA
TTATCTGATGGACATAGTTCACGATTCAGTTATGACGGTTTAATATACCTCCTTTCAAAACAAATTTGGT
TATTTATTTCTCCTCCCGACACTACTGGTGTAACTCAGTTGCTTGACCAGGTTAATAAAAATCTTCATCA
TGAGTACAGAATTGCCAAGAATTATCTTTTCAACCCAATGCAATCAATTAATCGAGAGGGATTTATGACC
ATCTTAGGCAATATATGGGAGAAATGGACATCGAAATCGGTTCTTGTTTCTAGTGCAAAAAGAGTTGGAA
TAACACCTTTTGAATTAAATGTTAACTTTATGCAACAAGATAAATTTGAGCGAGCTGCTGCATGCATTCA
TAAAGAAGAACCAGCGTCAACTTCTTTTAAAAAACCTGAATCAACCATTTCGTCACCAGTTGGTATAAGG
AAAGGTTCGGCAAGTTACTGGAAAGATAAGTTTGACCAGTCTCAAATCTTGATTAGAGAAATGGCTGAGC
AAAGCCTCCAATTAGAAAATATTCCTGATCTGCTAACTATTAAGAAAATTAAACCAAACCTTGAAAAAAT
ATCTACTCGTGTTACTCAGGTCTATGGTTCGATGCGTGCAAAAGATGTTGCAGCAAAAGTGAAAGATATA
AAAGAAGAGAAACGACAAAAGATAACAGCAAAGGAGGAAGCCAAAAAAAAGAAAGAAGAAGCTAAAGAAA
AGTTTATTAAATGTAAAGTTGAATGTTTTTGCAAACAAAGGAAATGTCAAGCTTTTGGCCTAAAGCAATG
TCCTAATTGTCTTGATGTTCTCCGTTCAATTTGCAGCAAAGTGAGTTGCAGAGTTGATGGTGTTAAACCG
GTTATGCTTTTACCAGCAAACCAGCACTTCTCCACATCTAAAAGACTGATATACGACCATTATAACGAAT
GCAACGACAATCAATAATCTTTTTTTGAATTAAAGTAATCAGTTAAAGTATTTTATTTATCTATGTTATC
TTAACATTTTATTTATCTATGTTATCTTAACATTGTTGCAGTAACCTATTGTTATAATAATGTTATAAAG
TTTGCAGCCATTTTAGATGTGTTATTACTGCTGCGTTCAAATATTGTTTTTAAGATAAATGTATATTATT
TTCTTTAAAAAAAATCTAATACAATGGTAATTTATTGTTGTTGTTTTTTATTTCAAAACATGGTCTGTAA
AGTGAATTCTATAAAATGTACCCCAAAAACAACAATAATACTTCCTTTCTTTATGAGGGTGTTATAAAGA
TTTATAACTACTTGAGAAAAAAAAACTTTTTCAGTATCTAGTTATAATCCATAGGTAATAGAAAAACTAT
ATTTTGCTAACTTATTCTCTGATACGGCTTCTAGGCTCCACAAAACAAAAAAAACTACACGTTTTTATAA
TTGAAATTTTTACTCTAGTGCAGATACCAACATATTTAACAAATAAAAAAACCACTAAAACTGCTTTAAT
TTATATGCTGACATATTAGCTATCATAATATATCAAGTTTTTTGAATCCTGAATTTTTTTTTACATGCTA
GGTCACTTAAGCCAACATTGTGGTTTTTGCGGTACGGTTGTTTTTGCGGTACGTATACCTG
>Mariner-25_SM_Schmidtea_mediterranea
CAGTCAACCCTCATTAATCCGAACTTCAATAATCCGAAAACTTCATAGTCCGAAAAAAATTTATTTATTT
CGTCAATTTTCGAACGTTTCCAGACAAATTTGATTCATTAATCCGAAACTTCATGATCCGCAATCGGAAA
GCTCTTTTTTGAATTAAATTTCTAATAATTTTTAAAAGTTTCGGATTAATGTTGTTTAAATATTAAGCTT
GTTTACAATTTTAATTTATTTAAATTAAATATCCATATGGCTAGAAAAAGAACAGAAATTACAATTCATC
AAAAGGCAAAAATTTGTGCAATAAAGGAGTCGAAGAAAATGTCGCTGAGTGAATTGTCTCAAATTATCAG
AAGAGAATTAAACCTGGACCTAGGAATTTCTACGTTATCAGAAATTTTGAAAAATAAAGAGAAATGGGAA
AATTGTGAAAGCTCAAACACTTACTTCAGACAATCTTCGAAAATTCATTCTCTGCTTGAGAATTCATTGA
TCGAATGGATATCTCGAATGGATGCGATAAATGGTTACGTGACTGATGAAATTATCATTACAAAAGCAAA
GGAATTTGGACAAAAACTAAATGTTGATGACCTGCAATTCAGCAAAGGATGGCTCTATAGATTCAAAAAT
CGATTTAATCTGAAATTGAAAGTTCTCCGCGGAGAAGCAAATTCAATGAATGATGTTGATGTTTCAGCCC
ATAGAAAAAAAATGGTTGAAAAATTGGCAGGAATTGACCCAGAAGTTATACTCAATATGGATGAAACTGG
ACTTTTTTTCAAGCATTTCCTACAAGAACGATTTCATCAAGTGAAAGAAAAGGCATAAAACAATCTAAAG
TTAGAATAACCATAGCTTTATGTTCAAATGCTAGTGGATCAATTAAAATTACACCCTTTGTTATTGGACA
TAGCAAGAAACCAAGATGTTTTAAAGGATTTAATGTTGCAAGATACTGTAATTACCACGCAAATTCGAAA
GCATGGATGACCACCGATTTGTTTAATTGTTTTATGCAGCATCTTGATGATGAACTGAGAAAATACAAAA
AGAAATTTTATCTACTTCTTGATAACGCTCCAAGTCATAGCTTGAAGAAATGTTTTCAGAACATTGAAGT
TATAATGCTTCCGAAGAACTCAACTGCTCATCTTCAACCCATGGATGCAGGTATAATAAAAAATTTAAAG
CATTATTACAGAAAAAAGTTAGTAGTTGATTACATGAACTCGCTTGATCAAACAAAAGCCTTTGTTGTTA
ATCTTAAGAAAGCCATATTGATACTCCATGAAGCTTGGGAAGATGTGAAAGAAGAAACCATCAAAAATTG
TTTCAAAAAGGTTGCGATTATTCCAGGTCTTCACGGATCTTATGCTGAAGAAAACTTGTCATCAGATCCC
GTTCTTGAGACACACAAGAATGAGCTTGACCAAATAATGGTTGAAGAGGATATGATTCAAACAGAAGAAG
TCATTGATGATGATGAAATCATTGCACTGTGTCAAGAAGAATACACTGTTGAAGATGTTGTACTTAGTGC
TGAAGATGGTCAGGTCGATGACAGTTACAACATAAGTCCAAGCAATTTATTCCATGCAATTGAAATTGTC
ATCAAAGCAAGTTCTTCTTCAAACAGCTCTACTCAAAAAATAACCAATGATACAGTAAAAAATTTAAAAG
AAGTCAAAGATGATTTACAGAAATTCATTCAAAAGAAAACTCTACAAAAAACTTTAGATGATTTTTTAAA
TAAATAATTGTCTTTTTCTTAATAATTTCATCATTAATCTGGCGATCATATAGATTTTAAATTCCTTCAT
TATCCGAATTAATTCACAATCCGAAAGGAAATCGATTTCTAATTTTTCGGATTAATGAGGGTTGACTG
>SMAR25_Schmidtea_mediterranea
CACCTAATTCTGTTTTTACACGAATTATTTTTACACGAATTTGAAATAACACGAGTAAATACGAAAAAAT
ATTTCTATTTTTACACGACATAATTTGAAATAACACGAATACAAAAAAAACAAAATTACTTTTTTTACAT
GAATTATTGGATTTAACACGTTTTTTTTCAATGAATTTTTTTAAAGTAAAAAGAGAGCAACTCACCACGA
TGACAGTCAACTCACCACGCTAAAATAGCTTGAACTTTACTAGAACAATTTTGTACAAGTAAATTTCAAG
CAAGTAAATTTCAAGCATCAGCTGTTTTGTTTTGTTTGTTTACACACAATTTAGTTCCTATTTGACAATT
ATAATTGAAAGATCGTTAGTTTTTGCTGATTTTTAACAAGTGCTAAGTAAAATAAAGTAGAAGCTCATAT
AATTTTGGTAGACCAATAACAGGTTAGTTTCAAATATTTAATTTTAGATTTTTGCATTTTTGATTAATAA
AATATATTTTGGTAGCCACACCCATGTTACATAATTCTCCTGCATTAAAAATGAGGAAAGCGATCAGCTT
AGATACCAAAATCAAAATTTTAGATCAACTTGCAACGGGACAAGGCGCAACGGTTGTGGGAAATAATTTC
GGAATCCATGAAGCTACTGTAAGAACAATTAAAAAAAATGAAACTGCAATTAGAGCATCAGTATGTTCTG
GAACAAAATTAAGTGCAAAGTCATCATCGTATGTAAGGGATGTTGTTAAAGAGAAAATGGAAAAAGCTTT
GGTAATCTGGATAGAAGACAAATCCCAAAAGAGAATACCAGTAGACGGACTTGCTATCAAGCAGACAGCA
TTAAGAATCTATAAACGTATCCAGGAAGTTGATCCAGATACATCATCTCAGTCAAAACAACATGCATTTT
CCGCAAGTACTGGTTGGATGACTGGTTTTTTAAAAAGACACGCTCTCCACAATATAAAAATTAAGGGAGA
AACTGCATCCGCTGATGAATTGGCTGCTAAAGAATTTCCCGAAAAACTAAAAAAAATTATTGAAGATGGA
GAATATACTCCAGACCAAGTTTGGAATTTAGATGAAAGCGGCCTTTTTTGGAAGAGAATGCCTAGAAGAA
CTTATGTAGCAAAATCGCAGAAAACAGCCGGTGGTTTTAAAGTAGCAAAGGACCGTATTACGTTGTTGTT
TTGTTCCAATGCTTCAGGAGAACGTATTCTTAAGCCACTCCTAGTACATCGTGCCTTAAGACCACGTTCC
ATGAAAAGTGTAGATTTCAATAAATTGCCTGTACACTGGATGGCGAACAAAAAGGCTTGGGTAACCAGTG
CAATTTTCACAGAGTGGTTTCAGAAGCACTTCATCCCAGAAGTTAGGCGCTACATGAAAGAAAAATGTCT
CGAATTTAAAGTTCTTTTGATTCTAGACAATGCACCAGGCCATCCAGTTTTGGAGCACCCAAACGTACAA
TTTTGTTTTTTGCCGCCTAATACCACTTCCCTTATACAGCCACTAGACCAGGGGATAATTGCTACGTTTA
AAACGTATTACATAAGAAGTTCATTTCATTATGTTGTAGAAAAACTTGATAATTATGAGGAATCATCAGT
CATAGATGAATGGAAAAAATTTTCTATAATGGACTGCATTAATCAAGTCAAGATCGCGTTAGATTTATTA
AAGCCATCAACTTTGAACTCGTGTTGGAAAAATATTTGGCCAGAATGCGTAAAATGCAAAGATCCTGTTA
TCGATAATAACGCTGAACTTGCTGATATAATAACAATGGCCAATGCAATCGGTGGGGATGGATTCGATGA
CCTATCGTTAGCAGATGTAGAAGAATTGTTGGTAGATGAAAGCTTGAGCGAAAATGAAATTATAGATCTC
ACCCTTGAGACTCGTTATGATAAAGAACATAGTGATAGTGACGAAAGAGATCGTCCAATTTTGAAAGCAT
CTCTAATTAAAGAAGGTCTTGATCTCGCTACAAAATTAGGTAGTCATTTTGAACAACATGATCATGACGA
GGAACGAGCTGCCAAATTTCAACGTGAACTGAAATCATTAATGGCATCTTACAGGGAAGTTTATAATGGG
TTAACGCGAAATAAAACTCAATCTAAGATAACTGATTTCGTTCAAAAATCTACTGATGTCCCAACACAGT
CGGCTAGAAATGATAAAGATTAACAAAATCATTCCAGTGATGGCAGTGATATTGTAGTCTTTCGCAAACG
TTTACGTTTATTATCAGACAGTGACAATAAATAAAATTGTTTAATGTTTAAATTTTTCTTATGGTTGTAC
TTTATGTTATTTAAGTTTTTTGGCAATGAATTTCTGGTATTATTTTTTTTATGAAATCTAAATTTTAATT
TATTTTATTATAATTTAGTTTATTTAATAAATTAAAACGAAAATAAATTCTTAAAATAACTACAACAATA
TTTTTTTATATTATTTAGTCTAATTTTAACTTATTTTTTGAGGTCTAGAACCAATCTATTATTTTTGTAC
TTGGCCAGTATCTTTTTTTACACGATTTTTTTTTACACGAATTTCTCGGGAACCATTCTATCGTGTAAAA
ACAGAATTAGGTG
>AF274037.1_Tc3-Aa1_Aedes_aegypti
GGATCTCCNGCACCATAATAATGGAGCTTTTACNGTTCTTTTCGGTGAACGCAATACTAATTAAAGTGGA
AGGAAGTAAGGAAGATAATGAAAAAACATGATGGATAGAATCACAAGCGAGCAATTAGAGAAATTAATAT
AACTCAGCAACTAACAGAGGGCCTAATGTGAACAACACAATCGAAATAAAAAATGTTGCCTGTTTTCTTT
AAAGGATTCTGTAGTATGTGTATGTGAATGATAAGCGGTACACGACCAATAGATTCATGTTATAAACTGC
CGTTTTGTCTCAAATTCCGAACAGACTCATATTCCGAACACTCGGGTTTTGTATGGAAAGTGGGTTGAAA
TATTTCATCAACATTCCAAGAAATGGCAGTCAATTACAACTCAATTTTAATGTGTTTAAACCTATTTTAT
ACCTTGAAAGTTGTAATGGCTCTGGAGTTCAGGAGCAGTACAATCAGATCAGATTAAATAGATGAAAAAA
CCGAATTTAGTACTATATCATTTAATTCCCTAGAGTTTGTATCCTTTGACAGATACGCGTATTTCGACCT
CAACTGGTAAGGCCGCTTCAGTGTCTGTACTAGACTCGACTTGAAGAAAACCATCGTATGCACACATTAT
ATATTAACACATTATATATTAACACTAGGTATAAACGTATTTCCCTACCCATTATTTTTTTTTAACTTAA
AATGTATGAGCTTTTAGGTTCATTCCATCCCTCTTTTGTTGAAACTTTAAATGCTGAAAGCTACATCACG
GGAACGATTAGTAGGTACCAAGTTGAATAGCCATGTACACTTTGTCCAGCTAGCTTAAGACCACCTGATT
TTTTCAGATCCAATAGGAAAACAGTTTATATTTATGACCCACCCTATGACACTTTGCTTGTATTTGTGTA
AGCAGTCGAATGTACGAGTAGTGGTGGATGATGATGAAGGATCAGTGTTTATTCGACCTTCGCATACTTT
TGCGGTGTCCATTTAAGTTAAGACCACAAGTGTTTTACGTGTGTTTTGAAATTTTTAAGAAGAAAAAGTT
CATTATGTCGAAGGGAAAAGCACTGACGGATAAGGAGAAAGGCAAAATAGAAGCATTTCACCGGGATAAA
GTTGGAATCAGAGAAATTGCTCGTCGGATTGGCCGGTCACATCAAGTGGTCCTAACTTATCTGAAAAATC
CTTCCGGATATGGCAAAAATCGGAAGAAACCTCGCAAATCGAAGCTTTCCGGACGAGAGAAACGTGAAAT
CGTTAGAACCGCTTCGAACTCCCAAAAATCACTGAAGCAGATTAAGCAGGAGCTGAATTTGAACGTTTGC
CGGGAGACTATTCGTCAAGTTTTGGTCCAAAGTCCGTACATAAAAAGGGCCAAAAAGGCAAAAGCTCCAA
ACCTTACTCCATCCCACATCGAGAGACGCTTGAACTTTGCAAAAGCCAACATGAATCGACAGTGGACCAT
GGTAAGTTGTGAAAAGGGCGTATTATTTTTCAGCGTGATTAAGGAACGTTTATTAAAAAGTATGTTTTCT
TTTTTGTTTACTTCCAGATGATCTTCAGTGATGAAAAGAAGTTCAATCTGGATGGTCCCGACGGATTTAA
TGGATACTGGAGAGATTTGCGGAAAGACGAACAATATTTCACCACAAGAAATTTTGGTGGCGGTTCATGC
ATGGTTTGGGCAGGATTCTGTGCATCTGGAAAGCTGGACCTTGCGTTCACGTCGTTCAAAATGACAGCAA
GGACTACATCCAGGTGCTAGAAACGGCGTCTTCTACCATTCCTGCGCAGATTTCGACGCAAAAAGTTCAC
TTTTCAGCAGGACAATGCTGCTATCCACACAAGCAAGGAAACCAAACAGTGGATAAAGGACCACAAAATC
GATCTGCTGGACTGGCCAGCGCGCTCCCCAGACCTAAATTCTGTGGAAAACCTCTGGGGAATCCTTGTAC
GCAGGATTTATGCTGAAGGTAGGCAGTACGCCACTGTTGATGAGCTCAAATCAGCTATTTTGGAGGAATG
GGGAAATATTGAGAAGACTGTACTGGAAAACTTGGTTAACAGTATGCCGAACCGAATGTTCCAGGTTATA
AAAGAAATCAATAAAGTTACTCTAAAAAATTAGATTTATTCATTAGTCGTAAGTTAATCATTACAAAATA
CTGTACAACTGAAGTACTCAATAAAACATTCACAACTACTTTGAAGTTCAACAAAATTTGTTTCATTTGT
TCTAAAATGTAGGTGGTCTTAAGCTAAATGGACACAGTGTATTGCCGTTGCCGTTGTCTCTGTTGAGTAG
TGTCGTAGGTACCTGTTTGCAAATTTCCAGACTCTCCGCCACATCCAGTTTCCAAGAAGAAGAAACATTT
CTTAAAATTTTGATATCGGCCGTCGAATTGTATGTCCTTCTGAAAAGATATGTTCTGCCACCTTAGATTC
GAAATCGTATTTCATCCCCTTGTCTATCGTCTTCTGAGCTTTTCCTATTTCCGNTAAGTGTTGCTTGAAT
CTAACCTCGAGAGACCGCTGCAGTGGGAACAGCTGATTTTGTAAACACCAGCCTTGTTTAGTGTGTTAAC
CGGATCCTTGGTAGAGCCTAACGAAGTTCTTAGTTGGTTGTCTCTGCTGGAAAATACCAAATCGATTCCG
AAATTCCTTAGCTTTGGGCGGAGCTGTTTGCTGATGTGTACGTCGTATGGGATGGAGACTCTCTTCATGG
GTTCTGTGATAGGGGTTAGTGTCGTCAAAGCATTCCNAATTTGCTGTCNNTCCTTTTTGTCGATGATGGC
TTTNATCGTCCTTTTCTTGTATCCGTTGATCC
>KF957778.1_Avul5_transposase_Armadillidium_vulgare
TCGTCGTTGATGAACATTATGCATAAAGGCTTGCATTTAAACGCTTACAAGGTGCAATTGACTCAAGAAC
TAAAGCCTCTTGACCATACAAAACGTCGTCAATGGTCAGAATGGTGGCAAGAAATGGCAACAGTGGATGA
TCAATTTCCGAGGAAAATCATCTTCAGTGATGAGGCGCATTTTCACCTCAGTGGATTCGTCAATAAGCAG
AATTGCCGCATTTGGGCGAATGCTAATCCAAGAGTGATTGTCGAAAAACCAATGCACCCACAAAGAGTGA
CTGTTTGGTGTGGTTTATGGGCTGGCGGCATCATCGGGCCGTATTTTTTCCAAAATGAGGCCGGTCAGGC
AGTTACTGTGAATGGTGTTCGCTATCGTGAGATGATAACGAACTTTTTATGGCACGAATTGGAAGGTATG
GATGTGGACGATATGTGGTTTCAACAGGACGGTGCCACTTGCCACACAGCTAACGAAACAATGGCTATTT
TGCGCGACAAATTCAATGGCCGTGTTATCTCACGTGGTGGCGATGTCAATTGGCCGCCAAGATCATGTGA
TTTGACACCGTTGGACTTCTTTCTTTGGGGTTATTTGAAAGAAAAGGTGTACGTCGATAAGCCAGCAACA
ATTCAAGAGCTAAAGGATGAGATAATTCGGCACATTAACGGCATAGAACC
>KF957777.1_Avul4_transposase_Armadillidium_vulgare
TCGTCGTTGATGAACATTATGCATAAAGACTTGCATTTAAACGCTTACAAGGTGCAATTGACTCAAGAAC
TAAAGCCTCTTGACCATACAAAACGTCGTCAATGGTCAGAATGGTGGCAAGAAATGGCAACAGTGGATGA
TCAATTTTCGAGGAAAATCATCTTCAGTGATGAGGCACATTTTCACCTCAGTGGATTCGTCAATAAGCAG
AATTGCCGCATTTGGGCGAATGCTAATCCAAGAGTGATTGTCGAAAAACCAATGCACCCACAAAGAGTGA
CTGTTTGGTGTGGTTTATGGGCTGGCGGCATCATTGGGCCGTATTTTTTCCAAAATGAGGCCGGTCAGGC
AGTTACTGTGAATGGTGTTCGCAATCGTGAGATGATAACGAACTTTTTATGGCACGAATTGGAAGGTATG
GATGTGGACGATATGTGGTTTCAACAGGACGGTGCCACTTGCCACACAGCTAACGAATCAATGGCTATTT
TGCGCGACAAATTCAATGGCCGTGTTATCTCACGTGGTGGCGATGTCAATTGGCCGCCAAGATCATGTGA
TTTGACACCGTTGGACCTCTTTCTTTGGGGTTATTTGAAAGAAAAGGTGTACGTCGATAAGCCAGCAACA
ATTCAAGAGCTAAAGGATGAGATAATTCGGCACATTAACGGCATAGAACC
>KF957776.1_Avul3_transposase_Armadillidium_vulgare
TCGTCGTTGATGAACATTATGCATAAAGACTTGCATTTAAACGCTTACAAGGTGCAATTGACTCAAGAAC
TAAAGCCTCTTGACCATACAAAACGTCGTCAATGGTCAGAATGGTGGCAAGAAATGGCAACAGTGGATGA
TCAATTTTCGATGAAAATCATCTTCAGTGATGAGGCACATTTTCACCTCAGTGGATTCGTCAATAAGCAG
AATTGCCGCATTTGGGCGAATGCTAATCCAAGAGTGATTGTCGAAAAACCAATGCACCCACAAAGAGTGA
CTGTTTGGTGTGGTTTATGGGCTGGCGGCATCATCGGGCCGTATTTTTTCCAAAATGAGGCCGGTCAGGC
AGTTACTGTGAATGGTGTTCGCTATCGTGAGATGATAACGAACTTTTTATGGCACGAATTGGAAGGTATG
GATGTGGACGATATGTGGTTTCAACAGGACGGTGCCACTTGCCACACAGCTAACGAAACAATGGCTATTT
TGCGCGACAAATTCAATGGCCGTGTTATCTCACGTGGTGGCGATGTCAATTGGCCGCCAAGATCATGTGA
TTTGACACCGTTGGACTTCTTTCTTTGGGGTTATTTGAAAGAAAAGGTGTAAGTCGATAAGCCAGCAACA
ATTCAAGAGCTAAAGGATGAGATAATTCGGCACATTAACGGCATAGAACC
>KF957775.1_Avul2_transposase_Armadillidium_vulgare
TCGTCGTTGATGAACATTATGCATAAAGACTTGCGTTTAAACGCTTACAAGGTGCAATTGACTCAAGAAC
TAAAGCCTCTTGACCATACAAAACGTCGTCAATGGTCAGAATGGTGGCAAGAAATGGCAACAGTGGATGA
TCAATTTTCGAGGAAAATCATCTTCAGTGATGAGGCACATTTTCACCTCAGTGGATTCGTCAATAAGCAG
AATTGCCGCATTTGGGCGAATGCTAATCCAAGAGTGATTGTCGAAAAACCAATGCACCCACAAAGAGTGA
CTGTTTGGTGTGGTTTATGGGCTGGCGGCATCATCGGGCCGTATTTTTTCCAAAATGAGGCCGGTCAGGC
AGTTACTGTGAATGGTGTTCGCTATCGTGAGATGATAACGAACTTTTTATGGCACGAATTGGAAGGTATG
GATGTGGACTATATATGGTTTCAACAGGTCGGTGCCACTTGCCACACAGCTAACGAAACAATGGCTATTT
TGCGCGACAAATTCAATGGCCGTGTTATCTCACGTGGTGGCGATGTCAATTGGCCGCCAAGATCATGTGA
TTTGACACCGTTGGACTTCTTTCTTTGGGGTTATTTGAAAGAAAAGGTGTACTTCGATAAGCCAGCAACA
ATTCAAGAGCTAAAGGATGAGATAATTCGGCACATTAACGGCATAGAACC
>KF957774.1_Avul1_transposase_Armadillidium_vulgare
TCGTCGTTGATGAACATTATGCATAAAGACTTGCATTTAAACGCTTACAAGGTGCAATTGACTCAAGAAC
TAAAGCCTCTTGACCATACAAAACGTCGTCAATGGTCAGAATGGTGGCAAGAAATGGCAACAGTGGATGA
TCAATTTTCGAGGAAAATCATCTTCAGTGATGAGACACATTTTCACCTCAGTGGATTCGTCAATAAGCAG
AATTGCCGCATTTGGGCGAATGCTAATCCAAGAGTGATTGTCGAAAAACCAATGCACCCACAAAGAGTGA
CTGTTTGGTGTGGTTTATGGGCTGGCGGCATCATCGGGCCGTATTTTTTCCAAAATGAGGCCGGTCAGGC
AGTTACTGTGAATGGTGTTCGCTATCGTGAGATGATAACGAACTTTTTATGGCACGAATTGGAAGGTATG
GATGTGGACGATATGTGGTTTCAACAGGACGGTGCCACTTGCCACACAGCTAACGAAACAATGGCTATTT
TGCGCGACAAATTCAATGGCCGTGTTGTCTCACGTGGTGGCGATGTCAATTGGCCGCCAAGATCATGTGA
TTTGACACCGTTGGACTTCTTTCTTTGGGGTTATTTGAAAGAAAAGGTGTACGTCGATAAGCCAGCAACA
ATTCAAGAGCTAAAGGATGAGATAATTCGGCACATTAACGGCATAGAACC
>GL363769_partial_pogo_Acyrtosiphon_pisum
TACAGTACCACGGTAATTACCGACAATAACGAAGTGCGGTAATTACCGGAAATACAGTAC
ATCGGAATACATATCAAATACAGATAATTAAAACCTTCGATAATTCGAAACCTTCGGTAA
TTCGAAGTAAATACTCGGTTCCTTGAAAACCACGCGGTAATTCGAACAAAAACAATGCAT
TTAAGTACACTTGGTAATTCGAAATTAAATTTTGGGAAAACTGGCCACTAACTATAGAAT
ATTATTGTAAGAACCTTATCGTTTTATTTCTTAATCGTCTCTAATCGTAATTTAACTCGT
CGAGTCGTCGATAGCCGTCAGCCGAATGTAGTTTTATTTTAGTTTCGTTTGGTCAGTTGT
AAAGTCAAGTTCATGTGATGAGTGCGTCTAATTCTAAAAAACACAAATCTTTGACGATTT
CAGAAAAAAAACAATTGATTGAAGCGGTTGAAAGAGGTGACAAAAAAACCGAAGTGGCTA
AGACATTTGATATTCGTTTAAGTACACTGTCTACGATTTTGAAGGACAAAAATAAAATCA
TCACTGCGTCATCAAGCGGTGGTCGGAAACGAAACAGTAAAGGTGAGCATCCAAGACTAG
AAGAGTGTTTAGTACAATGGGTTAGGCAATGCAGAGGGCAAAATGTGCCTGTAAGTGGCC
TCTTACTCAAAGAAAAAGCAAAATCATTCGCCAAAGAGTTGGGCATCCCGTTTTTCTCAG
CTAGTGATGGATGGTTAACGAATTTTAAGAAAAGAAACGGTATTGTTTTCAAAAAAATGT
GTGGAGAAAGTTCTAGCGTTGACGATAACGTGTGTTCAGAGTGGCATCGTAAACTTTCAA
CTTTGTTAAAAAATTACGAGCCACGAAACATGTTCAACACAGATGAAACCGCTCTATTTT
TTAAATGTTTACCAGATAAAACTTTCACTTTTAAAGAAGAAAAATGCCACGGCAGGAAAC
ATAGTAAAGACAGGTTAACGATTTTATTAGCAGTAAACATGAACGGCTCCGAAAAGTTAA
CTCTACTCCTCATAGGAAAAGCTGCCAAACCTAGGTGTTTTAAGGGCATACGTTCATTTC
CTATAACTTATCGTTCAAATAAAAAGGCATGGATGACGACAGAATTATTTAATGAATGGT
TGTTTTCACTCAATGAAGACATGAAAAAACAGGAACGAAAAATGCTACTGTTTTTAGACA
ACTGTACAGTTCATAATAACCCACCCCCCACCTTTAACTAATATAGAACTTCAATTTTTT
CCTCCTAACACCACATCGAAGTTGCAACCACTCGATCAAGGTATAATTAATAATTGTAAA
ACTTTTTACCGTCAAGAAGTTGTAAAGAATGTGCTGGAATGCATTGAAAGTGAACAACGC
CAAACATTAGTGTATTGACTGCTATGATATTTGTTGATAAGGCATGGAAAAAAGTGGCTC
CTTCTATGATACTCAAGTGTTTTAAAAAATCGGGATTTACCATAGAAATTCAAGAAACAG
AAAACGACCAGTTGAATATTGAATCGATACAATGGAATTCCCTGCCAACTCAAGATAATG
TATCTTTCACTGATTATGTCAATGTAGATGAAGATGTTGCTGTATGGGGAGTCCTCTCTG
ACGCCGAAATTTTGGAAAATATATTAAGCATTGATGAAGACAATGAAGATGACACAAGTC
CTCTATACTCCGCGCGGAATAAGAACGTACCTGGGCGGCGGACCAAAACAGGTTTGC
>XM_023893611.1_TIGD6-like_LOC111897656_mRNA_Lactuca_sativa
ATGAGTGCGTCTAATTCTAAAAAATACAAATCTTTGACGATTTCGGAAAAAAAACAATTAATTGAAGCGGTTGAAAGAGG
TGACAAAAAAACCGAAGTGGCTAAGACATTTGACATTCCTTTAAGTACACTGTCTACGATTTTGAAGGACAAAAATAAAA
TCATCACTGCGTCATCAAGCGGTGGTCGGAAACGAAACAGTAAAGGTGAGCATCCAAGACTAGAAGAGTGTTTAGTACAA
TGGGTTAGGCAATGCAGAGGGCAAAATGTGCCTGTAAGTGGCCTCTTACTCAAAGAAAAAGCAAAATCATTCGCCAAAGA
GTTGGGCATCCCGTTTTTCTCAGCTAGTGATGGATGGTTAACGAATTTTAAGAAAAGAAACGGTATTGTTTTCAAAAAAA
TTTGTGGAGAAAGTTCTAGTGTTGACGATAACGTGTGTTCAGAGTGGCATCGTAAACTTTCAACTTTGTTAAAAAATTAC
GAGCCACGAAACGTGTTCAACACAGATGAAACCGCTCTATTTTTTAAATGTTTACCAGATAAAACTTTCACTTTTAAAGA
AGAAAAATGCCACGGCGGGAAACATAGTAAAGACAGGTTAACGATTTTATTAGCAGTAAACATGGACGGCTCCGAAAAGT
TAACTCCACTCCTCATAGGAAAAGCTGCCAAACCTAGGTGTTTTAAGGGCATACGTTCATTTCCTATAACTTATCGTGCA
AATAAAAAGGCATGGATGACGACAGAATTATTTAATGAATGGTTGTTTTCACTCAATGAAGATATGAAAAAACAGGAACG
AAAAATTCTACTGTTTTTAGACAACTGTACAGTTCATAATAACCCCCCAACTTTAACTAATATAGAACTTCAATTTTTTC
CTCCTAACACCACATCGAAGTTGCAACCACTCGACCAAGGTATAATTAAGAATTTTAAAACTTTTTACCGTCAAGAAGTT
GTAAAGAATGTTTTGGAATGCATTGAAAGTGAACAAACGCCAAACATTAGTGTATTGACTGCTATGATATTTGTTGATAA
GGCATGGAAAAAAGTGGCTCCTTCTACGATACTCAAGTGTTTTAAAAAATCGGGATTTACCATAGAAATTCAAGAAACAG
AAAACGACCAGTTGAATATTGAATCGATACAATGGAATTCCCTGCCAACTCAAGAAAATGTATCTTTCACTGATTATGTC
AATGTAGATGAAGATGTTGCTGTATGGGGAGTCCTCTCTGACGCCGACATTTTGGAAAATACATTAAGCATTGATGAAGA
CAATGAAGATGACACAAGTCCTCTACCTCTTGTGACTTTAAAAGAAGCCAGTTCATCCTTGGAAAAATTACGAAATTTTT
CGCTCCAGTCAGAAGTCACTGTTGAGGTTTTTGATGCTTTATTTACTATAGAAAATACTATTGAAAAAATTAAGCTAAAT
TCAATGAAGCAGAAAACCATAACAGATTTCTTTAAAAAATA
>XM_024097918.1_TIGD6-like_LOC112057439_partialmRNA_Bicyclus_anynana
CACAAGGAGAAAATTAATGCTGCTCAAACTGCTGGAGTACGGAAAAGAACTACTAAAGGTGAATTTCCTCGACTGGAAGA
AAGCCTGGTCATTTGGCTAAGACAGTGTAGAGGACAAAAAGTGTCTATTAGCGGGAACTTGTTGAAGGAAAAAGCAAAAG
AGTTCGCGTCTACTCTAAGCATCAAAAACTTTGCGGCAAGTGAAGGGTGGCTTACAAATTTCAAAAAGAGAAATGGAGTT
GTTTTTAAAAAAGTTTGTGGGGAAAGTGGAAGTGTTGATGATGCAGTTTGTTTAGATTGGCACGATGAAAAATGTCACGG
AGGAAAACATAGTAAAGAGAGGTTGACAGTTTTACTTGCAGTAAATATGGATGGATCGGAAAAACTTAAACCCTTAGTGA
TAGGAAAAGCAATGAAACTGCGATGTTTCAAAGGAGTGAAATCGTTTCCAACTGATTATCGTGCTAACAAAAAAGCTTGG
ATGACGACAGAACTTTTTAACAATTGGCTTTTAACAGTTAATGGGGACATGAAACGACAAAAGCGGAATATTTTACTATT
TTTAGACAACTGCACTGTCCACAACAGTCCTTCTACATTGTCTAACGTGGAACTCTACTTCTTTCCGCCAAATACAACTT
CCAAATTGCAACCATTGGACCAAGGGATTATCCATAATTTTAAGACGTTCTATCGCAAAGAAATTGTTAAGATCGTTTTA
GAATCTCTCGACAAACAGCTACTAACTGCAAATATCACGGTTCTGACAGCTATTTTACTAATTGACAAAGCATGGAGAGC
TGTAACACCCCTAACGATTCTCAACTGCTTCAAAAAATCCGGTTTCTTAAAAGAAAATCAAGAAAATCTTCCAATACTTA
TAGATGATGAAGAACCAGCAATAGAACCATTACTTGACATCAGCGGC
>XM_008183302.1_TIGD6-like_LOC103308950_mRNA_Acyrthosiphon_pisum
ATGAGTTCAAAACGAAAGTGTTTGTCAATTTCGGACAAGAAAAAAATTATTGAAGAAATCGAGAGTGGTAAAAAGAAAAA
AGAAGTCGCAGATAGTTTTAAAATTCCTTTTTCGTCACTTTCTACAATTTTGAAACAGAAAGAAGCAATTCTTAATACAA
CTGACGCACAAAGTAGCCGGAAAAAGAGACGACTAAGTGAGTTTCCCCGTATAGAACAATGTTTATTCACTTGGTTCAAT
CAAGTTAGGCAGCAAAATATTCCCGTGAGTGGTATTTTAATCAAAGAAAAAGCTAAAAGTTATGCTGAAATGTTTGGAAT
CTCTGATTTTAATGCTAGTGACGGTTGGTTATCTAATTTTAAAAAGCGACATAACTTCGTGTTCAAAAAAATTTGTGGAG
AAAGTGCAAGTGTCGATGAAGATATCTGTAACGACTGGCAGATGAAACTTCAAGATTTATTATGTGAGTACGATCCGAAA
AATGTGTTCAATGCTGACGAGACAGGACTGTTTTTTAAATGTTTACCTGACCGAACACTAACGTTTAAAAATGAAAAGTG
CCATGGAGGGAAACTTAGTAAGGAGCGAGTCACTTTACTTTTTGCGGTAAATATGGATGGATCGGAGAAGTTAAGGCCTT
TATTTATAGGTAAGTCCGCTAAACCTAGGTGCTTTAAAAATGTCAAATCTTTGCCGGTGACGTATAAAAACAACAAAAAA
TCGTGGATGACAACCAAACTGTGGAACGAATGGCTTGAAACTCTCAATAATGACATGCGAAAACAACATAGAAAAATTAT
AATTTTTGTTGATAATTGCACTGCACATAACAACCCCCCAACTCTCTCTAATGTACGAATTGAGTTTCTTCCAGCAAACA
CAACCTCGAAACTCCAACCTCTGGACCAAGGCATTATTAAAAACTTCAAACTTCTATATCGAAAGGAAATTGTATCTGAA
TTTTTGGCTTGCTTGGATAATAATGATTCTCCGAAAGTAACCGTTTTGACTGCTATAATAATCAGCCACAAAGCTTGGAA
CAATGTGACTACACAAACAATTCAAAACTGCTTTAGAAAATGTGGATTTGTGAAAACTATTGATAATGAAGAAGAAGAAA
TCCCTATGACTTTAGAAGTTGACACTCAACATAACACATTATCGACTGTTCTAAACGATCAATTGACGTTTGAAGATTAT
GTTGCTATCGACGATGATTTGGCTGTCTGTGGGTCTCTTACAGACGATGAGATTTTTGCCAGTTTTAATAACGAAGAAGG
TTATGACGAAGAAAATGACGAAGAAGAATCTCCTGAAGACCCCATCGTAAACTCGAAGGAAGCCAAATTAGGTCTTCGCG
CCGTCTTAAGTTACTTACAGAGACATGATATTGACGACAATGTGTTTTCTAGCATTTTAAATCTGGACAATACTATTGAT
AAGGTAAACTCAAGCAGTTGCAAACAATCAAAAATATCTGATTTTTTTAAAAAATAA
>XM_008191317.1_TIGD4-like_LOC103311638_mRNA_Acyrthosiphon_pisum
ATGAGTGCGTCTAATTCTAAAAAACACAAATCTTTGACGATTTCAGAAAAAAAACAATTGATTGAAGCGGTTGAAAGAGG
TGACAAAAAAACCGAAGTGGCTAAGACATTTGATATTCGTTTAAGTACACTGTCTACGATTTTGAAGGACAAAAATAAAA
TCATCACTGCGTCATCAAGCGGTGGTCGGAAACGAAACAGTAAAGGTGAGCATCCAAGACTAGAAGAGTGTTTAGTACAA
TGGGTTAGGCAATGCAGAGGGCAAAATGTGCCTGTAAGTGGCCTCTTACTCAAAGAAAAAGCAAAATCATTCGCCAAAGA
GTTGGGCATCCCGTTTTTCTCAGCTAGTGATGGATGGTTAACGAATTTTAAGAAAAGAAACGGTATTGTTTTCAAAAAAA
TGTGTGGAGAAAGTTCTAGCGTTGACGATAACGTGTGTTCAGAGTGGCATCGTAAACTTTCAACTTTGTTAAAAAATTAC
GAGCCACGAAACATGTTCAACACAGATGAAACCGCTCTATTTTTTAAATGTTTACCAGATAAAACTTTCACTTTTAAAGA
AGAAAAATGCCACGGCAGGAAACATAGTAAAGACAGGTTAACGATTTTATTAGCAGTAAACATGAACGGCTCCGAAAAGT
TAACTCTACTCCTCATAGGAAAAGCTGCCAAACCTAGGTGTTTTAAGGGCATACGTTCATTTCCTATAACTTATCGTTCA
AATAAAAAGGCATGGATGACGACAGAATTATTTAATGAATGGTTGTTTTCACTCAATGAAGACATGAAAAAACAGGAACG
AAAAATGCTACTGTTTTTAGACAACTGTACAGTTCATAATAACCCACCCCCCACCTTTAACTAA
>BANY00021_scafffold0021_pogo_Bicyclus_anynana
TACAGTCGACTCTCGTTAATTCAAACTTGCGATAATTCGAACCTCTCTAT
AATTCAAAGTTATCACGAGTTCCCTACTAAATCTCTTTATATTACGAACTAAATCAATAC
ATTTTCATACACTTGGTAATTCGAACGAAAAAAACATTGCTATTTAACAAAACGACGCGT
TAATTCGAACTCATCAGCGTCCAACACTCGACAATTCAAAGTTGCAGAGAGAAGAGGCGG
ATAGATTGTAAGTACATTTTGCGACAAGTTCAAACTTGTATCAAGATACACGAGCCTTTA
TTTTTGTTATGATTAGTTTGACTATTTGACGCACACACTTCTTACGAATTGGTTTGTTTA
GTTATTCAGTTACTGTTACTCTTTCGTTGGTATGCAGATAAAAGTTAGTGTTAGTCATGA
GTCTAGAAAGTATAAATGTTTGACGATTGCTGAAAAGAAAAAGTTAATCGAAAAAGTAGA
AGAAGGTGAGAAGAAGATGTTGCAAAAGAATTTAAGATTCCTCTGAGTAATCTCTCAACA
ATAATAAAGCACAAGGAGAAAATTAATGCTGCTCAAACTGCTGGAGTACGGAAAAGAACT
ACTAAAGGTGAATTTCCTCGACTGGAAGAAAGCCTGGTCATTTGGCTAAGACAGTGTAGA
GGACAAAAAGTGTCTATTAGCGGGAACTTGTTGAAGGAAAAAGCAAAAGAGTTCGCGTCT
ACTCTAAGCATCAAAAACTTTGCGGCAAGTGAAGGGTGGCTTACAAATTTCAAAAAGAGA
AATGGAGTTGTTTTTAAAAAAGTTTGTGGGGAAAGTGGAAGTGTTGATGATGCAGTTTGT
TTAGATTGGCACGGTAAATTTAAGACCTTGATTGAAAACTATGATGCCCGAGACATTTTT
AATACTGATGAAACTGGCCTATTTTTTAAATGTTGACAAGACGCTTACTTTTAAAGATGA
AAAATGTCACGGAGGAAAACATAGTAAAGAGAGGTTGACAGTTTTACTTGCAGTAAATAT
GGATGGATCGGAAAAACTTAAACCCTTAGTGATAGGAAAAGCAATGAAACTGCGATGTTT
CAAAGGAGTGAAATCGTTTCCAACTGATTATCGTGCTAACAAAAAAGCTTGGATGACGAC
AGAACTTTTTAACAATTGGCTTTTAACAGTTAATGGGGACATGAAACGACAAAAGCGGAA
TATTTTACTATTTTTAGACAACTGCACTGTCCACAACAGTCCTTCTACATTGTCTAACGT
GGAACTCTACTTCTTTCCGCCAAATACAACTTCCAAATTGCAACCATTGGACCAAGGGAT
TATCCATAATTTTAAGACGTTCTATCGCAAAGAAATTGTTAAGATCGTTTTAGAATCTCT
CGACAAACAGCTACTAACTGCAAATATCACGGTTCTGACAGCTATTTTACTAATTGACAA
AGCATGGAGAGCTGTAACACCCCTAACGATTCTCAACTGCTTCAAAAAATCCGGTTTCTT
AAAAGAAAATCAAGAAAATCTTCCAATACTTATAGATGATGAAGAACCAGCAATAGAACC
ATTACTTGACATCAGCGGCGTGAGTTTTTCTGATTTTGTTCAAGTGGATGAAAATGTTGC
TGTCTCAGGTTCACTAACCGATGGCGAAATTTTATCTGCGACAGATACGCAAAGTAACGA
TGAAGATGAGGACGATACATCGGAACCTTTGGCAGAGGTGTCAGTTAAGGAAGCAAGATC
CTCATTTGATACCTTACAAAGCTTCTGTCTACAAAACGAAAGTAATGAAAAAGCATTTCA
GGCACTTTTTCTCTCTTAAAAAAAGTTATTGAGCAGTGTGAGCAGCAGAATTGTGCTTTA
AAGCAAACCAGTATAACAAAGTTCTTTCGAAAGAATGATTAATTCATATTACGAATACAT
GTATGTACACGAATGTACCTCTTAATTCTTGTCATTTTTATATTAATAAATAAAAATTAA
CCAACACTTAATAATTCGAAGTTTTATTTATTTTCTCTCACAAATTTCGAACCATTTGAT
ATTTCAAACACTCGATAATTCGTAATATTTCAAGAGTCCCTCGAGTTTCGAATTAACGAG
AGTCGACTGTA
>Mlmar1_Myotis_lucifugus
CCAGGTGTACCGGTTAATAATGCGGATTTTTTTCAATAGATGGAGTTACACATATGTTGA
TATATATGCGATTTGATATGTATGCTATTTTGTTGTATTGACAGCAAGCTTCAAAACTTC
ATATGTCAAATTTTCTGAAGGTGTTAACATCATAGATATTTTTACGCTTAAAAATGTCGA
ATTTCGTGCCAAAAAAAGAGCATTTGCGGGAAGTTTTAATTCATTACTTTATTTTGAAGA
AAAGTGCTGCTAAAAGTTATCGTATACTTCGGGAAGCTTATGGTGAACATGCTCCATCTC
AAGATACTTGTGAACGCTGGTTTAAACGCTTTAAAAGTGATGATTTCGATGTGAAAGACA
AAGAACGTCCAGGTCAACCGAAAAAGTTTGAAGACCAACAATTACAAGCATTATTGGATG
AAGATGCGTGTCAAACTCAAAAACAACTTGCAGAAAGATTAAACGTTGCTCAGCAAACAA
TTTCCGATCGTTTACAAGCAATGGGAAAGATTTTAAAGGAAGGAAAATGGGTGCCACATC
AACTGAACGAAAGACAAATGGAAAACCGAAAAGTCATCAGTAAAATGTTGCTTCAACGGC
ACGAAAGAAAGTCTTTTTTGCATCGAATTGTGACTGGCGATGAAAAGTGGATTTATTTTG
AGAATCCCAAACGCACAAAATCATGGGTTGATCCAGGTCAACCATCAACATCGACTGCAA
GGCCAAATCGCTTCGGAAAGAAGACAATGCTCTGCGTTTGGTGGGATCAGGAAGGTGTGG
TGTATTATGAGCTTCTAAAACCAGGTGAAACCGTTAATACTGATCGCTACCGACAACAAA
TAATCAATTTGAACCACGCTTTGATCGTGAAACGACCAGAATGTGCCAGAAGACACGGCA
AAGTAATTTTGCTTCATGATGACGCACCATCACACACTTCAAAACCAGTTAAAGACACGT
TAAAAGATCTTGCCTGGGAAGTATTAACCCACCCGCCGTATTCACCAGACCTTGCTCCTT
CAGATTACCACTTGTTCCGATCGATGGCACACGCACTTTCTGAGCAGCACTTCAAAACGT
ACGAAGAAGTGGAAAATTGGGTCTCTGAATGGTTTGCCTCAAAACAAGAAAAGTTCTATT
GGGACGGTATCCACAAATTACCTGAAAGATGGGGGAAATGTGTAGCTAGCGATGGACATT
ACTTTGAATAAAGCACTTTTGATGTTTCTCTTGAAATTATCGTGTTTTCTTTGATTACAA
AATCCGCATTATTAACCGGTACACCTGG
>BANY00187_mariner_Bicyclus_anynana
AAGTATGAAATTGCCGATTTGTAGTGAAAATCTAAATTGTTTATTTTTTATTTTTTAACA
AATTAGTAGACTGCACAAACTGTGTGAAAGCATTTTGTACTGCCTCCTGGGAAGAAAACT
TCTTGTCACGTAGATAATTGTCCAAATCACGAAAAAAATAGTAGTCCGTTGGAGCAAGGT
CTGGTGAATACGGAAGATGACGAATAGTTTCTAACTGCAGTTCCTGAAGGGTTAACATGG
TTTCTCGTGCTGTGTGAGGTCTCGCGTTGTCGTGGAGCAATAATGGTGAAGATCGATTCA
TGAGTCGGGGCTGTTTAACTGCTAGTTTTGTCAACATGGTTCGGAGTTCGGCACAATAGA
CATCTGCCGTTATTGCTTGACCAGATCGGAGAAAACTATAGTGAATGACACCATGCTGAG
ACCACCAAACAGTTACCATTACCTTTTTATTGGTAAGTTTTGCTTTAGGACACTGTTGTG
GCATTTGACCTGGGGTCAGCCATTGCATTTTTCTTTTCCGGTTATCATAAAGAATCCATT
TTTTATCACATGTTACAATTCGATCCAATATTCCTTCATTTCTGTACCGGGTCAACAAGG
CAACACAAGTTTCAACATGCGTTTCTTTCTGCAGATCAGTCAAATCATGAGGCACCCATT
TTTCGTATTTTTTTATTTTATTGATTTGACGCAAGTGAGTCAATATTGTGGGTAAGGTAA
CGTTAAACCATGCCGCTAATTCCTGGGTAGTTTGACTAGGATCGCCTTCCACTATCTCTA
AATTGAATAACAAAAACAATTGAAAGCCGATTTTCAAATGTTTCACATTTTTTAAAAAAA
GAACATCATAGACACCATTTGAAAAAAGTTTCATTCGAAAACCTCAAACCATGAAGATTC
TATGTCAATTCAAAAAACCTATTGCAATAAAACGGCAATTTCATACTT
>NW_020891420.1_mariner_Corapipo_altera
AAATATTAGGGGTTAAAGTATGAAATTGCCGTTTTATTGCAATAGGTTCTTTGAATTTTC
ATAGAATCTTCATGGTTTGAGGTTTTCGAATGAAACTTTTTTCAAATGGTTTCTGTGATT
TTTTTTTTTTAAATTTGAAACATTTGAATATCGACTTTCAATTGTTTTTGTTATTCAATT
TAGACAAGAAAGATGGATACTGCGAAAATTCGAGTGATTTTTGAATACGAGTTCCGACGC
GGAACTAACGCGGCAGAAACAGCCCGCAATATCAATGCTGCGTTTGGAGAGGGGTCTACT
AATGAACGCACCGTGCGATTTTGGTTTAAACGCTTTCGTGATGGAAATTTCGACTTAAAG
AACGAGCCACGAGGAAGACCGCCCACACAGGTGAATAACGATGAATTAAGAGAGATAGTG
GAAGCCGATCCTAGTCAAACTACCCAGGAATTAGCGGCATGGTTTAACGTTACCTTACCC
ACAATATTGACTCACTTGCGTCAAATCAATAAAATAAAAAAATACGAAAAATGGGTGCCT
CATGATTTGACTGATCTGCAGAAAGAAACGCGTGTTGAAACTTGTGTTGCCTTGTTGAAC
CGGTACAGAAATGAAGGAATATTGGATCGAATTGTAACATGTGATGAAAAGTGGATTCTT
TATGATAACCGGAAAAGAAAAATGCAATGGCTGACCCCAGGTCAAATGCCACAACAGTGT
CCTAAAGCAAAACTTACCAATAAAAAGGTAATGGTAACTGTTTGGTGGTCTCAGCATGGT
GTTATTCACTATAGTTTTCTCCGATCTGGTCAAGCAATAACGGCAGATGTCTATTGTGCC
GAACTCCGAACCATGTTGACAAAACTAGCAGTAAAACAGCCCCGACTCATGAATCGATCT
TCACCATTATTGCTCCACGACAACGCGAGACCTCACACAGCACGAGAAACCATTTTGACC
CTTCAGGAACTGCAGTTAGAAACCATTCGTCATCCTCCGTATTCACCAGACCTTGCTCCA
ACGGACTACCATTTTTTTCGTGATTTGGACAATTATCTACGTGACAAGAAGTTTTCTTCC
CAGGAGGCAGTACAAAATGCTTTCACACAGTTTGTGCAGTCTAGATCGTCGGAGTTCTAT
CGCAAAGGCATTAATAACCTTCCCATTAGATGGCAGCAATGTATAGATAATAATGGCAAC
TATTTTGATTAAATAAATTTGTTAAAAATTTAAAAAATAAACAATTTAGATTTTCAGTAC
AAATCGGCAATTTCATACTTTAACCCCTATTATTAA
>ASM200609v1_scaffold_328_mariner_Pseudomyrmex_gracilis
TATTGGGTCGTTCGGAAAGTAATTTCGTTTTTTTCCAGGAAAATAAACGACAAATTTTAA
ATAGTGTATAATTATTTTATGTAATTATATATTGACCATTTTGATCCAATACATTTTGCC
ATCTTTCTGGTAGTACCATAATTCCACGCTCGTAAAACTTCTGATTTTTGCTTGCAAAAA
ACTGATCCAAGTGATTTTTTACATCTTCATTCGAACTAAATGTTTTGCCGTTTAAAAAGT
TTTGTAAAGATCGGAACAAATAATAATCAGAAGGTGCCAAATCTGGTGAATATGGTNGGT
GCGGTAGCACATCCCATCCAAGCTGTAACAGCTTCTGGCGAGTCATCAAACTTGTATGAG
GTCTGGCGTTATCATGGTGAAAGACTACGCCTTTTCTGTTAATTAATTCTGGTCTCTTCT
GTTTAATGGAATCATTCAATTTATCCAATTGATTGCAGTACACTTCCGAATTAATTGTAG
AATTGTCTGGTAGAAACTCAAAGAAAACAATTCCTTTGAAATCNCACCAAACAGAGAGCA
TCACTTTTTTTTGATGAATATCGGCTTTTGCTGTAATTTGAGCCGGCTCATCTCTTCTGC
TCCATGATCGCTTGCGTTTAACATTATTGTAGACAATCCATTTTTCATCGCCAGTTATGA
TTCGCTTCAGAAATGGATCGTTTTCTTCACGTTTGAGCAGCGAATCACAGATGTCAATGC
GACGGAGTAAATCTCTTTCTTTGAGAGCATGTGGCACCCACATATCAAGCTTTGAAATCA
AACCAAGTCGTTTCATATGGTCATGAACGGTCGAATTCGACAAATTCAATATTGTAGCAA
GTTCTCGTGTTGTTATTCGACGGTTTGCTTCAACCAATGCCTTTATTTTGTCTTCATCAG
CTTTAACTGGTCTTCCAGAACGTGGTGTATCTTTAATATCAAAATTGCCAGAACGAAATT
TTGCAAACCAGTTTTGGCACTGGCGTTCTGTTAACATATCTTCTCCATACACTTCACATA
ACTTTTTTCTTGCTTGAACAGCATTCTTACCTTTTCGGTAATAAAAAAGCAAAATATGCC
GAAAATGGTCCTTTTTATTTTCCATGTTTCATATAACACTAAAAAAAAACAACTGCACAG
AATCAAACAAAAGTTTTTTAAGATAACCCTTAAACTGTTAGCTGTCACAATATACAATGA
TAATATGGTTTAGAATGAAGTTGGCTGATTAAAAATACAACTAACGACACTCGTAGAAAA
AAACGAAATTACTTTCCGAACAACCTAATA
>TupChi_1.0_Scaffold000311_2_Tupaia_chinensis
TATCAGGTTGTTGGAAAAGTCATGATGCATTTTTGCAACAGATGGCACTAGTTTACTTTT
GGAAGTACTAGAGTCATTTACATCTATGTTATTGCTATGTCATTTGACATCTGACAGTTC
TAGCTTCATTTTAAAAAATCTGAAGCGAAGTGGTTGGGTTTTTGGAGATTTTACAAGTTG
AAGATGGAAGACCAAACCCTACATTTTCGCCATATTTTATTGTTTTATTTCCACAAAGGA
AAGAATGCGCGTCAAGCTTGTAAAAAGTTGCGTAAAGTTTATGGTGGCAATGCTCTACAA
GAACGTCAGTGCCAACGATGGTTCATGAAATTCCGTGCTGGTGATTTTGATCTCAATGAC
GCTCCTCGGTCAGGGAGGCCCACCAAGGTTGATGACGACAAGATAAAGGCATTGATCAAA
TCAAACCCACGTTACACAACACGAGAGATTGCAGAAGCATTGAACATCCATCATTCAAGT
GTTCACGACCACCTGAAAAAGCTGGGATACGTAAGAAAGTTTGATATTTGGGTTCCTCAT
GAACTCAAAGAAGTTCATTTGATGGCACGAATAAACATCTGTGATATGCTCATTAAACGT
GAGGAAAATGATCCTTTTTTGAAACGACTGATAACTGGTGATGAGAAGTGGATTGTTTAC
AATAATGTGGTGCCCAAACCATCCTGGACCCAGCAAGATGATTCACCTCAAATGATATCG
AAAGCAGACATTCATCAGAGGAAGGTTATGCTCTCAGTGTGGTGGGATTTTAAAGGTGTT
GTGTTTTTTGAGCTCCTACCAAGGAACCGAACAATCAATTCAAATGTGTACTGTCAGCAA
TTGGACAGTTTGAATGAATCCATCATCCAGAAACGTCCAGAGCTTGTTGATCGTAAAGGA
GTTGTATTCCATCACGACAGTGCAAGACCACACACAAGTTTGATCACTCGTCAAAAATTA
CTGGAGCTTGGATGGGATGTGTTGCCACACCCACCATATTCACCTGACCTTGCACCATCA
GACTTCTACTTGTTTCGCTCTCTTCAAAACTCCTTGCGTGGTATAACATTCGATTCAGAT
GAGGCTGTAAATCAGCATCTTGTTCAGTTTTTTGCCGATAAAGACAGGTCCTTCTATGAA
CGAGGAATTATGAAGCTCACTGAAAGATGGCAAAAGGTTATTGAACAAAATGGGCAATAT
ATCATCGATTGATCTTTGTTCTTTATATAAATAAATGACCTTTGAAAAACAGAAAAAAAA
TACTTCATGACTTTTCTGACAACCTAATA
>QM_contig260_Pseudomonas_monteilii
ATATACATATGCTTAAAGGTGACATTTCAACGCATCTTTAGGAAAAAAGTTGTTTCAGAT
AAATTGATTCGTGTCAGTTTTGTACTCTTTTGAAGATGGAAGAAAACAAAGAACATTTTA
GACACTTGATGCTTTTCTATTACCGGAAAGGCAAAAATGCCTCACAAGCAACAAATTCGA
TATGTTCTGTTTACGGAGAAGGCGCTTTAGCTGAAAGAACCGTACGTAAGTGGTTCGCTA
AGTTTAGAGCTGGTGATTTTAACCTTAAAGACCAAGAACGCTCGGGCAGACCCTCTACTA
CTGATGATGACCAAATCAAGACACTGATCGAGAATAACCCGCGCTACACGACACGTGAAT
TAGCAGAGATACTGAAAATATCGAAAACCACTGTCCACGATCATGTAGTGAAGCTTGGTT
ACGTAAGTCGCTATGATGTATGGGTTCCGCATAATTTGGCCGAAAAAATTTAATGGATCG
CATTTCCATCTGCGACTCGCTGTACAAGCGCAACGAAAACGTACCATTTTTGAAGCAATT
AGTGACGGGTGACGAAAAATGGATCATTTACAACAATGTAGAACGAAAAAGATCCTGGGG
TAAGCGAAATGAACCAGCATTAACCACTCCGAAAGCCGGCCTTCATCCAAAAAAAGTCAT
GCTCTGTGTCTGGTGGGATTGGAAAGGAATCCTATATTATGAGCTCCTACCACACAACCA
AACGATAAATGCAGATAAGTACTGCTCGCAACTGGACGAATTAAAGACAGCGATTCAGGA
AAAACGTCCAGAATTAGCTAATAGGAAGGGCGTCGTGTTCCATCAGGACAATGCCAGACC
TCATGTTTCTTTGACTACCCGACAAAAATTGTTGGAGTTTGGCTGGGATGTGCTACCTCA
CCCACCGTATTCACCAGACATTGCACCTTCAGACTTTCACTTATTTAGGTCTTTGCAAAA
TTCTCTTAGCGGCAAGAACTTCAACTCTTTGATCGACATAAAAAACCACCTTGAGGAGTT
TTTCGCCGAGAAACCTAAGAAGTTCTGGGAGAATGGAATCTTCCAGTTGCGTGAAAGATG
GACAAAGGTTGTGAAACAAAACGGTGCATACATAAGTCAATAAATATTTATCGACATAAA
AAAATGTTGCCTTTGAATTTTCCTTCAAAATCGGCACGAACTTTCCGGACGACCCAATAG
>WGS_contig017030_Ovis_aries
ATGGAAGAAAAAAAGCAACAATTTCGGCATATTATGCTTGATTATTTCAAGAAAGGTAAA
AATGTAACAGATACCAAAAAAAAGATTTGTGCAGAGTATGGAGAAGGTGCTGGGACTGAG
CGGACATGTCAAAAGTGGTTTGCCAAGTTTCGTGCTGGAGATTTCTCTCTGTATGATGCC
CCACGGTCAGGCAGACCAGTTGAAGTGGATAGCAATCAAATTGAGACATTAATTGAGAGC
AATCAACATTATACCACACGAGAGATAGCCGACATACCCAAAATATCCAAATCGAGCGTT
GAAAACCATTTGCACCAGCTTGGTTATGTTAATCGCTTTGATGTCTGGGTTCCACTTAAG
TTAAGCCAGAAAAACCTTCTTGATCGTATTTCCACATGTGATTCTCTACTGAAACGTAAT
GAAAGTGTTCCGTTTTTAAAACAAATTGTGACAGGCAATGAGAAATGGATACTGTTCAAT
AATGTGGAACGGAAGAGATCATGGGACAAGCGAAATGAACCACCGCCAGCCACACCAAAG
GCCGGTCTTCATCCAAAGAGGGTGATGTTGTGTATATGGTGGGATTGGATGGGAGTCCTA
TATTATGAGCTCCTTCCAGAAAACCAATCAATCAATTCCAAGAAGTACTGCTCCCAGTTA
GACCAACTGAAAGCAGCACTCAATGAAAAGCGTCCAGAATCAGTCGACAGAAAATGCATA
ATCTTTCATCAGGATAACGCAAGACCACATGTTTCTTTGATGACCAGACAAAAATTGTTA
CAGCTTGGCTGGGAACTTCTGATTCCTCCACCATATTCCCCAGACATCGCACCTTCAGAT
TACCATTTATTTCGGTCTTTACAAAATTCTCTCAATGGAAAAAATTTCAGTTCCCTGGAA
GACTGCAAAAGGCACCTGGAACAGTTCTTTGCTCAAAAAGATAAAAAGTTTTGGGAAGAT
GGAATTATGAAGTTGCCTGAAAAATGGCAGAAGGTAGTGGAACAAAATGGTGAATATGTT
GTTCAGTTCAGTTCTTGGTG
>KX930992.1_Batmar3_Bactrocera_tryoni
ATATTGGGTAGTCGAAAAAGTCTTTTCGTATTTTGTCAATAGATGTCGTTGCAGTCGTATATCTCCAGTG
CTACCAATCACATTGTGTCATACCATATAGTGTTGGAAAGGTGAGATTTTAAGCTTCATTTAACCAAAAA
AAATTAAATTCGGGGAAGTTGAAAAAAAGTTACAGCTGTTCAAAAATGAGTGAAAATAATGAAGAAATTC
GCTATATTTTGAAATTTTTGTATAAAAAAGGGAAGAATGCCACGCAAGCCACCAATGAAATTTGTGAAGT
TTACGGAGACGATGCTGTATCAGTTCGTGTAGCACAACAATGGTTCGCTCGCTTCCGTTCTGGAAATTTC
GATGTGAAAGATGCACCTCGCTCTGGTCGACCTATCGTTGAAAAAGTCGATGAAATTATGGAAAAGATTG
ACCAGGACCGTCACATAAGCAGCCATGACATCGCTAAGGAACTTAACATTCATCATCAAACGGTTTTGAA
CCATTTAAAAAAGGCTGGCTACAAAAAGAAGCTCGATGTTTGGGTACCACATGAATTGTCTGTGAAAAAT
TTAATGGACCGAATTAACATCTGCGATTCTTTGCTGAAACGAAATGAAATCGAACCATTTCTGAAGCGAA
TGGTAACAGGAGACGAAAAGTGGATCAAATACGACAATAATGTGCGAAAAAGATCATGGTCCAAGCGTGG
TGAAGCTCAACAAATGGTCGCAAAGCCAGGATTGACGCCTCGAAAGGTTATGCTGAGTGTTTGGTGGGAT
TGGAAAGGAATCATCCACTATGAGCTGCTCCAGCCTGGTCGAACGATTGATTCTACATTTTACTGTCAAC
AACTGATGAGATTGAAGCAAGCAATCGAAAAAAAACGGCCAGAACTGATCAACAGAAAGGGCTTCGTCTT
CCATCAGGACAACGCTAGACCACACACATCTTTGATGACTCGGCAAAAACTGGGAGAGCTTGGCTGGGAA
GTTTTGATGCATCCACCATATAGCCCTGACCTTGCACCATCGGACTACCATTTGTTTCGGTCAATGCAGA
ACTCCCTTAATGGAGTAAAGTTGGCTTCAAGAGAAGCCTGTGAAAATTACTTGTCGCAGTTTTTCGCCGA
GAAACCAGAAAAGTTTTACACTGATGGAATAATGTCTCTAGCGGAAAAATGGCAAAAAGTGGTCGACCAA
AATGGTACATATTTGGTTCATTAAAGTTCATTATAAATATAAAAAAATAAGTTGAAGTTTGATTAGAAAT
ACGAAAAGACTTTTTCGACTACCCAATAT
>RZTW01000166.1_mariner_Desulfovibrio_sp.
AATAATAGGTTGGGGAAAAAGTCTTTTCGCATATAGTATGTATGAACTTGTAATAAGATC
TCTTTGGCTATACCATTTGTATCTGGCTGGTTTTGGTATCATTAAAAAGTTTTAATTTTA
AAGAAGACAATTCCAAATTCAAATTAGGAAAATGTGTGATTTTCATTTGTTTTTCTTATT
GTTAAAATGAGTGAATCTAATGAAGAAATTCGATACATTTTAAAATTTTACTACAAAAAA
GGTAAAAATGCAACACAAGCCGCGAAAAAAATTGTGATGTTTATGGACCTAATGCAGTAT
CTGTGAGAGTAGCGCAAATTTGGTTTAAGCGTTTTCAATCCGGAAATTTTGATATCAAAG
ATGCACGTCGCTCTGGTCGCCCTGTTACGGACAAAATTGATGCCATTTTTGAAAAAGTGG
AGCAAGATCGGCATATTAGTAGTTACGATGTAGCTGGAGAACTGGGAATTGACCACAAAA
CGGTTTTGGCGCATTTGAAAAAAGCTGGGTACACAAAAAAGCTCGATATTTGGGTGCCTC
ATGAGCTCACTGAAAGAAACCTAATGAACCGTGTACTCATTTGTGATTCTTTATTACGAC
GTAATGAAACCGAACCATTTTTGAAGAAGCTGATAACTGGTGATGAAAAGTGGATCACGT
ACGACAAGAACGTGCGAAAAAGATCGTGGTCAAAGGCCGGTCAGGCTTCACAGACTGTGG
CGAAACCCGGGTTAACTCGCAACAAGGTGATGCTGTGTGTATGGTGGGATTGGAAGGGCA
TTATTCATTATGAGCTGTTACCGCCAGGCAGGACCATCGATTCTGAACTGTACTGCGAAC
AACTGATGAGATTAAAGCAAAAAGTTGAGAGAAAGCGGCCGGAATTAATCAACAGAAGGG
GTGTGGTTTTTCACCATGATAACGCTAGACCTCACACATCTTTAGCCACTCAGCAAAAAT
TACGAGAGTTTGGCTGGGAGGTGTTAATGCATCCGCCGTATAGTCCTGACCTTGCACCTT
CAGATTTTCACCTGTTTCGGTCTCTGCAGAATTCCTTAGGCAGTGTCAGGTTAACATCAC
GAGAGGACTGCCAAAACCACTTGTCGCAGTTTTTTGATCAGAAGCCCCAAAATTTTTATA
GCAATGGGATCACGTCCCTACCTACAAGATGGCAAAAAGTTATCCAACAAAATGGCACCT
ACATACTTTAGTCAAATGTAAATAAACTTTATAAAAAAACCTTTTGAATTTTTATATAAA
ATGCGAAGAAACTTTTTCCCCAACCTAATAT
>NW_020229226.1_mariner_Camponotus_floridanus
TTGGGTTGGGGAAAAAGTTTCTTCGTATTTTATTGCAAAAATGAAACAAATTTTATTCATATTTGAAA
TGAAGCTTATGAAATTAAATATGTGCCGTTTTGTTCGACCACCTTTTGCCATCTTTGAGGTAAAACCATA
ATCCCGTCACTGTAGAACTTGTGTGATTTCTGGGCGAAAAACTGTGACAAGTGATTTTCACAGGCCTCTC
TTGAAGCCAACTTCGTACCATTAAGAGAGTTCTGTAGAGATCGAAATAAATGGTAGTCTGATGGTGCAAG
GTCAGGACTATAAGGTGGGTGCATCAAAACTTCCCAGCCAAGTTCTCTTAATTTTTGACGAGTCGCTATA
GATACATGAGGTCTCGCGTTGTCGTGATGAAAGACGACGCCTTTCCTATTGATCAATTCTGGTCGCGTTT
TCTCAATTGCCTGGCGTAATCTTTCCAGTTGTTGACAGTAAAGGTTAGAATCAATTGTTTGACCGGACGG
CAGCAGCTCGTAGTGAACGATTCCTTTGTAATCCCACCACACACTCAGCATCACTTTTCTTGGCGTCAAT
TTTGGCTTTGCCACAGTTTGCGGAACTTCATTTCGCTTTGTCCACGATCTTTTTCGTATATTATTGTCAT
ACGTGATCCATTTTTCATTGCCTGTTATGAGCCGTTTCAAAAATGATTCGATGTCGTTTCGTTTTAACAA
TGATTCGCAGATAGAAAATCGATCCATTAAATTTTTGACTGTTAAATCATGTGGCACCCAAACATCGAGC
TTTTTTTTGTATCCAGCTTTCTGCAAATGGTTTAAAACTGTTTTGTGGTCGATGTTCAGTTGCTTACCGA
TTTCGTGACTGCTAATATGCCGGTCTTGTTCAATTATTTCCATAATTTCATCGACTTTTTCAGTGATCGG
TCGACCAGAGCGAGGTGCATCTTTGACGTTAAAATTTCCAGATTGAAAACGCTTGAACCAGCTTTGTGCA
ACACGTATTGATACAGCATCATGTCCATAAACATCACAAATTTTTTTAGCTGCCTGAGTTGCATTCTTCC
CTTTTTTAAAATAAAATTTTAAAATGTATCAAATTTCTTCTTTCTCTTCACTCATTTTCAAGATGCAATA
ACTTTTAACTGAATAGATAAATATCACTACTTTTTTGCTACTTTTTCTTTATGATATGTCACCTTTCAAA
CGCACACAAAGTATTGACAGATCCGATTAATATTATCAAGGTTATGCGATTCTAATTCCATCTGCCGGAA
AATACGAAGAAACTTTTTCCCCAACCCAA
>JFJX01000055.1_partial_mariner_Tatumella_sp.
ATGCTTTCTGTCTGGTGGGATTACAAAGGTGTAATATATTATGAACTTTTGCCAAGTAAT
CAGACCGTAAATTCGAACGTTTACGTTGACCAATTGATCAAACTAAACGAAGCTATTAAG
GAGAAGCGTCCAGAATTAGCCAATAGAAAAGGTGTTGTCTTTCAACACGACAATGCAAGA
CCTCATACATCTTTTGTTACCCGAAAAAAACTTATGGAGCTTGGTTGGGATGTACTACCT
CATCCACCATATAGTCCAGATCTAGCTCCATCTGATTTTCATTTGTTCCGGTCTATGCAG
CATTCTCTTAGCGGAAAAAACTTCAGCAACGAAAGCGATGTAAAATCGCACCTTAATAAG
TTTTTTGCTGATAAGGATCCAACATTTTATGAAGGAGGGATTATGGTACTTCCCGATAAA
TGGCAAAAAGTCATTGAAAACAATGGTCAATATTTTATTTCATG
>RZTW01000197.1_partial_Tc1_Desulfovibrio_sp.
TTCGAAGTGGTCTCCATTGTCTGCAATACAGTCCTTTAAACGTTGAGGCCAGTTATCAATAGAAGCACGC
ACTCTTTCCATGGGAAAATTCTTCACTGCCAATCGTATGGATTGTTTTAGGGACTCCAAATTATCATGGC
GTTTAGAGCAAGCCGTACTCTCTAAAACTGACCATAAATCATAATCCAGCGGATTAAGATCGGGACTAGA
CGACGGCCAGTCTTCAGCTCTGATGAAGTCCGAAACGTTCGTTTCCAACCAAGACTGCGTGGACCGAGCT
TTATGACCCGGCGCCGAGTCTTGCTGGAAGGACCATTCTTGGTTATTGAACATGGTGTTAAGGGGCTTAA
CTACCTTCTCAACAATGGTATCTTGATACACTTGTGCCGATGTTTTGATACCTTTTTCACAAAAATATGG
CTTAGGAGTGACTCCTACATAGCTGACACCCCACCAAACCATCACTGAAGACGGATAATGCCCACGTTGC
ACTCTGTCGACTAATTGAGAAGCTTCCTTAGAGCTTTGAGCATAAATACGGTCATTTTGTTTGTTAAAAT
GTTGCTCAATTGTAAAAATTTTCTCATTCGTAAACAA
>UpperPaloloValley81_partial_Tc1_Hyposmocoma_kahamanoa
ATGGAGATAGCACCTAGAACCATGTCGCGTATTTTAAAAGATGACTTAGGACTTGCAGCC
TATAAGAGACGCACTGGTCATTTCTCAACTGATAATTTAAAGAAGAATAGGGTGGTAAAA
TCGAAACAACTACTGAAGCGGTACGCAAAGGGAGGTCACAGAAAAATTTTGTTTACGGAT
GAGAAAATTTTTACAATTGAGCAACATTTTAACAAACAAAATGACCGTATTTATGCTCAA
AGCTCTAAGGAAGCTTCCCAATTAGTCGATAGAGTGCAACGTGGACATTATCCGACTTCA
GTGATGGTTTGGTGGGGTGTTAGCTATGAAGGAGTGACTGAGCCATATTTTTGTGAAAAA
GGTATCAAAACATCGGCACAAGTGTATCAAGATACCATTCTTGAGAAGGTAGTTAAGCCC
CTTAACATCACCATGTTCAATAACCAAGTATGGTCCTTCCAGCAAGACTCGGCGCCGGGT
CATAAAGCTCGGTCCACGCAGTCCAAGCGAACGTTTCGGACTTCATCAGAGCTAACTGGC
CGTCGTCTAGTCCCGATCTTAATCCGCTGGATTATGATTTATGGTCAGTTTTA
>contig8188_partial_Tc1_Ooceraea_biroi
ATGGAAGAAAACAAAGAACATTTTAGACACTTGATGCTTTTCTATTACCGGAAAGGCAAA
AATGCCTCACAAGTAACAAATTCGATATGTTCTGTTTACGGAGAAGGCGCTTTAGCTGAA
AGAACCGTACGTAAGTGGTTCGCTAAGTTTAGAGTTGGTGATTTTAACCTTAAAGACCAA
GAACGCTCGGGCAGACCCTCTACTACTGATGATGACCAAATCAAGACACTGATCGAAAAT
AACCCGCGCTACACGACACGTGAATTAGCAGAGATACTGAAAATATCGAAAACCACTGTC
CACGATCATGTAGTGAAGCTTGGTTACGTAAGTCGCTATGATGTATGGGTTCCGCATAAT
TTGGCCGAAAAAAATTTAATGGATCGCATTTCCATCTGCGACTCGCTGTACAAGCGCAAC
GAAAACGTACCATTTTTGAAGCAATTAGTGACGGGTGACGAAAAATGGATCATTTACAAC
AATGTAGAACGAAAAAGATCCTGGGGTAAGCGAAATGAACCAGCATTAACCACTCCGAAA
GCCGGCCTTCATCCAAAAAAAGTCATGCTCTGTGTCTGGTGGGATTGGAAAGGAATCCTA
TATTATGAGCTCCTACCACACAACCAAACGATAAATGCAGATAAGTACTGCTCGCAACTG
GACGAATTAAAGACAGCGATTCAGGAAAAACGTCCAGAATTAGCCAATAGGAAGGGCGTC
GTGTTCCATCAGGACAATGCCAGACCTCATGTTTCTTTGACTACCCGACAAAAATTGTTG
GAGTTTGGCTGGGATGTGCTACCTCACCCACCGTATTCACCAGACATTGCACCTTCAGAC
TTTCACTTATTTAGGTCTTTGCAAAATTCTCTCAGCGGCAAGAACTTCAACTCTTTGATC
GACATAAAAAACCACCTTGAGGAGTTTTTCGCCGAGAAACCTAAGAAGTTCTGGGAGAAT
GGAATCTTCCAGTTGCGTGAAAGATGGACAAAGGTTGTGAAACAAAACGGTGCATACATA
AGTCAATAA
>UpperPaloloValley119_partial_Tc1_Hyposmocoma_kahamanoa
ATGGGGTTAAGCAGAACCACGGTGAAAAGGGTGTTAAATGAAGACTTAGGGCTTCGGGCA
TATCGAAGAAAAACAGGACATCGTTTGAATGCTCGTCTAATGGACCTGAGACTGAAGAGA
TGCCGCGCTTTGTTGAAGCGGTACGCGGGAAAAAAATATCGGGAAATTCTTTTTTCAGAT
GAAAAAATTTTTACCGTAGAAGAGAGCTACAACAAACAAAATGATAAGGTATACGCACAC
AGTAGTGAAGAAGCGAGCAACCGTATTCCGCGTGTCCAACGAGGTCATTTTCCATCCTCG
CTCATGGTATGGTTGGGAGTTTCTTATTGGGGCTTAACAGAGGTACATTTTTGTGAGAAA
GGTGTAAGAACGAATGCAGTTGTGTATCAAAATACAGTCCTGACGAACCTTGTGGAACCT
GTTTCTCATACCATGTTCAATAACAGGCACTGGGTATTCCAACAAGATTCGGCGCCAGCT
CATAGAGCGAAGAGCACACAAGACTGGCTGGCGGCGCGTGAAATCGACTTCATCCGGCAC
GAAGACTGGCCCTCCTCCAGTCCAGATTTGAATCCGTTAGATTACAAGATATGGCAATAC
TTGGAGGAAAGGCGTGCTCAAAGCCTCATCCCAATTTGGAGTCACTCAAGACATCCTTG
>scaffold_144064_partial_pogo_Hymenobacter_sp.
ATGATGGGCCAGATCTCCCAAGGAGCAGTCGTCACAGCTTCAGAGAGACGAGGAAGGCCA
AAGGCAGTCCAGCCAGGCAACCGGGAGTGGACAACAGTTATACAGGGCATCAATGCCAAA
GGATGGGCCATTCCACCCTTTATCATCTTCAAGGCGCGCCACCACCTCACTAGCTGGTAC
AAGGAGGAAGACCTGCCCCAGGATTGGGTTATTGGAGTCTCTGCTAACGGCTGGACTACC
AATAAGCTTGGTCTTGAGTGGTTGAAGCACTTTGACAGGCATACAAAGGAGCGTACTGTT
GGTACCTACCGACTGCTGGTTATTGACGGCCATGAGAGCCATGACTCGCTCCTATTCCAG
CAATACTGCAAGGATAACAAGATTATTACTATTTGCATGCCTCCTCACTCATCGCACCTC
CTACAGCCACTTGATGTGGGCTGTTTTGCCCCTTTGAAGCAGGCGTACGGACGCCAAGCC
GAAATGCTCATGCGCAACCGGATCAGCCACCTTACAAAGACTGAGTTCCTGCCATGCTTC
AAAGCAGCCTACAATGCAGTATTTACTCCTAGCAACATCCAAGGAGGGTTTTG
>GL535035.1_partial_pogo_Pyrenophora_teres
ATGTAGGGTGTTTCTCGCCTTTG
AAGACGGCGTATGGGCGCCAAGCCGAGAATCTCATGCGCAACCGGATCACCCACATTACA
AAGCTTGAGTTCTTACCATGCTTTATACGTGCCTACAATGCAGCAATTACTCCTAGTAAT
ATCCAAGGAGGGTTTCAAGGCGCTGGATTGGTCCCATTTGACCCAGAACGGGTTATAACA
GCCCTTGACGTCCGGCTACGTACTCCATCACCACTACTGCCTATCAACAACGAGCCCTGG
CAGTCGCAAACCCCAAGTAATACCCTTGCACTAGGGTCGCAATCAACACTTGTGAAGGCA
AGGATTAAGAGGCATATAGATAGCTTACCATCGTCTATGGTGGGGGCCTTTGAGAAGGTC
TCAAAGGGGGCAGCGATTATCGCGCACAAGCTGGTGTTGGCGCAAAAGGAGATCGCAGAG
CTTCGAGCGGCAAATGAGGCTGCCACACGGTGTAGATCGCATAAAAGGAAGCGGGTTCAG
GCAGAAGGGACCTTGATAGTTGAAGATGGGGATCGTTTAGCTGCTCTTAAGGACTTTG
>AJ488502.1_pogo_molly_Stagonospora_nodorum
TAACGTACCTCACGGGTTGGCCGGACACACGGTTTGGCCGGACACTTTTGCCAAGCCCCCACCAAATTCT
ACCTCTCAACGTGATGCCTCAACAACAACACCAGATAGACCCTTCTAGCGAACGTCATATACAGACTGCC
CTTCAAGCTCTTAAACAAGACGCGACACTGTCCTTGCGACGCGCTGCAGCTATCTATAACGTCTCTCGAG
CAACACTAAGCGATCGACGCGCTGGACGGCCTTCACAAGCAGATTGCTGGCCTAAAACAAAGAATCTAAC
TAAGACTGAGGAGGACGTAGTTGTTAAGCATATACTTGAGCTGGTTACGCGTGGATTTCCTCCTAGGCTC
GCAGCTGTGGCTGATATGGCTAATTCCCTGCGCGCTGAGCGCGGTCTGGGCCAAGTTGGCTCAAACTGGC
CCAGTACGTTCGTCAAACGCCGCCCTGAGCTCCAAACGAAGTTTAATCGCAAATACGACTACAAGAGAGC
CCTCTGCGAGGATCCTGAGGTTATACGAGACTGGTTCCGGCTTGTAGAGAACATGAAGGCGAAGCACGGT
ATCCTTGATGGCGACATGTACAACTTTGACGAGTCTGGCTTTATGATGGGCCAGATCTCAACTGGAGCAG
TCGTTACAGCTTCAGAGCGACGAGGACGGCCGAAGACAGTGCAACAGGGCAATCGAGAGTGGACGACGGT
CATCCAGGGCGTCAACGCAACAGGGTGGGCCATTCCACCCTTCATCATCTTCAAGGGCCGCCACCACCTC
TCAGCTTGGTATAAGGAGGAGGATCTACCTCATAATTGGGTTATTGCAGTCTCTAAGAACGGCTGGACAA
CAAATGAGCTCGGTCTGCAGTGGTTAAAGCACTTTGATGAGCATACAAAGAGGAGGGTTACAGGCGCTTA
TCGGCTGCTTATTATCGACGGCCATGAGAGCCACGACTCGCTTGAATTCCAGCAATACTGCAAGGATAAC
AAGATTATCACTCTCTGCATGCCTCCTCACTCGTCGCACCTCCTGCAGCCTCTTGATGTGGGTTGTTTTG
CCTCTTTAAAGAAGGCGTACAGACGCCAAGCCGAAGAGCTCATGCGCAACCGGATCACGCACATCACGAA
ACTTGAGTTCCTACCGTGCTTTAAGCGCGCCTTTGACGCAGCAATTACTCCTAGTAATATCCAAGGAGGG
TTTCGAGGCGCTGGATTGGTCCCATTTGACCCAGAGCGGGTCATATTAGCCCTTGACGTCCGCATCCGTA
CCCCACCGTTGCCCACCGTCGAAGACTGTCCCTGGCAGTCGCAAACTCCAAGTAATACCCTTGAATTAGG
ATCGCAATCGACGCTTGTAAAGGCAAGGATTCAGAGGCATATAGATAGCTCACCAACGTCTATGGTGGAG
GCCTTTGAGAAGGTCTCAAAAGGGGCAGCGATTATTGCGCACAAGCTAGTGTTGGCGCAGAAGGAGATTG
CTGAGCTTCGAGCAGCTAATAAGGCCGCCACGCGACGTAAATCGCACAAAAGAAAGCGTGTACAGGAAGA
AGGGACCTTGACGGTCGAGGACGGTCTTCGACGGACGACTCTAAAGGAGTTTGGTGCGCGTAGTGATGGG
AAGAAGGCGAAGAAGCAGGTTCGCGCTGGTGCAGGCGAGCCCTCCCAAAGGCGGTGTGGACGGTGCAATG
AGACTGGGCATAATGCGCGTACGTGTAAGAAAACAGTAGAAGTAGACTCTGAATGATATTGCATCTTGCT
TTGTACTATACAGGGCCAAAGTGGGTTGTTTTGCGCCAGAATAGGGTGGTTTTGGTGGGGGCTTGGCAAA
AGTGTCCGGCCAAACCGTGTGTCCGGCCAACCCGTGAGGTACGTTA
>NZ_JQJH01000050.1_partial_pogo_Beijerinckia_mobilis
ATGCCTCCAAATCAGGTCCGATCTCGCCAGGATTCGATCCAGCAAGAAGGTCGCCTTTTG
CTTGCAATAGAAGCTATTAAAAGCAAAGAAATAAGCTCTATACGACGGGCTGCGGATCAA
TTCCACGTTAACCGTTGTACGCTCGCGCGTCGGCTTCGTGGTACCATTAACCGTGCTGAA
TCTCGCGCAAATTCTCATAAATTGACACAAATTGAAGAGGAACTACTTCAACAGCGGATA
CTATCGCTAGATCGACGTGGAGCCGCCCCTACACAGGCTCACGTACGAGAAATGGCCAAT
TTGCTTCTTGCAAAGCGTGGTTCTACTCCGATACAAACTGTCGGCGAAAAATGGGTATAT
AATTTTATCCAACGTCATCCAGAGCTTAAATCTCGCTTTTCACGACGATATGATTACCAG
CGAGCATTACAAGAGAATCCAAAGATTATCCAAGAGTGGTTTAATCTTGTTCAAACCACA
ATTCAGCAATATGGTATTCTTGCGGATGATATCTATAATTTTGATGAAACTGGTTTCGCA
ATGGGTCTCTGTGCGACTCATAAAGTGATTGCTCGATCAGAATACTATGGTCGAAGATCA
GTTTTACAGCCAGGAAATCGTGAATGGGTAACTGCAATTGAATCAATCAGTGCTTCAGGA
TGGGCTCTTCCACCAACACTTATCTTTAAGGGCAAGCAATATAATCAAGCATGGTTTAAA
GAGCTTCCATACAATTGGCGCTTTGAAGTTAGCGCAAATGGATGGACATCTGACAAAATA
AGTCTTCGCTGGCTTCAAAAACAATTTATTCCATCAACAAATAGCCGTACACATGGCAGA
TACCGACTTTTAGTTCTTGATGGACATGGAAGTCATCTTACACCAGAATTTGATCAAATA
TGTGCAGATCATAATATTATACCAATATGTATGCCTGCACATTCCTCACATCTTCTACAA
CCACTTGATATTGGATGTTTTGCGGTTTTAAAACGTGCATATGGTGGTTTAGTTGGCCAG
AAAATACGACTTGGGATTAACCATATCGACAAACTTGATTTTCTTACAGCTTATCCACAA
GCTCGTACCGATGCATTCCAATCAGAGACAATTCGAAATAGCTTCCGAGCAGCAGGATTA
GTGCCTTTTAATCCTGAACCAGTACTGTCAAAGCTTAATATTCAGCTTCGAACACCTACA
CCACCTCCAAGCCGCAGCAGTCAAGCAAGCATTTTTTGTCCTCATACACCTGTAAATGTG
GACGAGCTTTATAAACAAGCAGCTTCGATCAAAGCTTTTCTAAAACGACGCTCAAAAAGT
CCCCCTTCACCGTCACAGACTGCGCTAAACCAGCTTATCAAAGGCTGTCAAATCGCAATG
CAAAACGGCATCTTTCTTGAGCAAGAAAATAAGCAGCTACGTGAGGAGAATACTGTACAG
AAGAAAAAGCGTACTCGTACGACTAGATGGATAGCTCACGATAACGGTCTATCTGTACAA
GAAGCAATGGAGCTCGAGGAAGCTCATAATGCATTCTTTCAGGCAATACCAGGTCCGCGA
GTGCCACCAGCACAAGATACGCAAACGCCGAAGGCACGGGCCCTACCTAAATGTGGTAAT
TGTAGTGAAATAGGGCATAAAAAGAATGCTTGTCCAAATAGGGAA
>Hydra_RP_1.0_scaffold_36397_HvSm_Hydra_vulgaris
ATCATTCAATTTCGACATTGTATCAGTACATTTCAACAATGTTTTATTCAATTTCGACAC
CGTTGCATTTGATTTCGACTGTTTTGCATTCAATTTCGACAGCGCTAATAATACTTAAAC
TAATATACAAATAAAGCAGTTAGATTCTTTCTAAATTCATTTAGATAAAAAAATTTTTTA
GTTTGGATACAAACTAAAATCGAAACAAAATAATTATCGTATAAAAAGAATTGTAATTGC
AAATAAAAATTGCCAATAAAAATAAAAATTACAAAAGTAAGTTTATTCTTCAATAACTGG
TTCTCTTCTTGAACACGGAATCATATACCTTTGTACGTGCGCAAAATAATTATTCCAGTT
TGTGCTAGTAATATTCAATGCACCGTTTTGTATATTTTCAAGCAGTTCCTCCTCAGTCCT
AGACGAACATCTTCTGATAAACTGTTTCCATTCAGAAAACATATTTTCAATAGGGTTTAA
AAAGGGGGAATATGGAGGTAAAAATATCAAAGAATGCCCAGCACATACTATTTCATTATG
AACAACAGCAGTTTTATGAAAACGAACATTGTCTAAAATTAAGATAGCTCCAACAACTTC
ATTAACAGCTAATTGTGCTAATACTAAACGAATAAAATCTAAAACGCTTTCTGTATTAAA
TGCTTTTGTTTGTGCTTTAAATTTCAAAATTCCGTTTTTGTTCATTGCACAACAGACGGA
AATATTTCTTGACCGTATATTGGTTAATGTTTGAGTGGCCCTCTTTCCAGCTAAAGAACG
TCCTCTTCTAACTTGCATTGAAAGACTAACTCCTACTTCATCAATAAAGAATATTTTATT
GTCATTCATAGAACAAAAAATGTTCATGAATCTTTCTGCATAAGAAGCTCTTTCATTAAT
AACGTCATCCGAATTTTTTCTCTCTGGAATATTGTGAACACGTTTCAAAGTATAATTAAA
ACTATCAATGCATCTTGCTATAGTAGATTGACTGACTGAAATGGATTTTTGTTCAAAAAG
TCTTTGTTTAATTTCCTTAAGAATTATTCCACAATCATCATCAATCCAATTTTTGATTAG
TACCTTGGATTCTTCTGTTAATTTTTTGTTTCTAGAACCACCTTTTAATTGCCGTTCTAT
CGGCAAACCATTTTTATATTTTTTAATAAATCGAATAGATTGTAGTTCGTTTAAATTCAA
GAATATTTGCAATTTCTGATGGTGAGTTTCCAGTTAAGTAAGATTCAATTATCCTTGAAC
GGTTTTCATTGTGGATTGTTTGATTCGGCATTGCTGTTAGAAATATTGAAAACGATATTT
AAGCTTATATTATAAACTCTTGTTGTATTGAAGAGACAAATGCTTTTATTTACTTAATAA
AAAATTATAACATTAATTTAGAGTTTGATGACATTTTAATTATGTATTGTTGGGATATTT
TCCAAAGCGTAGATATATATTTTTTTGGCTATTAGACATAATTTATCCGGCTATAAAAAT
AATGAGTATGGCAATTAAAAACAACTAATATGGTAACTTGAAATAGTTAATATCCACATT
GTTTATTTTACCTATATATTTTACGTATATCCAAAAAAATATTGAAACCATATTCGTGAT
GTCAGTACCCACTTTAAATAATGCAGAATTAAAAAAATAGCCACATTAATTGTTTTATTG
TCCCGATTAAATTCAACCCATTATTATTTAACCAAAATTTTCATCATAAATATAAATACT
TTAATTCAAAATAGAGTGTTTTTAAATTGTCGAAATGTGATGCAACAGTGTCGAAATTGA
ATGTA
