# Supplementary material for: Phylogenetic analysis of the Tc1/mariner superfamily reveals the unexplored diversity of pogo-like elements
Source: Mob DNA. 2020 Jun 29;11:21. doi: 10.1186/s13100-020-00212-0 (PMC7325037; doi:10.1186/s13100-020-00212-0)
Supplement: Supplementary file 6 — Additional files 6 to 12. Conserved locations of TIGD1 to TIGD7 in host vertebrate species and information about the upstream and downstream genes flanking them, retrieved from Ensembl [54]. Negative numbers indicate that the considered gene is upstream of the TIGD element. [file 13100_2020_212_MOESM6_ESM.zip]

Archive with 7 entries (7 files):
- 13100_2020_212_MOESM9_ESM.pdf
- 13100_2020_212_MOESM8_ESM.pdf
- 13100_2020_212_MOESM7_ESM.pdf
- 13100_2020_212_MOESM6_ESM.pdf
- 13100_2020_212_MOESM12_ESM.pdf
- 13100_2020_212_MOESM11_ESM.pdf
- 13100_2020_212_MOESM10_ESM.pdf
