# Supplementary material for: Phylogenetic analysis of the Tc1/mariner superfamily reveals the unexplored diversity of pogo-like elements
Source: Mob DNA. 2020 Jun 29;11:21. doi: 10.1186/s13100-020-00212-0 (PMC7325037; doi:10.1186/s13100-020-00212-0)
Supplement: Supplementary file 7 — Additional File 13. The amino acid alignment used to perform the TIGD1–TIGD7 phylogenetic analysis. [file 13100_2020_212_MOESM13_ESM.fas]

>1009526390_XP_015912227.1_Parasteatoda_tepidariorum
IYNA-DETGIFYNVT-----------P----Q--YI---------------LKFKG-E----------------KCV-------G-G-----KLSKNRLTALVC---SN-M-S---------GTNKKKLFI-IGKS-------------------KN-----------P---------RCFK--------N-VK--------K---LPVDYDHS-RKAWMTSDIF----TK----------FISKW-----ERQLRR--EN----RKI------------ILLID-N-----------------------------CSAH--------------------------------------PE--IT--------------------GLTN----------------------I-------------RIE-FL----P-----PNST--------S------------V---IQPMDQG-----IIRSFKC--
>1009532970_XP_015903562.1_Parasteatoda_tepidariorum
VLNA-DETGLFFRAL-----------P----E--KT---------------LCLKG-E----------------KCE-------G-G-----KMSKERLTILLC---AS-M-T---------G-EQEPPLI-IGKS-------------------NK-----------P---------RCFK--------G-MD--------LIR-LGIQWKAN-RRAWMTQDLM----TE----------WLLEL-----DRKMGR--KN----RKV------------LLFLD-N-----------------------------AASH--------------------------------------PN---I--------------------NLKN----------------------V-------------KIA-FF----P-----PNVT--------S------------V---CQPLDQG-----VIKNFKV--
>1009555970_XP_015913217.1_Parasteatoda_tepidariorum
VFNL-DETGLFYRLL-----------P----D--KT---------------LSFKG-E----------------KCT-------T-G-----KASKQRLTLLLG---AN-M-N---------GNEKLKPLV-ISKS-------------------KR-----------P---------RCFK--------N-VK--------S---LPVEYEAY-SNAWITTTIW----EW----------HIRKL-----DSQFSR--QK----RKV------------SLIVD-N-----------------------------CTAH--------------------------------------SQ--PE--------------------SLKA----------------------I-------------EIV-FL----P-----PNVT--------V------------L---LQPLDQG-----IIRDFKR--
>1048047300_XP_017478658.1_Rhagoletis_zephyria
IFNA-DETGLFFKCL-----------P----S--RT---------------LAFRN-E----------------KCV-------G-G-----KKSKERITVMVG---SN-W-S---------GTEKLRLLV-IGKS-------------------KN-----------P---------RCFK--------G-LQ--------Y---LEVDYENN-SKSWMTSELY----EK----------WLLKL-----DKKFAA--QK----RKI------------LLFID-N-----------------------------CPAHPK------------------------------------SA--QS--------------------KLTN----------------------I-------------KTV-YF----P-----PNMT--------S------------S---LQPMDQG-----IIQNLKH--
>1058038615_gb_JAS22969.1_Clastoptera_arizonana
IFNA-DETGLFYKLT-----------P----E--KT---------------LQFKN-E----------------KCV-------G-G-----KLSKQRVTALVC---AN-M-T---------GSEKRKLLV-IGKS-------------------VK-----------P---------RCFK--------N-VK--------K---LPVNYTAN-KKAWMTSAIF----ED----------ELRKW-----DMELAS--KN----RKI------------LLLVD-N-----------------------------CAAH--------------------------------------PK--L---------------------NFTN----------------------I-------------NLL-FF----P-----ANCT--------S------------V---LQPMDQG-----VIRSLKN--
>1058220550_gb_JAT13791.1_Graphocephala_atropunctata
IFNV-DETGLFFKCT-----------P----D--KT---------------LAFKD-E----------------KCH-------G-G-----KLSKERVTLLVG---AN-M-D---------GSEKLPLLM-IGKS-------------------AS-----------P---------RCFK--------N-VK--------S---KPVEYVNS-SKAWMTSDLF----SK----------WLIKL-----DKRFGK--EK----RKV------------VLFID-N-----------------------------CTAH--------------------------------------NT--IP--------------------LMEN----------------------L-------------KVV-FS----P-------------------------------------------------------
>1058248532_gb_JAT27761.1_Graphocephala_atropunctata
IFNV-DETGLFFKCT-----------P----D--KT---------------LAFKD-E----------------KCH-------G-G-----KLSKERVTLLVG---AN-M-D---------GSEKLPLLM-IGKS-------------------AS-----------P---------RCFK--------N-VK--------S---KPVEYVNS-SKAWMTSDLF----SK----------WLIKL-----DKRFGK--EK----RKV------------VLFID-N-----------------------------CTAH--------------------------------------NT--IP--------------------LMEN----------------------L-------------KVV-FF----P-----ANMT--------S------------V---VQPMDQG-----IIKNLKH--
>1061468573_gb_ODM88784.1_TIGD6like_Orchesella_cincta
IFNA-DETGLFYRLL-----------P----D--KT---------------HEYKK-Q----------------TCF-------G-G-----KKSKERLSVLLC---AN-A-T---------GSDKLKPLV-IGKS-------------------AK-----------P---------RCFS--------A-IK--------NLASLPVTYRSN-KSAWMTSQIF----EE----------WLRTL-----DRDMRL--QN----RKI------------LLLID-S-----------------------------CPPHV-------------------------------------AA--VT--------------------QFPN----------------------V-------------NVV-FL----P-----VNAT--------S------------I---VQPLDRG-----IINSFKV--
>112495283_CR_Aplysia_californica
VFRV-VETGLFYECL-----------P----F--QS---------------LTSMG-E----------------GCR-------------------QRVSIVCA---IN-M-N---------GGEKLPLLV-VGKF-------------------KQ-----------P---------LCFK--------G-VN--------IHN-LPATYKSS-SKALVTSTLF----EE----------WVRQL-----DRRFLL--QG----RPV------------ALIVD-S-----------------------------CGAH--------------------------------------PQ--LS--------------------DLRA----------------------I-------------KIF-FG----P-----SHST--------S------------R---SQPSESD----QLIVTFKT--
>112506762_CR_Aplysia_californica
IFNA-GETGLFFRCL-----------P----D--KT---------------DTFKG-K----------------KCT-------G-G-----QQAKDRLTVMVA---AN-M-D---------GSEKLPLLV-IGKT-------------------TK-----------P---------RCFS--------N-AK--------S---LPVDYRAD-RKAWMTSGIF----ED----------WLRKL-----DRKFLI--QG----RSI------------LMIVD-K-----------------------------CPSH--------------------------------------PV--VY--------------------GLAA----------------------I-------------RLK-FW----P-----ANRS--------S------------H---SQPCDQG-----IIHSFKR--
>125764245_Tigger-JR_Anolis_carolinensis
IFNV-AETGLLWKKM-----------L----E--RI---------------YILKE-EN---------------SAP-------G-H-----QASKDRLTLLLG---SN-A-S---------GDLKLKPLV-VHHS-------------------LN-----------P---------RALL--------N-VT--------KTS-LPVIWRAN-PKAGVTAAVF----QE----------WFLDHFVPA----VELYCLG----KSIPFK--------ILLLLDHH-----------------------------SPGH--------------------------------------RN-ISGDV-------------------HPN----------------------V-------------KVA-FL----P-----ANTT--------S------------L---LQPVDQG-----IIASFKA--
>145648644_Tigger-JR_Culex_pipiens_quinquefasciatus
VTNA-DETGLNWKRM-----------P----S--RT---------------YTL---EG---------------SAA-------G-Y-----KEAKERITLMFC---CN-A-S---------GDKLFKPLV-INNA-------------------LR-----------P---------RSMK--------G-MD--------MNE-LSVHWRAN-RKAWMTRAIF----TD----------WFHNCYVPE----MEVYLES----KNLPFQ--------ALLLLD-N-----------------------------ASSH--------------------------------------LE-----I------------------EHPN----------------------V-------------QFA-FL----P-----PNTT--------S------------L---IQPLDQG-----SISVFKK--
>193606279_XP_001942747.1_Acyrthosiphon_pisum
IFNA-DETGIFYRCL-----------P----D--STQ-------------QLSYGK-D----------------DCR-------D-G-----KRSKERVTVLLC---TN-M-S---------GTEKIKPLL-IGKP-------------------TK-----------P---------RCFR--------G-IK--------S---LPIDYESN-PKAWMTAFLW----NK----------WLKQF-----DEKLFM--EN----RKI------------ILFID-N-----------------------------CTAH--------------------------------------VI--VP--------------------NLKA----------------------I-------------TIK-FF----P-----TDST--------S------------K---LQPLDHG-----IIQNFKV--
>291230428_XP_002735168.1_Saccoglossus_kowalevskii
IFNA-DETGLFFRLM-----------P----N--KT---------------LSFKN-D----------------VCS-------G-G-----KTSKERLTVMLC---AN-M-D---------GSEKLKPLV-IGKS-------------------KN-----------P---------RCFK--------N-VK--------S---LPVDYKAN-KKAWMVSDLF----IE----------WLHKL-----DKKYKR--QK----RKI------------LMFVD-N-----------------------------CPAH--------------------------------------PA--VK--------------------NLKA----------------------I-------------KLV-FL----P-----PNTT--------S------------K---LQPMDQG-----VIRNFKC--
>291234331_XP_002737102.1_Saccoglossus_kowalevskii
IFNA-DETGLFFRLM-----------P----D--KT---------------LSFKN-D----------------VCS-------G-G-----KTSKERLTVMLC---AN-M-D---------GSEKLKPLV-IGKS-------------------KN-----------P---------RCFK--------N-VK--------S---LPVDYNAN-KKAWMVSDLF----IE----------WLHKL-----DKKYKR--QK----RKI------------LMFVD-N-----------------------------CPAH--------------------------------------PA--VK--------------------NLKA----------------------I-------------KLV-FL----P-----PNTT--------S------------K---LQPMDQG-----VIRNFKC--
>291240140_XP_002739978.1_Saccoglossus_kowalevskii
IFNA-DETGLFFRLM-----------P----D--KT---------------LSFKN-D----------------VCS-------G-G-----KTSKERLTVMLC---AN-M-D---------GCEKLKPLV-IGKS-------------------KN-----------P---------RCFK--------N-VK--------S---LPVDYKAN-KKAWMVSDLF----IE----------WLHKL-----DKKYKR--QK----RKI------------LMFVD-N-----------------------------CPAH--------------------------------------PA--VK--------------------NLKA----------------------I-------------KLV-FL----P-----PNTT--------S------------K---LQPMDQG-----VIRNFKC--
>291240399_XP_002740108.1_Saccoglossus_kowalevskii
IFNA-DETGLFFRLM-----------P----D--KT---------------LSFKN-D----------------VCS-------G-G-----KKSKERLTVMLC---AN-M-D---------GSEKLKPLI-IGKS-------------------KN-----------P---------RCFK--------N-VK--------S---LPVDYKAN-KKAWMVSDLF----IE----------WLHKL-----DKKYKR--QK----RKI------------LMFVD-N-----------------------------CPAH--------------------------------------PA--VK--------------------NLKA----------------------I-------------KLV-FL----P-----PNTT--------S------------K---LQPMDQG-----VIRNFKC--
>291241400_XP_002740600.1_Saccoglossus_kowalevskii
IFNA-DETGLFFRLM-----------P----D--KT---------------LSFKN-D----------------VCS-------G-G-----KTSKERLTVMLC---AN-M-D---------GSEKLKPLV-IGKS-------------------KN-----------P---------RCFK--------N-VK--------S---LPVDYKAN-KKVWMVSDLF----IE----------WLHKL-----DKKYKR--QK----RKI------------LMFVD-N-----------------------------CPAH--------------------------------------PA--VK--------------------NLKA----------------------I-------------KLF-FL----P-----PNTT--------S------------K---LQPMDQG-----VIRNFKC--
>31249463_Tigger-JR_Anopheles_gambiae
------------------------------------------------------------------------------------G-F-----KIAKERITIMLG---GN-L-S---------GNCKLKPLA-VYHS-------------------LK-----------P---------RAFK--------N-ID--------TQT-LPVIWKAN-KKAWVTRVIF----LE----------WFKENLIPE----AKAYLEK----LKIPFK--------VLLLLD-N-----------------------------APGH--------------------------------------PV-DLNEI-------------------HPN----------------------V-------------EVV-FS----P-----PRTT--------A------------L---LQPMDQG-----VIATFKS--
>328706772_XP_001946731.2_Acyrthosiphon_pisum
IFNV-DETGLFFKCL-----------P----D--KT---------------LMLKG-K----------------ECS-------G-G-----KYSKERITIMIG---SN-M-S---------GTEKPKLFV-IGKA-------------------KK-----------P---------RCFK--------G-IK--------S---LPVDYRSN-KKAWITSSLF----SE----------WLLNF-----DRKMKL--EN----RKV------------LLFID-N-----------------------------CTAH--------------------------------------NH--DI--------------------ELSS----------------------I-------------KVH-FL----P-----PNTT--------S------------I---LQPMDQG-----VIQNFKM--
>391331073_XP_003739975.1_Metaseiulus_occidentalis
VFNA-DETGLFYRLL-----------P----N--KT---------------ICFKG-D----------------PCV-------G-G-----KKSKERLTVMVA---AN-M-D---------GSEKLPLLV-IGKS-------------------GK-----------P---------RCFK--------H-VK--------T---LPTEYTFN-RKAWMTSQVL----ID----------WLKKL-----DTRFKR--QH----RKI------------LMIVD-N-----------------------------CPSH--------------------------------------PR--VP--------------------DLDC----------------------I-------------TLA-FL----P-----PNAT--------S------------R---LRPCDQG-----IIRSLKL--
>46726051_Tigger-CR_Bombyx_mori
IFNA-DETGLFYNMT-----------P----D--KT---------------LKFKG-E----------------NCS-------G-G-----KMSKTRLTIMVA---AN-M-T---------GSCKRKLLV-IGKS-------------------KK-----------P---------RCFK--------N-IH--------S---LPVTYENN-VKSWMTSDIF----ER----------WLRNW-----DAELKG--NK----QKV------------LLLVD-N-----------------------------CPAH--------------------------------------PA--VT--------------------NLKC----------------------I-------------KLV-FL----P-----PNVT--------S------------V---LQLMEQG-----VIRCLKS--
>524886885_XP_005100033.1_Aplysia_californica
IYNA-DETGLFYRCL-----------P----S--KA---------------LALKG-E----------------KCN-------G-G-----KAPRNRLTVLVA---AN-M-D---------GSDKLPLLI-IGKF-------------------NR-----------P---------HCFK--------Y-CK--------Y---LPLQYKAN-KKSWMTAALF----VD----------WVRSL-----DARFKL--EG----RKI------------ALVID-N-----------------------------CPAH--------------------------------------PN--IN--------------------NLQA----------------------V-------------TLV-RL----P-----PNTT--------S------------V---LQPCSQG-----IIASLKK--
>524891012_XP_005102045.1_Aplysia_californica
IFNA-GETGLFFRCL-----------P----D--KT---------------DTFKG-K----------------KCT-------G-G-----QQAKDRLTVMVA---AN-M-D---------GSEKLPLLV-IGKT-------------------TK-----------P---------RCFS--------N-AK--------S---LPVDYRAD-RKAWMTSGIF----ED----------WLRKL-----DRKFLI--QG----RSI------------LMIVD-K-----------------------------CPSH--------------------------------------PV--VY--------------------GLAA----------------------I-------------RLK-FW----P-----ANRS--------S------------H---SQPCDQG-----IIHSFKR--
>524915354_XP_005112478.1_Aplysia_californica
IYNC-DETGLYYKCL-----------P----D--KT---------------LALKG-E----------------TCS-------G-G-----EKAKHRLTVLVA---AN-M-S---------GTDKLPLLV-IGKA-------------------SK-----------P---------RCFK--------N-VN--------T---LPLDYTAN-KKSWMTGAVF----EK----------WLRKM-----DRKFHS--QG----HQT------------LMVVD-N-----------------------------CPAH--------------------------------------PQ--VD--------------------NLKA----------------------I-------------KLV-FL----P-----LKAT--------S------------K---LQSCDQG-----IIQSLKR--
>585662282_XP_002734936_2_Saccoglossus_kowalevskii
IFNA-DETGLFFRLM-----------P----D--KT---------------LSFKN-D----------------VCS-------G-G-----KTSKERLTVMLC---AN-M-D---------GSEKLKPLV-IGKS-------------------KN-----------P---------RCFK--------N-VK--------S---LPVDYKAN-KKAWMVSDLF----IE----------WLNKL-----DKKYKR--QK----RKI------------LMFVD-N-----------------------------CPAH--------------------------------------PA--VK--------------------NLKA----------------------I-------------KLV-FL----P-----PNTT--------L------------K---LQPMDQG-----VIRNFKC--
>641650036_XP_008187946.1_Acyrthosiphon_pisum
IYNA-DEAGLFFKLT-----------P----D--KT---------------LSFKG-E----------------KCS-------G-G-----KLSKDRITVLVA---AN-M-T---------GTDKRKLLV-VGKS-------------------KS-----------P---------RCFK--------G-VS--------S---LPVFYENN-TKAWMTSAIF----EK----------TLNYW-----DDELRR--KK----KKI------------LLLVD-N-----------------------------CPAH--------------------------------------PS--LQ--------------------HLKF----------------------I-------------KLV-FL----P-----ANTT--------A------------V---LQPMDQG-----VIRNIKA--
>641657463_XP_008180354.1_Acyrthosiphon_pisum
VYNA-DEFGLFFKLM-----------P----D--KS---------------FVFKN-E----------------TCH-------G-G-----KLSKERLTVLVC---TN-S-T---------GTHKLKLVV-IGKS-------------------RS-----------P---------RCFK--------N-VR--------T---FPCEYLAQ-SRAWMTGILF----IN----------WIQQL-----DAFFGK--QK----RKI------------ILFVD-N-----------------------------CPAHP-------------------------------------K---DI--------------------PTTN----------------------I-------------KLV-FF----P-----PNTT--------S------------K---LQPLDQG-----IIKVIKQ--
>641660525_XP_008181524.1_Acyrthosiphon_pisum
VFNA-DETGLFFKCL-----------P----D--RT---------------LTFKN-E----------------KCH-------G-G-----KLSKERVTLLFA---VN-M-D---------GSEKLRPLF-IGKS-------------------AK-----------P---------RCFK--------N-VK--------S---LPVTYKNN-KKSWMTTKLW----NE----------WLETL-----NNDMRK--QH----RKI------------IIFVD-N-----------------------------CTAH--------------------------------------NN--PP--------------------TLSN----------------------V-------------RIE-FL----P-----ANTT--------S------------K---LQPLDQG-----IIKNFKL--
>641681788_XP_003248908.2_Acyrthosiphon_pisum
IFNV-DETGLFFKCL-----------P----D--KT---------------LMLKG-K----------------ECS-------G-G-----KYSKERITIMIG---SN-M-S---------GTEKPKLFV-IGKA-------------------KK-----------P---------RCFK--------G-IK--------S---LPVDYRSN-KKAWITSSLF----SE----------WLLNF-----DRKMKL--EN----RKV------------LLFID-N-----------------------------CTAH--------------------------------------NH--DI--------------------ELSS----------------------I-------------KVH-FL----P-----PNTT--------S------------I---LQPMDQG-----VIQNFKM--
>665810552_XP_008553703.1_Microplitis_demolitor
VFNA-DEAGLFYKCL-----------P----D--KT---------------FTFKG-Q----------------SCY-------G-G-----KLSKDRVTVLVS---AN-M-S---------GTEKPPLLL-IGKS-------------------KS-----------P---------RCFK--------G-IK--------T---LPVHYQNN-EKAWMTSELF----AD----------WLKKV-----KADMRA--QK----RKI------------IMFVD-N-----------------------------CTAH--------------------------------------NN--MP--------------------KLDY----------------------V-------------TLL-YL----P-----ANTT--------S------------K---LQPMDQG-----IINNFKV--
>665818199_XP_008557915.1_Microplitis_demolitor
IFNA-DETGLFYNLT-----------P----D--KT---------------LKFKG-E----------------ECK-------G-G-----KLSKTRITVLVA---AN-M-T---------GSCKRILLV-IGKA-------------------KK-----------P---------RCFK--------N-IQ--------S---LPVTYENN-TRSWMTSQIF----EK----------WLRSW-----DSELKS--RE----KKI------------LLLVD-N-----------------------------CPAH--------------------------------------PV--VS--------------------NLKC----------------------I-------------KLV-FL----P-----PNVT--------S------------V---LQPMDQG-----VIKALKT--
>675370648_gb_KFM63550.1_Stegodyphus_mimosarum
VFNA-DETALFFKIL-----------P----E--RT---------------LAYKG-D----------------KCV-------G-G-----NKAKERLTVLIA---AN-M-T---------GSQKLPLLF-IGKY-------------------LK-----------P---------RCFK--------N-VQ--------K---IPAAYYAN-NKAWMTGNIY----EK----------WLRDL-----DNRFSA--EK----RKV------------LLIVD-N-----------------------------CTAH--------------------------------------ME--VT--------------------GLQA----------------------I-------------RVE-YL----P-----PNAT--------A------------V---LQPMDQG-----IINSFKR--
>675378433_gb_KFM71335.1_Stegodyphus_mimosarum
VFNA-DETALFFKIL-----------P----E--RT---------------LAYKG-G----------------KCV-------G-G-----NKAKERLTVLIA---AN-M-T---------GSQKLPLLF-IGKY-------------------LK-----------P---------TCFK--------N-VQ--------K---IPAAYYAN-NKAWMTGNIY----EK----------WLRDL-----DNRFSA--EK----RKV------------LLIVD-N-----------------------------CTAH--------------------------------------ME--VT--------------------GLQA----------------------I-------------RVE-YL----P-----PNAT--------A------------V---LQPMDQG-----IINSFKR--
>675384714_gb_KFM77611.1_Stegodyphus_mimosarum
VFNA-DETALFFKIL-----------P----E--RT---------------LAYKG-D----------------KCV-------G-G-----NKAKERLTVLIA---AN-M-T---------GSQKLPLLF-IGKY-------------------LK-----------P---------RCFK--------N-VQ--------K---IPAPFYAN-NKAWMTGNIY----EK----------WLRDL-----DNRFSA--EK----RKV------------LLIVD-N-----------------------------CTAH--------------------------------------ME--VT--------------------GLQA----------------------I-------------RVE-YL----P-----PNAT--------A------------V---LQPMDQG-----IINSFKR--
>675384889_gb_KFM77786.1_Stegodyphus_mimosarum
VFNA-DETALFFKIL-----------P----E--RT---------------LAYKG-D----------------KCV-------G-G-----NKAKERLTVLIA---AN-M-T---------GSQKLPLLF-IGKY-------------------LK-----------P---------RCFK--------N-VQ--------K---IPAAYYAN-NKAWMTGNIY----EK----------WLRDL-----DNRFSA--EK----RKV------------LLIVD-N-----------------------------CTAH--------------------------------------ME--VT--------------------GLQA----------------------I-------------RVE-YL----P-----PNAT--------A------------V---LQPMDQG-----IINSFKR--
>72F01_Sf_CENP-B_Spodoptera_frugiperda
SHNL-DYASYL--------------------N----------------------------------------------------G-------QHAESYVSLLLL---VN-A-L---------GTDKKEVAV-AGKE-----------------SMET-----EI-----------------------H----VRS-----------LPVSYYYC-LNSQINYSII----QN----------YLTKW------------------NNELASK-----GNHVTLVLD-------------------------------------------------------------------V-----PESMINSM------------------KFEN----------------------I-------------RVL----G--T-----TELS--------Y----------------VTNILEK-----VVECFKY--
>762116105_XP_011440876.1_Crassostrea_gigas
IFNA-DETGIFFRML-----------P----D--KT---------------LEFKD-V----------------KCH-------G-G-----KKNKERLTAMVC---AN-M-D---------GTEKLPLLI-IGKS-------------------AN-----------P---------RCFK--------N-VR--------S---FPVEYLAN-KKAWMTGEIF----IT----------WVKQL-----DKKMKR--KK----RKI------------ALVID-N-----------------------------CPAH--------------------------------------PK--IP--------------------GLQS----------------------I-------------ELV-FL----P-----PNTT--------S------------K---TQPMDQG-----IIQNLKV--
>762137688_XP_011452139.1_Crassostrea_gigas
IFNA-DETGLFFRLL-----------P----D--KT---------------LEVKG-V----------------DCH-------G-G-----KNSKERVTVMVC---SN-M-S---------GNEKLPLLV-IGKS-------------------KK-----------P---------RCFK--------G-IK--------T---LPTAYEAN-KKAWITSELF----TA----------WLKQL-----DRRFQR--RK----RKV------------AMIVD-N-----------------------------CPAH--------------------------------------PK--VK--------------------DLKA----------------------I-------------TLF-FL----P-----PNTT--------S------------K---TQPMDQG-----IIQNLKI--
>762146026_XP_011456303.1_Crassostrea_gigas
IFNA-DETGLFYKLL-----------P----N--KT---------------LQLKG-E----------------KCY-------G-G-----KKAKERLSVLLC---AN-M-D---------GSDFLKPLV-IGKY-------------------EN-----------P---------RCFK--------G-VK--------S---LPVIYRAN-KRAWMTSDIF----IE----------WLRIV-----DRQMFS--QN----RSI------------LLFVD-N-----------------------------CAAH--------------------------------------PT--VD--------------------KLRA----------------------I-------------KLA-FL----P-----PNTT--------S------------K---LQPMDQG-----IIYNMKV--
>78134152_CR_Aedes_aegypti
IFNA-DETGLFYKCL-----------P----D--KT---------------FTFQK-E----------------SCH-------G-G-----KFSKQRLSVMCA---AN-M-D---------GSEKLPLLV-IGKS-------------------KN-----------P---------RCFK--------N-VK--------S---LPVLYESN-TKAWMTSLIF----EK----------WLIDL-----DKKFEM--EN----RQV------------LMFVD-N-----------------------------CTAHPK------------------------------------AV--QE--------------------KLKF----------------------I-------------KLH-FF----P-----PNAT--------S------------V---LQPLDLG-----IIKALKH--
>910322041_XP_013164003.1_Papilio_xuthus
IFNA-DETGLFYKCL-----------P----D--KT---------------LSFKG-D----------------ECN-------G-G-----KNSKLRLTVLLG---TN-C-T---------GTYKLKPLI-IGKY-------------------KK-----------P---------RCFK--------N-VN--------N---LPTDYTSN-HNAWMTSNAF----SN----------WLQSL-----DKEMKK--KN----KKI------------IMFID-N-----------------------------CTAH--------------------------------------GE--IP--------------------KLKN----------------------I-------------KIK-YL----P-----PNTT--------S------------K---LQPLDQG-----IIQSFKM--
>936686696_XP_014221320.1_Trichogramma_pretiosum
VFNA-DELGLFFKCL-----------T----D--YI---------------LTLDN-E----------------DCH-------G-G-----QRSKERITVLLA---CN-S-T---------GTEKLTPLV-IGKA-------------------VK-----------P---------RCFR--------G-IK--------T---LPVEYASN-NKAWMTTTLF----SD----------WLLKL-----NAQMRL--KK----RNI------------LMFID-S-----------------------------CAAH--------------------------------------GV--LP--------------------ELSN----------------------V-------------KIQ-FL----P-----RCAT--------S------------T---LQPFDQG-----VIKTFKY--
>939639892_XP_014270784.1_Halyomorpha_halys
IFNA-DETALFFRCI-----------P----S--AT---------------FTFKG-D----------------PCH-------G-G-----KLSKERVTLLLA---AS-M-S---------GKEKLPLLM-IGKS-------------------KK-----------P---------RCLR--------G-VR--------T---LPLNYKNN-IKAWMTRDIF----TD----------WLRSI-----DIHMRL--NK----RKI------------LLFID-N-----------------------------CSAH--------------------------------------TH--LP--------------------QFEN----------------------I-------------KII-FL----P-----PNTT--------S------------R---LQPMDQG-----IIKNFKQ--
>94B11_Ha_CENP-B_Helicoverpa_armigera
SHSL-DFNGFL--------------------S----------------------------------------------------G-------QDADSYVSLMFT---VN-I-L---------GSDKRELAV-VGKD-----------------LMDT-----ES-----------------------H----VRS-----------LPVNYYYC-ANSQINYSVV----LS----------YLTKW------------------ENELASK-----GNHVFLVLD-------------------------------------------------------------------I-----PESLIENL------------------CFDN----------------------I-------------RII----G--T-----SNLR--------Y----------------VKSILEK-----IVDCYKY--
>954379754_gb_KRY44322.1_TIGD6like_Trichinella_britovi
VFNA-DKMGLFYRIL-----------P----N--KT---------------LTFKG-E----------------NCS-------G-G-----KLSKERLTVLLC---CN-E-S---------GTEMLKPLV-IGKA-------------------KN-----------P---------RCFK--------N-VR--------T---FPCTYHAN-SNSWMTMAIF----ES----------FLRML-----DTKMRS--MK----RKI------------LLFID-Q-----------------------------CPAHP-------------------------------------AD--TS--------------------YLSH----------------------V-------------KVV-FF----P-----SNCT--------S------------H---LQPLDQG-----IIRCVKQ--
>954385644_gb_KRY48745.1_TIGD6like_Trichinella_britovi
VFNA-DKMGLFYRIL-----------P----D--KT---------------LTFKG-E----------------NCS-------G-G-----KLSKERLTVLLC---CN-E-S---------GTEMLKPLV-IGKA-------------------KN-----------P---------RCFK--------N-VR--------T---FPCTYHAN-SNSWMTMAIF----ES----------FLRML-----DTKMRS--MK----RKI------------LLFID-Q-----------------------------CPAHP-------------------------------------AD--TS--------------------YLSH----------------------V-------------KVV-FF----P-----SNCT--------S------------H---LQPLDQG-----IIRCVKQ--
>954534588_gb_KRZ59035.1_TIGD6like_Trichinella_nativa
VFNA-DEMGLFYRIL-----------P----D--KT---------------LTFKG-E----------------NCS-------G-G-----KLSKERLTVLLC---CN-E-S---------GTEMLKPLV-IGKA-------------------KN-----------P---------RCFK--------N-VR--------T---FPCTYHAN-SNSWMTMAIF----ES----------FLRML-----DTKMRS--MK----RKI------------LLFID-Q-----------------------------CPAHP-------------------------------------AD--TS--------------------YLSH----------------------V-------------KVV-FF----P-----SNCT--------S------------H---LQPLDQG-----IIRCVKQ--
>AAB63315.1_Botrytis_cinerea
-----DEAGIIEGQ--------G-----------LNG-------------MVLGSS-K------------------R--------RFIQKKQPGSRTWTSFIEC---IS-A-T---------G-RALLPLV-IFKG----KTL-QQQWF-----PI------KL-DNYE--------------------------------------GWEFTAT-DNGWTTDSTG----LE----------WLKEVFIPQS--------AP----TRP--------KEARLLVLD-G-----------------------------HGSH--------------------------------E------T--TQFMLEC---------------FKNN----------------------I-------------HLL-FL----P-----PHTS--------H------------V---LQPPDLS-----IFSPL----
>AAB71335.1_Nectria_haematococca
-----DEGGIMTGF--------G-----------LDS-------------LVVGSA-D------------------P-------RRKAFLKGPQTRNWTSFIEA---VT-A-D---------G-RALIPGI-IFKG----KEL-QKQWF-----VE------EF-KEIA--------------------------------------DWYYITS-PNGWTDDHIG----VE----------WLERVYLPQT--------MP----ADD--------SDARLIILD-G-----------------------------HGSH--------------------------------A------T--DEWMATC---------------FLNN----------------------V-------------YCC-YL----P-----AHCS--------H------------G---LQPLDNG-----VFNA-----
>AAC49623.1_Tan1_Aspergillus-awamori
IYNF-DETGFAMGMI-------------------ATY-------------KVVTSS-Q------------------RA------GR-PSLVQPGNREWVTAIEC---IR-S-N---------G-EVLPSTL-IFKG----KTH-LKAWY------EG---Q-SI----P------------P-------------------------TWRFEVS-DNGWTTDKIG----LR----------WLQKHFIPLI--------RG----KSV--------GKYSLLVLD-G-----------------------------HGSH--------------------------------L------T--PEFDQSC---------------AENE----------------------V-------------IPI-CM----P-----AHSS--------H------------L---LQPLDVG-----CFSVLKR--
>AAD14510.1_Arabidopsis_thaliana
VFNM-DETGLFYKLQ-----------A----D--HS---------------LATK-------------------QLE-------G-R-----KQDKERLTVVIC---CN-A-D---------GSEKVPLWI-IGKY-------------------AK-----------P---------RCFK--------N-VN--------MSG-LNCEYRSN-KRAWMTSVIF----EE----------YMRWF-----DNKM----HG----RRV------------LFVVD-N-----------------------------GPAH--------------------------------------PK-IIE--------------------GLQN----------------------V-------------ELF-FL----P-----PNMT--------S------------K---IQPCDAG-----IIRAFKM--
>AaegL3_supercont1.1387_Aedes_aegypti
IFNA-DETGLFYKCL-----------P----D--KT---------------FTFQK-E----------------SCH-------G-G-----KFSKQRLSVMCA---AN-M-D---------GSEKLPLLV-IGKS-------------------KN-----------P---------RCFK--------N-VK--------S---LPVLYESN-TKAWMTSLIF----EK----------WLIDL-----DKKFEM--EN----RQV------------LMFVD-N-----------------------------CTAHPK------------------------------------AV--QE--------------------KLKF----------------------I-------------KLH-FF----P-----PNAT--------S------------V---LQPLDLG-----IIKALKH--
>AaegL3_supercont1.635_Aedes_aegypti
IYNA-DETGLFYKCL-----------S----D--RT---------------YAFKS-E----------------SCH-------G-G-----KYSKQRLTILCA---AN-M-D---------GSDKLPLLV-IWXS-------------------WK-----------P---------RCFK--------N-VK--------S---LPVEYEAN-SKAWMTSLLF----EK----------WMLKL-----DQRMSD--EN----RKI------------LMFVD-N-----------------------------CTAHPK------------------------------------IL--QE--------------------KLKS----------------------I-------------KHV-FF----P-----INAT--------S------------I---LQPLDLG-----IIKSLKH--
>AaegL3_supercont1.769_Aedes_aegypti
IFNA-DETGLFYKXL-----------P----D--KT---------------FTFQK-E----------------SCH-------G-G-----KFSKQRLSVMCA---AN-M-D---------GSEKLPLLV-IGKS-------------------KN-----------P---------RCFK--------N-VK--------S---LPVLYESN-TKAWMTSLIF----EK----------WLIDL-----DKKFEM--EN----RQV------------LMFVD-N-----------------------------CTAHPK------------------------------------AV--QE--------------------KLKF----------------------I-------------KLH-FF----P-----PNAT--------S------------V---LQPLDLG-----IIKALKH--
>AAF25873.1|AF205929_1_Candida_albicans
IFNY-DESGFIMGQ--------G-----------KSS-------------RVAVPS--------------------YK------NR-TYVKSTEGRDSCTVIEA---IS-M-S---------G-EKLIPGI-IFKG----QTL-RTGWF-----NDD---A-------S--------------------------------------DYYYSVS-KCGYTSYWLS----WR----------WLEEVFIPQV--------KE----KTN--------QGKVLLIMD-G-----------------------------HGSH--------------------------------K------T--KKFRETC---------------EDNN----------------------I-------------IPL-YL----P-----PHST--------H------------L---LQPLDLG-----IFGPIKY--
>AAH35143_Tigger-JR_Homo_sapiens
IFNV-DETAFYWKKM-----------P----S--RT---------------FIARE-EK---------------SVP-------G-F-----KASKDRLTLLLG---AN-A-A---------GDFKLKPML-IYHS-------------------EN-----------P---------RALK--------S-YT--------KST-LPVLYKWN-SKARMTAHLF----TA----------WFTEYFKPT----VETYCSE----KKIPFK--------ILLLIG-N-----------------------------APSH--------------------------------------PR-ALMEI-------------------YEE----------------------I-------------NVI-FM----P-----ANTT--------S------------I---LQPMDQG-----VISTFKS--
>AAH43351.1_Tigger-JR_Homo-sapiens
VYNA-DETGLFWRCL-----------P----N--PT-------------------P-EG--------------GAVP-------G-P-----KQGKDRLTVLMC---AN-A-T---------GSHRLKPLA-IGKC-------------------SG-----------P---------RAFK--------G-----------IQH-LPVAYKAQ-GNAWVDKEIF----SD----------WFHHIFVPS----VREHFRT----IGLPED-----SK-AVLLLD-S-----------------------------SRAH--------------------------------------PQEAELVS------------------SN------------------------V-------------FTI-FL----P-----ASVA--------S------------L---VQPMEQG-----I----RR--
>AAH74862.1_Homo-sapiens
VFGC-AELPLLYRAV-----------P---------------------------------------------------------GSF-----GA-CDQVQVLLC---AN-S-R---------GTEKRRVLL-GGLQ-------------------AA-----------P---------RCFF--------G-IR--------SEA-LPASYHPD------LGIPW----LE----------WLAQF-----DRDMGQ--QG----RQV-----------ALLLAA-RV----------------------------------------------------------------------VE-ELAGLP-----------------GLYH----------------------V-------------KLL-PL----------AASS--------T----------------TPPLPSS-----VVRAFKA--
>AAI09203.1_Homo_sapiens
IYNA-DETGLFWKCL-----------P----S--RI---------------SVIKG-KC---------------TVP-------G-H-----KSIEERVTIMCC---AN-A-T---------GLHKLKLCV-VGKA-------------------KK-----------P---------RSFK--------S-TD--------TLN-LPVSYFSQ-KGAWMDLSIF----RQ----------WFDKIFVPQ----VREYLRS----KGLQEK--------AVLLLD-N-----------------------------SPTH--------------------------------------PNENVLRS------------------DDGQ----------------------I-------------FAK-YL----P-----PNVA--------S------------L---IQPSDQG-----VIATMKR--
>AAK34940.1_jerky_Homo_sapiens
LYSG-DETDLFWKSM-----------P----E--NS---------------QASRK-D----------------ICLP------G-K-----KINTERLSAFLC---AN-A-D---------GTHKLKSII-IGKS-------------------KL-----------P---------KSVKE-------D-----------TST-LPVIYKPS-KDVWFTRELF----SE----------WFFQNFVPE-VRHFQLNVLRF-HDEDV---------R-ALLLLD-S-----------------------------CPAH--------------------------------------PS--SESLTS----------------EDGR----------------------I-------------KCM-FF----P-----HNSS--------T------------L---IQPMNQG-----VILSCKR--
>AAK82929.1_Fusarium_oxysporum
---A-DGGGIMEGQ--------G-----------VNC-------------LVIGSS-Q------------------ES------PNAVPVKTATVRTWTSIIEC---IS-A-V---------G-VVLHPLV-IFKA----KSI-QEQWF-----RRE-----FL-EKHL--------------------------------------GWQVTFS-RNGWMSNSIA----LE----------WLEKVFLPQT--------AP----ADP--------ADARLLIVD-G-----------------------------HGSH--------------------------------A------T--EEFMAKC---------------YLNN----------------------V-------------YLL-FL----P-----AHCS--------H------------V---LQPLDLG-----CFSSL----
>AAK84215.1|AF397012_1_Fusarium_oxysporum
---A-DEGGIMEGQ--------G-----------VNG-------------LVIGSS-Q------------------EI------PNAVPVKTATVRTWTSIIEC---IS-A-V---------G-VVLHPLV-IFKA----KSI-QEQWF-----RRE-----FL-EKHL--------------------------------------GWQVTFS-KNGWTSNSIA----LE----------WLENVFLPQT--------AP----ADP--------ADARLLIVD-G-----------------------------HGSH--------------------------------A------T--EGFMAKC---------------YLNN----------------------V-------------YLL-FL----P-----AHCS--------H------------V---LQPLDLG-----CFSSL----
>AAN86008.1_Nectria_haematococca
-----DEGGIMTGF--------G-----------LDG-------------LVVGSA-D------------------P-------KRKAFLKGPQTRNWTSFIEA---IT-A-D---------G-RALIPGI-IFKG----KEL-QKQWF-----LE------EF-KTIA--------------------------------------DWYYITS-PNGWTDDHIS----VE----------WLERVYLPQT--------TP----ADD--------SDARLIILD-G-----------------------------HGSH--------------------------------A------T--DKWMATC---------------FLNN----------------------V-------------YCC-YL----P-----AHCS--------H------------G---LQPLDNR-----VFNA-----
>ABG26269.1_Ophiostoma_novo-ulmi
-----DETGFSSSQ--------G-----------DPI-------------YVLGTA-E------------------K--------TKIRKKQVGSRAWTSTIEC---VS-A-A---------G-ASLPPLI-IFKG----KKV-QQQWF-----PT------DL-SLFN--------------------------------------SWQFTAT-NNGWTDYETG----LK----------WLEDVFIPCS--------AP----ARP--------SEARLLVID-G-----------------------------HGSH--------------------------------E------T--DGFMKLC---------------FENN----------------------I-------------FLL-FL----P-----SHSS--------H------------V---LQPLDLT-----IFSPL----
>ABG26270.1_Ophiostoma_ulmi
-----DETGFSMGQ--------G-----------DPL-------------YVLGTA-Q------------------K--------TKIRKKQMGSRAWTSTVEC---IS-A-T---------G-KSLPPLI-IFKG----KSV-QQQWF-----PA------DL-NPYS--------------------------------------SWQFTAT-NNGWSDNETG----LK----------WLKDIFIPCS--------TP----MRP--------SDARLLVLD-G-----------------------------HGSH--------------------------------D------S--DEFMKLC---------------FENN----------------------I-------------YLL-FL----P-----AHAS--------Y------------V---LQPLDLT-----VFSLL----
>ABL01497.1_Aspergillus_fumigatus
IYNF-DETGFAMGLV-------------------ATA-------------RVVTRA-E------------------ML------SR-PFLIQPGNREWVTSIEC---IN-S-T---------G-WVLPPCI-IFKG----KVL-IEGWY------QD---T-AL----P------------A-------------------------DWRIEVS-ENGWTTDQIG----LR----------WLQKVFIPAT--------TS----RTT--------GRYRLLILD-G-----------------------------QGSH--------------------------------L------T--PQFDQIC---------------TEND----------------------I-------------IPI-CM----P-----AHSS--------H------------L---LQPLDVG-----CFSPLKR--
>ABN09791.1_Medicago_truncatula
VFNM-DETGLFYRLQ-----------A----D--HS---------------LATK-------------------QLE-------G-R-----KHDKERLTVVIC---CN-E-D---------GSEKIPLWI-IGKY-------------------AK-----------P---------RCFK--------N-VN--------MNS-LDCQYRAN-KKAWMTSVLF----DE----------YVRSF-----DQMM----HG----RRV------------LLVVD-N-----------------------------CPAH--------------------------------------PR-NIE--------------------GLRN----------------------V-------------ELF-FL----P-----PNMT--------S------------K---IQPCDAG-----IIRAFKM--
>AC206115.2_Saccoglossus_kowalevski
IFNA-DETGLFFRLM-----------P----D--KT---------------LSFKN-D----------------VCS-------G-G-----KTSKERLTVMLC---AN-M-D---------GSEKLKPLV-IGKS-------------------KN-----------P---------RCFK--------N-VK--------S---LPVDYNAN-KKAWMVSDLF----IE----------WLHKL-----DKKYKR--QK----RKI------------LMFVD-N-----------------------------CPAH--------------------------------------PA--VK--------------------NLKA----------------------I-------------KLV-FL----P-----PNTT--------S------------K---LQPMDQG-----VIRNFKC--
>ACY56712.1_Paracoccidioides_brasiliensis
IYNF-DEIGFTMGVI-------------------STS-------------WVVTRA-E------------------RA------GR-PSLLQPGNREWATVIEA---VN-A-T---------G-WALPPMI-IFKG----KLH-QASWY------K------KL----P------------K-------------------------DWTIGVS-EKGWTTDALS----LD----------WLRKVFNGAT--------KA----CTK--------GRYRLLVLD-G-----------------------------HGSH--------------------------------A------T--ARFDKFC---------------LDHG----------------------I-------------ISL-YM----P-----PHSS--------H------------L---LQPLDVS-----CFSPLKR--
>ACY56713.1_Paracoccidioides_brasiliensis
-YNF-DEVGFLMGVI-------------------STT-------------LVVTRS-E------------------RA------GK-ASLIQPGNREWVTVIES---VN-A-R---------G-QSLPPMI-ILKG----KLH-QASWY------T------NL----P------------A-------------------------DWVIGVS-ENGWTTDQLG----LI----------WLKEVFNKHT--------QA----YTV--------GRYRLLILD-G-----------------------------HGSH--------------------------------A------T--AEFDQFC---------------RENA----------------------I-------------IAL-YM----P-----PHSS--------H------------L---LQPLDVS-----CFAPLKK--
>AER39691.1_Verticillium_dahliae
IYNF-DETGFMMGVI-------------------STG-------------MVVTSS-E------------------RR------SN-TKLIQPGNRQWVTVIQG---VN-S-Q---------G-WCVPPFI-VVAG----KYH-LSSWY------EE---T-SL----P------------K-------------------------DWVIATT-ENGWTTNRTG----LE----------WIRH-FDKYT--------RP----RTT--------GTHRLLILD-G-----------------------------HESH--------------------------------H------S--IEFDAYC---------------KENN----------------------I-------------IAL-CM----P-----PHSS--------H------------L---LQPLDIG-----CFGPLKQ--
>AER39692.1_Verticillium_dahliae
IYNF-DETGFMMGII-------------------STG-------------MVVTSA-G------------------RR------SN-TKLAQPGNREWVTVIQG---VN-S-Q---------G-WTVPPYI-IVSG----KYH-LSTWY------EN---S-AL----P------------R-------------------------DWVISTS-DNGWTTNERG----LE----------WIRH-FDRHT--------KP----RSS--------GKYRLLILD-G-----------------------------HESH--------------------------------H------S--TDFELYC---------------KENN----------------------I-------------VTL-CM----P-----PHSS--------H------------I---LQPLDVG-----CFGPLKQ--
>AER39694.1_Verticillium_dahliae
-----DETGILEGR--------G-----------SNG-------------LVLGSA-E------------------A--------QNLRKKQPGSRAWTSILEC---IS-A-T---------G-TTVPPLV-IFKG----KSV-QQQWF-----PL------DL-QPYS--------------------------------------SWKFTAT-ENGWTDNDTA----VF----------WLKEIFIPST--------QP----TNP--------STARLLILD-G-----------------------------HGSH--------------------------------E------T--TEFMYLC---------------YTNN----------------------I-------------HLV-FL----P-----PHTS--------H------------V---LQPLDQS-----VFGPL----
>AEY63681.1_Fusarium_oxysporum
-----DEGGIMTGF--------G-----------LDS-------------LVVGSA-D------------------P-------KRKAFLKGPQTRNWTSFIEA---VT-A-D---------G-RALVPGI-IFKG----KEL-QKQWF-----LD------EF-KQIA--------------------------------------DWYYITS-PNGWTHDHIG----IE----------WLEGVYLPQT--------TP----ADE--------SDARLIILD-G-----------------------------HGSH--------------------------------A------T--DEWMATC---------------FLNN----------------------V-------------YCC-YL----P-----AHCS--------H------------G---LQPLDNG-----VFNAL----
>AOE48154.1_Locusta_migratoria
IFNA-DETGVFFNLM-----------P----D--KT---------------FTFRG-E----------------NCH-------G-G-----KKSKERLTVLLC---TN-A-D---------GSEKIKPLI-IGKP-------------------RN-----------P---------RCFK--------H-IS--------T---FPCKYTSN-TKAWMTSEIF----LN----------FLREF-----DAKMGS--AA----RKV------------LLFVD-R-----------------------------CAAHP-------------------------------------PD--TS--------------------FLRN----------------------V-------------KVV-FL----P-----PNCT--------S------------R---LQPLDLG-----IIHALKL--
>APA09045.1_Sclerotinia_sclerotiorum
-----DEAGIMEGQ--------G-----------LNG-------------MVLGSS-K------------------R--------RFIQKKQPGSRTWTSFIEC---IS-A-T---------G-RALLPLV-IFKG----KTL-QQQWF-----PI------KL-DNYE--------------------------------------GWEFTAT-DNGWTTDSTG----LE----------WLKEVFIPQS--------AP----TRP--------KEARLLVLD-G-----------------------------HGSH--------------------------------E------T--TQFMLEC---------------FKNN----------------------M-------------HLL-FL----P-----PHTS--------H------------V---LQPLDLS-----IFSPL----
>APA15849.1_Sclerotinia_sclerotiorum
-----DEAGIMEGQ--------G-----------LNG-------------MVLGSS-K------------------R--------RFIQKKQPGSRTWTSFIEC---IS-A-T---------G-RALLPLV-IFKG----KTL-QQQWF-----PI------KL-DNYE--------------------------------------GWEFTAT-DNGWTTDSTG----LE----------WLKEVFIPQS--------AP----TRP--------KEARLLVLD-G-----------------------------HGSH--------------------------------E------T--TQFMLEC---------------FKNN----------------------I-------------HLL-FL----P-----PHTS--------H------------V---LQPLDLS-----IFSPL----
>APA16216.1_Sclerotinia_sclerotiorum
-----DEAGIMEGQ--------G-----------LNG-------------MVLGSS-K------------------R--------RFIQKKQPGSRTWTSFIEC---IS-A-T---------G-RALLPLV-IFKG----KTL-QQQWF-----PI------KL-DNYE--------------------------------------GWEFTAT-DNGWTTDSTG----LE----------WLKEVFIPQS--------AP----TRP--------KEARLLVLD-G-----------------------------HGSH--------------------------------E------T--TQFMLEC---------------FKNN----------------------I-------------HLL-FL----P-----PHTS--------H------------V---LQPLDLS-----IFSPL----
>ASM15162v1_scaf75_Bombyx_mori
VFNA-AETGLFYNMT-----------P----D--KT---------------LKFKG-E----------------NCS-------G-G-----KMSKTRLTIMVA---AN-M-T---------GSCKRKLLV-IGKS-------------------KK-----------P---------KCFK--------N-IH--------S---LPVTYENN-VKSWMTSEIF----ER----------WLRNW-----DAELKG--NK----QEV------------LLLVD-N-----------------------------CPAH--------------------------------------PA--VT--------------------NLKC----------------------I-------------KLV-FL----P-----PNVT--------S------------V---LQPMDQG-----VIRCLKS--
>ATHPOGO
VFNM-DETGLFY-------------------K-LQAD------------HSLATK--------------------------------QLEGRKQDKERLTVVIC---CN-A-D---------GSEKVPLWI-IGKY-------------------AK-----------P---------RCFK--------NVNM---------SG-LNCEYRSN-KRAWMTSVIF----EE----------YMRW-----------------------FDNKM--HGRRVLFVVD-N-----------------------------GPAH--------------------------------------PK-I-IE-------------------GLQN----------------------V-------------ELF-FL----P-----PNMT--------S------------K---IQPCDAG-----IIRAFKMHY
>ATP16870.1_Colletotrichum_sublineola
-----DETGILEGK--------G-----------DNG-------------LVLGRA-E------------------T--------KSVRKKQPGSRAWVSIIEC---IS-A-E---------G-KALHPLV-IYKG----KTV-QQQWF-----PL------DL-GPHD--------------------------------------GWEFTAT-ENGWTTDDTA----VE----------WLTRVFLPQSQP-CQ-PCQP----CQP--------DQARLLILD-G-----------------------------HGSH--------------------------------T------T--TDFMWLC---------------YTHN----------------------V-------------YLL-FL----P-----PHTS--------H------------V---LQPLDQS-----VFS------
>BAE64801.1_Aspergillus_oryzae
IFAC-DETALLWKRI-----------P----E--SG---------------LAAA--G----------------HTP-------T-G-----TNGNDRLTTCFC---CN-S-D---------ASERLPLWF-VGTA-------------------KR-----------P---------QAFSA------AG-IN--------IEN-LGCHWRFN-TRAWMTSTIF----TE----------WLLWF-----DQRMT----G----RKV------------VLLMD-G-----------------------------LSAH--------------------------------------KF-AFEEKS---------------------------------------------------------------------------------------------------------------------------
>BBG74276.1_Alternaria_alternata
-YNF-DETGFMMGVA-------------------ATS-------------KVVTSS-D------------------TV------GR-AVTIQPGNRDWVTTIEC---IN-A-S---------G-RCLPPFV-ILSG----KLH-QASWY------Q------HL----P------------P-------------------------DWVVAVS-DNGWTTDELG----VE----------WVKH-FDRHT--------AS----RTR--------GAYRLLVLD-G-----------------------------HSSH--------------------------------A------T--PEFDQYC---------------TENK----------------------I-------------ITL-CM----P-----AHTS--------H------------L---LQPLDVG-----CFSPLKR--
>BGIBMGA007903_Tigger-CR_Bombyx_mori
VFNA-DEFGLFYKLM-----------P----N--DMS-------------TIVDK-------------------ICK-------D-G-----TMPEERFTVLAC---SN-S-I---------GSEKLPLLI-IGNT---------E--------------------------------------------N-----------SDKDLPCQYQVN-PKSWMTKLAF----TN----------WLYIL-----DEYFEI--QG----RLV------------VLFVD-E-----------------------------SPVH--------------------------------------PK----------------------DIILNN----------------------I-------------NLV-II----P-----PEAE--------H----------------EMPMSQG-----IIKVIKQ--
>BGIBMGA008012_Tigger-CR_Bombyx_mori
IFNA-DETGLFYNMT-----------P----D--KT---------------LKFKG-E----------------NCL-------G-G-----KMSKTRLTIMVA---AN-M-T---------GSCKRKLLV-IGKS-------------------KK-----------P---------RCF---------N-IH--------S---LPVTYENN-VKSWMTSDIF----ER----------WLRNW-----DAELKG--NK----QKV------------LLLVD-N-----------------------------CPAH--------------------------------------SA--VT--------------------NLKC----------------------I-------------KLV-FL----P-----PNVT--------S------------V---LQ---QG-----VIRCLKS--
>BGIBMGA013031_Tigger-CR_Bombyx_mori
VYQA------------------------------TTQ--------------------E----------------------------------SSSKLKLKRSLG---VE-------RL------SSAKPSI---------KRL------------DK-----PL-E--PE--------RPLR--------N---------KPTTP----------------------------DPGGP---------------------KPT---RDANKS----EPKVRNVVLQ-------IV----------------------KKSH----A------------------P--------LK---PPS--------------------------------------------------------------------------P-----PVDTV--------------------LPPTLKP------------------
>BGIBMGA013624_Tigger-CR_Bombyx_mori
IFNA-DETGLFYNMT-----------P----D--KT---------------LKFKG-E----------------NCSG------G-------KMSKTRLTIMVA---AN-M-TGSYDVTDDDGEDNISLAQ-LAQNL---------------------R---------P----ALSTTEAAE--F-------ID--------VDNSIAICARAT-EDDIVRDVQE----ED--D---EQEDSEEQFTVPTLNDGIDAV-KL----KNIR----------RCVLMNYN-----------------------------------------------------------------------PS-----------------------TKLID----------------------M--------RH---YVI----RATP---VGLNKG-------------------------TKKVVQG-----KIPNLNR--
>CAA46025.1_Fusarium_oxysporum
---A-DEGGIMEGQ--------G-----------VNG-------------LVIGSS-Q------------------ES------PNAVPVKTATVRTWTSIIEC---IS-A-V---------G-VVLHPLV-IFKA----KTI-QEQWF-----RRE-----FL-QKHL--------------------------------------GWQVTFS-KNGWTSNSIA----LE----------WLEKVFLPQT--------AP----ADP--------ADARLLIVD-G-----------------------------HGSH--------------------------------A------T--EQFMAKC---------------YLNN----------------------V-------------YLL-FL----P-----AHCS--------H------------V---LQPLDLG-----CFSSL----
>CAA83918.1_Pyricularia_grisea
-----DETGIMEGK--------G-----------SNG-------------LVLGLN-G------------------I--------RPLQRKEPGTRGWTTIIEC---IS-A-T---------G-VALPPLV-IFKG----KNV-QQQWF-----PT------DL-SPFD--------------------------------------NWQFHAT-ENGWTNNQTA----IE----------WLKKVFIPYT--------QPLT-------------PEKRLLVLD-G-----------------------------HGSH--------------------------------I------T--DEFMLLC---------------LQNN----------------------I-------------QLL-YL----P-----PHSS--------H------------V---LQPLDLS-----VFGPL----
>CAA86803-1_Pdc2p_Saccharomyces-cerevisiae
LFTL-DEAFLSYNLP-----------L----DYAQY--------------------------------------EASSI-------------QRRIEVATVMLC---SN-L-D---------GSEKLKPVV-VGKY-------------------DS-----------Y---------KSFRNYFPNEPNDPVSQSMLGTKMAKK-FDISYHSN-RKAWLTSNLF----HN----------WLVRW-----DKRLVAV------NRKI------------WIVLD-D-----------------------------SCCH-----------------------------------------RIINL------------------RLQN----------------------I-------------KLV-YT----S-----SNSK--------F------------L-----PFNWG-----VWDEFKT--
>CAB56797.2_Pyricularia_grisea
-----DETGIMEGK--------G-----------SNG-------------LVLGRN-K------------------I--------RPLQRKEPGTRGWTSIIEC---VS-A-T---------G-AVIPPLV-IFKG----KNV-QQQWF-----PA------DL-SPFD--------------------------------------TWQFHAT-ENGWTNNETG----IE----------WLKKVFIPYT--------QPLT-------------PEKRLLVLD-G-----------------------------HGSH--------------------------------I------T--DEFMLLC---------------LQNN----------------------I-------------QLL-YL----P-----PHSS--------H------------V---LQPLDLS-----VFGPL----
>CAD32687.1_Parastagonospora_nodorum
MYNF-DESGFMMGQI-------------------STG-------------AVVTAS-E------------------RR------GR-PKTVQQGNREWTTVIQG---VN-A-T---------G-WAIPPFI-IFKG----RHH-LSAWY------KE---E-DL----P------------H-------------------------NWVIAVS-KNGWTTNELG----LQ----------WLKH-FDEHT--------KR----RVT--------GAYRLLIID-G-----------------------------HESH--------------------------------D------S--LEFQQYC---------------KDNK----------------------I-------------ITL-CM----P-----PHSS--------H------------L---LQPLDVG-----CFASLKK--
>CAK39711.1_Aspergillus_niger
IYNF-DETGFAMGMI-------------------ATY-------------KVVTSS-Q------------------RA------GR-PSLVQPGNREWVTAIEC---IR-S-N---------G-EVLPSTL-IFKG----KTH-LKAWY------EG---Q-SI----P------------P-------------------------TWRFEVS-DNGWTTDKIG----LR----------WLQKHFIPLI--------RG----KSV--------GKYSLLVLD-G-----------------------------HGSH--------------------------------L------T--PEFDQSC---------------AENE----------------------V-------------IPI-CM----P-----AHSS--------H------------L---LQPLDVG-----CFSVLKR--
>CAK40347.1_Aspergillus_niger
IYNF-DETGFAMGIL-------------------GTT-------------KVVTRS-T------------------CQ------GR-PFLIQPGNREWITSIEC---IN-A-A---------G-WVLPAYL-VLKA----KTH-IQAWY------EG-----SL----P------------S-------------------------SWRIAIS-SNRWTTREIG----EA----------WLKDHFILYI--------KT----RRT--------GQYSLLILN-G-----------------------------HDSH--------------------------------L------T--PQFDDIY---------------YQNQ----------------------I-------------IPV-CM----P-----ANSS--------H------------L---CQPLDVA-----CFSPLKK--
>CAK47139.1_Aspergillus_niger
-----------ME--------------------------------------------------------------------------RPLLYPGNPEWVTSIEC---IN-S-T---------G-WALPPCI-IFKG----KVH-IEGWY------QD---S-KI----S------------R-------------------------DWRIEVS-PNGWTTDKIG----LR----------WLKNLFIPAT--------IS----RTT--------GKYCLLILD-G-----------------------------HGSH--------------------------------L------T--PHFDQIC---------------SEKD----------------------I-------------IPI-CM----P-----AHSS--------H------------K---LQPLDMG-----CFKSLKD--
>CAL00379.1_Aspergillus_niger
IYNF-DETGFAMGIL-------------------GTT-------------KVVTRL-I------------------CQ------GR-PFLIXPGNREWITLIEC---IN-A-A---------G-WVLLVYL-VLKA----KTY-IQAWY------EG-----SL----P------------S-------------------------SWRIAIS-SNGWTIXEIG----EA----------WLKDYFILYI--------KT----RRT--------GQYSLLVLD-G-----------------------------HDSH--------------------------------L------T--PQFDDIY---------------YXNQ----------------------I-------------IPV-CM----P-----ANSS--------H------------L---CQSLDVV-----CFSPLKK--
>CAL00529.1_Aspergillus_niger
IYNF-DETGFAMGIL-------------------GTT-------------KVVIRS-T------------------CQ------GR-PFLIQPGNREWITSIEC---IN-A-A---------G-WVLPAYL-VLKA----KTH-IQAWY------EG-----SL----P------------S-------------------------SWRIAIS-SNGWTTREIG----EA----------WLKDHFIPYI--------KT----RRT--------GQYSLLVLD-G-----------------------------HDSH--------------------------------L------T--PQFDDIC---------------YQNQ----------------------I-------------IPV-CM----P-----ANSS--------H------------L---CQPLDVA-----CFSPLKK--
>CCA22622.1_Albugo_laibachii
--------------------------------------------------------------------------------------------------------------------------------------------------------------------------------------------------------------------------------------------------MSRL-----DARMRS--EK----RKI------------LLLLD-N-----------------------------VSSH--------------------------------------HA-SET---------------------LTH----------------------V-------------EIR-KL----P-----PNTT--------A------------H---LQPVDAG-----IIRN-----
>CCA25053.1_Albugo_laibachii
--------------------------------------------------------------------------------------------------------------------------------------------------------------------------------------------------------------------------------------------------------------MRS--ES----RKI------------LLLLD-N-----------------------------VSSH--------------------------------------HA-PQT---------------------FTH----------------------V-------------EIQ-KL----P-----PNTT--------A------------H---LQPLDAG-----IIRNFK---
>CCA26532.1_Albugo_laibachii
--------------------------------------------------------------------------------------------------------------------------------------------------------------------------------------------------------------------------------------------------------------MRS--EN----RKI------------LLLLD-N-----------------------------VSSH--------------------------------------HA-PET---------------------LTH----------------------V-------------EIR-KL----P-----PNTT--------A------------H---LQPLDAG-----IIRNFK---
>CCA28279.1_Albugo_laibachii
VHNF-DETGFQMGII-------------------GTM-------------KVVTGS-E------------------RR------KR-PTQVQPGNREWVTVIQS---IC-A-A---------G-YAIPPFI-IYKG----RTH-ISAWY------EE---A-DI----P------------S-------------------------NWKISVS-ENGWTNNELG----LE----------WLKH-FDAYT--------RT----RQV--------AGYRLLIMD-G-----------------------------HESH--------------------------------L------N--QHFKDYC---------------LENK----------------------I-------------LTL-CM----P-----SHSS--------H------------I---LQPLDVV-----CFSPLKH--
>CCF31956.1_Colletotrichum_higginsianum
-----DETGILEGQ--------G-----------SNG-------------LVLGMS-E------------------T--------KSVRKKQPGSRAWVSIIEC---IS-A-L---------G-QRLHPLI-IYKG----KTV-QQQWF-----PL------DL-GPYE--------------------------------------GWLFTAT-ENGWTTDATA----VE----------WLQKAFIPQT--------VP-----QGKD----NKKEARLLILD-G-----------------------------HGSH--------------------------------T------T--TDFMWLC---------------YINN----------------------I-------------HLL-FL----P-----PHTS--------H------------V---LQPLDQS-----VFCPL----
>CCF32189.1_Colletotrichum_higginsianum
-----DENGIMEGK--------G-----------TNG-------------LVLGSS-E------------------T--------QYIQRKHPGSRVWVSLIEC---IS-A-D---------G-QSLLPLV-IYKG----KAV-QKQWF-----PL------DL-SGYA--------------------------------------GWQFTAT-DNGWTTDATA----LE----------WLEKVLISQT--------AP----RQA--------DEARLLILD-G-----------------------------HHSH--------------------------------T------T--TDFMWQC---------------IQHN----------------------I-------------YLI-FL----P-----AHTS--------H------------V---LQPLDQS-----VFRPL----
>CCF37156.1_Colletotrichum_higginsianum
-----DETGILEGQ--------G-----------SNG-------------LVLGMS-E------------------T--------KSVRKKQPGSRAWVSIIEC---IS-A-L---------G-HVLNPLV-IYKG----KAV-QQQWF-----PL------DL-GPYX--------------------------------------GWQFTAT-ENGWTTDDTA----VE----------WLQKVFIPQT--------IPQT-ASQGKEGQ-EGKEEARLLVVD-G-----------------------------HGSH--------------------------------T------T--TXFMWLC---------------YINN----------------------I-------------HLL-FL----P-----PHTS--------H------------V---LQPLDQS-----VFS------
>CCF37258.1_Colletotrichum_higginsianum
-----DETGILEGQ--------G-----------SNG-------------LVLGMS-E------------------A--------KSIRKKQPGSRAWVSIIEC---IS-A-L---------G-HRLHPLI-IYKG----KTV-QQQWF-----PL------DL-SPYE--------------------------------------GWQFTAT-ENGWTTDATA----VE----------WLQKVFIPQT--------VP-----QG-------KEEVRLLVLD-G-----------------------------HGSH--------------------------------T------T----------------------------------------------------------------------------------------------------------------------------------
>CCF38905.1_Colletotrichum_higginsianum
-----DETGIMEGR--------G-----------VNG-------------LVLGSS-A------------------X--------RAIQKKQPGSRAWVSXIEC---IS-A-A---------G-SSLPPIV-IYKG----KSV-QAQWF-----PS------DL-SPYD--------------------------------------GWHFTYS-DNGWTNDQTA----LD----------WLEKVFIPRT--------RP----AQP--------DEARLLXMD-G-----------------------------HHSH--------------------------------T------T--TDFMWQC---------------FQHN----------------------I-------------YLL-YL----P-----PXTS--------A------------V---LQPLDVS-----VFGPL----
>CCF41338.1_Colletotrichum_higginsianum
-----DETGILEGQ--------G-----------SNG-------------LVLGMS-E------------------T--------KSVRKKQPGSRAWVSIIEC---IS-A-L---------G-QRLHPLI-IYKG----KTV-QQQWF-----PL------DL-GPYE--------------------------------------GWLFTAT-ENGWTTDATA----VE----------WLQKAFIPQT--------VP-----QGKD----NKKEARLLILD-G-----------------------------HGSH--------------------------------T------T--TDFMWLC---------------YINN----------------------I-------------HLL-FL----P-----PHTS--------H------------V---LQPLDQA-----VFSPL----
>CCF42563.1_Colletotrichum_higginsianum
IYNF-DETGFAMGKM-------------------SSE-------------MVVTAS-E------------------RR------GK-PRGAQQGNQEWVTVIQG---IG-S-C---------G-YSIPPYI-IFAG----KVH-LDSWT------CB---S-PL----P------------P-------------------------DWVITLT-ENGWTTNEKG----LE----------WVQH-FDFHT--------RS----RTK--------GAYRLLILD-G-----------------------------HESH--------------------------------H------S--VDFELYC---------------KEQN----------------------I-------------ITL-CM----P-----PHSS--------H------------K---LQPLDVG-----CFSPLKR--
>CCF44815.1_Colletotrichum_higginsianum
-----DETGIMEGK--------G-----------TNG-------------LVLGSS-E------------------T--------RHIQKKQPGSRVWVSLIEC---IS-A-D---------G-QSLLPLV-IYKG----KAV-QQQWF-----PL------DL-SGYA--------------------------------------GWQFTAT-DNGWTTDATA----LE----------WLEKVFIPQT--------AP----RQA--------DEARLLILD-G-----------------------------HHSH--------------------------------------------------------------------------------------------------------------------------------------------------------------------------
>CCF45093.1_Colletotrichum_higginsianum
-----DETGILEGQ--------G-----------SNG-------------LVLGMS-E------------------A--------KSIRKKQPGSRAWVSIIEC---IS-A-L---------G-HRLHPLI-IYKG----KTV-QQQWF-----PL------DL-SPYE--------------------------------------GWQFTAT-ENGWTTDATA----VE----------WLQKVFIPQT--------VP-----QGKG----DKEEARLLILD-G-----------------------------HGSH--------------------------------T------T--TDFMWLC---------------YINN----------------------I-------------HLL-FL----P-----PHTS--------H------------V---LQPLDQA-----VFSPL----
>CCF45131.1_Colletotrichum_higginsianum
-----DETGILEGQ--------G-----------SNG-------------LVLGMS-E------------------T--------KSVRKKQPGSRAWVSVIEC---IS-A-L---------G-HALDPLI-IYKG----KTV-QQQWF-----PL------DL-GPYE--------------------------------------GWQFTAT-ENGWTTDDTA----VE----------WLQKVFLPQT--------VPQT-ASQGKE----GKDEARLLIVD-G-----------------------------HGSH--------------------------------T------T--TEFMWIC---------------YINN----------------------V-------------YLL-FL----P-----PHTS--------H------------V---LQPLDQS-----VFS------
>CCF47071.1_Colletotrichum_higginsianum
-----DETGILEGQ--------G-----------SNG-------------LVLGMS-E------------------T--------KSVRKKQPGSRAWVSIIEC---IS-A-L---------G-HVLNPLV-IYKG----KAV-QQQWF-----PL------DL-GPYE--------------------------------------GWQFTAT-ENGWTSDATA----VE----------WLQKVFIPQT--------LP-----QG--------KEVRLLIMD-G-----------------------------HGSH--------------------------------T------T--TDFMWLC---------------YINN----------------------I-------------HLL-FL----P-----PHTS--------H------------V---LQPLDQS-----VFS------
>CDM38082.1_Penicillium_roqueforti
-------------------------------------------------------------------------------------------------WVTTIEC---LN-A-A---------G-WALPPCI-IFKG----KVF-LESWF------EG------L----P------------G-------------------------DWRFEVS-PNGWTLDEIG----LR----------WLQKLFIPAT--------SS----RMK--------GVYRLLVLD-G-----------------------------HGSH--------------------------------L------T--PKFDEIC---------------VQNK----------------------I-------------IPI-CM----P-----PHSS--------H------------L---LQPLDIG-----CFAVVKR--
>CDM38453.1_Penicillium_roqueforti
VYNF-NETGFAMGLT-------------------ATA-------------KVIIRS-E------------------YY------SR-RALLQPGNREWVTAIKC---IN-A-A---------D-WALPLCV-IFKG----KVF-IESWF------DG------L----P------------D-------------------------DWRFEVS-PNGWTSDEIG----LR----------WLKKLFIPTT--------SI----RMK--------GVYRLLILD-G-----------------------------HGSH--------------------------------L------T--PKFDKIC---------------EENK----------------------I-------------IPI-CI----P-----LYSS--------H------------L---LQPLDIG-----CFAVLKR--
>CEJ56112.1_Penicillium_brasilianum
IYNF-DETGFAIGLI-------------------SAQ-------------KVITRR-D------------------LY------GR-RPLLQPGNREWVTAIET---TC-A-D---------G-YSLPPCI-IFKG----QVY-IAGWF------ES---L-NF----P------------P-------------------------NSRIEVS-NNGWTTDEIG----LR----------WLQKLFIPLT--------NS----RVR--------GRFRLLILD-G-----------------------------HGSH--------------------------------L------T--PQFDRIC---------------AEND----------------------I-------------IPL-CM----P-----SHSS--------H------------L---LQPLDVG-----CFAVLKR--
>CEJ58491.1_Penicillium_brasilianum
IYNF-DETGFAMGLI-------------------SKQ-------------KVVTRA-E------------------MY------GNGRRLLQPGNREWVTAIEA---IG-A-D---------G-YSLPPCV-IFKA----KVA-IAGWF------E------KL----P------------K-------------------------DWRIEVS-TNGWTSDEIG----LR----------WLQKLFIPST--------NS----RVR--------GRFRLLILN-G-----------------------------HGSH--------------------------------L------T--PQFDRIC---------------TEND----------------------I-------------IPL-CM----P-----AHAS--------H------------L---LQPLDVG-----CFAVVKK--
>CEJ59119.1_Penicillium_brasilianum
---I-DENGFAMGLI-------------------STQ-------------KVVTRA-E------------------MY------GNGRRLLQPGNREWVTAIEA---IG-A-D---------G-YSLPPCV-IFKA----KVA-IASWF------D------KL----P------------K-------------------------DWRIEVS-TNGWTSDEIS----LR----------WLQKLFILST--------NS----RVR--------GRFRLLILD-G-----------------------------HGSH--------------------------------L------T--PQFDRIC---------------VIND----------------------I-------------IPL-CM----P-----SYAS--------H------------L---LQPLDVG-----CFAVVKR--
>CEJ59552.1_Penicillium_brasilianum
IYNF-DETGFAMGLI-------------------SSQ-------------KVVTRA-E------------------YY------GR-PRLLQPGNREWVTAIEA---IC-A-D---------G-YSLPPCI-VFKG----KVA-IAGWF------N----E-NL----P------------K-------------------------DWRIEVS-ANGWTTHEIG----LR----------WLQKIFIPYT--------NS----RVR--------GRFRLLILD-G-----------------------------HGSH--------------------------------L------T--PQFDRIC---------------TEND----------------------I-------------IPL-CM----P-----AHSS--------H------------L---LQPLDVG-----CFAVVKR--
>CEJ61372.1_Penicillium_brasilianum
IYNF-DETGFAMGLI-------------------SSQ-------------KVVTRA-E------------------FY------GR-RRLLQPGNREWVTAIEA---IC-A-D---------G-YSLPPCI-IFKG----KVA-MADWF------K------NL----P------------Q-------------------------DWRFE------------------------------LQKLFIPST--------NS----RVR--------GRFRLLILD-G-----------------------------HSSH--------------------------------L------T--PQFDRIC---------------AEND----------------------I-------------IPL-CM----P-----AHSS--------H------------L---LQPLDVG-----CFAVVKR--
>CEJ61916.1_Penicillium_brasilianum
IYNM-DETGLYWRRM-----------P----N--GG---------------LST---Q----------------SQA-------G-R-----TQDKARITIAVA---TN-A-T---------GSDRMPLWL-IGTA-------------------KT-----------P---------RALR--------K-IN--------TRA-IRCVWRWN-KKAWMRGDIM----GE----------WLRAF-----YKHIG---KQ----RRV------------LLLLD-N-----------------------------FSAH--------------------------------------LS-ALDYAP-----------------PPSN----------------------I-------------KVL-FF----P-----ANAT--------S------------V---YQPLDQG-----IIRNLKH--
>CEJ62228.1_Penicillium_brasilianum
IYNF-DETGFAMGLI-------------------STQ-------------KVVTRA-E------------------MY------GNGRRLLQPGNREWVTAIEA---IS-A-D---------G-YSLPPCV-IFKA----KVA-IAGWF------N------NL----P------------K-------------------------DWRIEVS-TNGWTSDEIG----LR----------WLQKLFIPST--------NS----RVR--------GRFRLLILD-G-----------------------------HSSH--------------------------------L------T--PQFDRIC---------------AEND----------------------I-------------IPL-CM----P-----AHAS--------H------------L---LQPLDVG-----CFAVVKR--
>CEJ62543.1_Penicillium_brasilianum
IYNF-DETGFAMGLI-------------------SSQ-------------KVVTRA-E------------------YY------GR-RSLLQPGNREWVTAIEA---IC-A-D---------G-YSLPPCV-VFKG----KVA-IAGWF------N----E-NL----P------------K-------------------------DWRIEVS-KNGWTTDEIG----LR----------WLEKHFIPHT--------NS----RVR--------GRFRLLILD-G-----------------------------HSSH--------------------------------L------T--PQFDRIC---------------AEND----------------------V-------------IPL-Y---------------------------------------------VG-----CFAVVKR--
>CEJ62624.1_Penicillium_brasilianum
IYNF-DETGFAMGLI-------------------SSQ-------------KVVTRA-E------------------YY------GR-RSLLQPGNREWVTAIES---IC-A-D---------G-YPLPPCI-VFKG----KVA-IAGWF------D----E-IL----P------------K-------------------------DWRIEVS-KNGWTTDEIG----LR----------WLEKHFITHT--------NS----RVR--------GRFRLLILD-G-----------------------------HGSH--------------------------------L------T--PQFDRIC---------------TEND----------------------I-------------IPL-CM----P-----AHSS--------H------------L---LQPLDVG-----CFAVVKR--
>CEL00931.1_Aspergillus_calidoustus
IYNF-DETGFAMGQI-------------------ATT-------------RVVTRA-E------------------IL------GK-PYIIQPGQREWVTSIEC---IG-S-T---------G-FVVPPCI-IFKG----KVH-IEGWF------EE---L-GL----P------------A-------------------------DWRIELS-ANGWTTDQIT----LR----------WLEKCFIPYT--------TE----RTI--------GSHRLLVLD-G-----------------------------HGSH--------------------------------L------T--PDFDKVC---------------RDNK----------------------I-------------ICI-CM----P-----AHSS--------H------------L---LQPLDVG-----CFGPLKR--
>CEL05786.1_Aspergillus_calidoustus
IFNF-DETGFAMGLI-------------------ATT-------------KVVTRA-S------------------MP------GK-PHLVQPGNREWVTTIEC---MN-S-S---------G-WMVPSCI-IFKG----KRF-IEGWF------EE---Y-GI----P------------T-------------------------DWRIELS-ANGWTIDQIG----LR----------WLEKVFIPAT--------AT----RKV--------GGYQLLVLD-G-----------------------------HGSH--------------------------------L------T--PQFDKMC---------------VDNN----------------------I-------------IAI-CM----P-----PHSS--------H------------L---LQPLDVG-----CFGPLKR--
>CEL11795.1_Aspergillus_calidoustus
IYNF-DETGFAMGLI-------------------ATS-------------RVVTRA-E------------------ML------GK-PRLIQPGQREWVTAIEC---IG-S-E---------G-YVVPPTI-IFKG----KVH-IEGWF------EE---L-GL----L------------G-------------------------DWRIELS-ANGWTTDEIT----LR----------WLQKCFIPYT--------TE----RTI--------GSHRLLVLD-G-----------------------------HGSH--------------------------------L------T--PKFDKVC---------------RDNK----------------------I-------------ICI-CM----P-----AHSS--------H------------L---LQPLDVG-----CFGPLKR--
>CEL11882.1_Aspergillus_calidoustus
IFNF-DETGFAMGLI-------------------ATT-------------KVVTRA-S------------------MP------GK-PHLVQPGNREWVTTIEC---MN-S-S---------G-WMVPSCI-IFKG----KQF-IEGWF------EE---Y-GI----P------------T-------------------------DWRIELS-ANGWTTDQIG----LR----------WLEKVFIPAT--------AT----RKV--------GGYQLLVLD-G-----------------------------HGSH--------------------------------L------T--PQFDKMC---------------VDNN----------------------I-------------IAI-CM----P-----PHSS--------H------------L---LQPLDVV-----CFGPLKR--
>CENPB
VFNM-DETGLFY-------------------K-LQAD------------HSLATK--------------------------------QLEGRKQDKERLTVVIC---CN-A-D---------GSEKVPLWI-IGKY-------------------AK-----------P---------RCFK--------NVNM---------SG-LNCEYRSN-KRAWMTSVIF----EE----------YMRW-----------------------FDNKM--HGRRVLFVVD-N-----------------------------GPAH--------------------------------------PK-I-IE-------------------GLQN----------------------V-------------ELF-FL----P-----PNMT--------S------------K---IQPCDAG-----IIRAFKMHY
>CEO58979.1_Penicillium_brasilianum
IYNF-DETGFAMGLI-------------------SSQ-------------KVVTRA-E------------------FY------GR-RRLLQPGNREWVTAIEA---IC-A-D---------G-YSLPPCI-IFKG----KVA-MADWF------K------NL----P------------Q-------------------------DWRFE------------------------------LQKLFIPST--------NS----RVR--------GRFRLLILD-G-----------------------------HGSH--------------------------------L------T--PQFDRIC---------------AEND----------------------I-------------IPL-CM----P-----AHSS--------H------------L---LQPLDVG-----CFAVVKR--
>CEO59162.1_Penicillium_brasilianum
IYNF-DETGFAMGLI-------------------SSQ-------------KVVTRA-E------------------YY------GR-PRLLQPGNREWVTAIEA---IC-A-D---------G-YSLPPCI-VFKG----KVA-IAGWF------N----E-NL----P------------K-------------------------DWRIEVS-ANGWTTHEIG----LR----------WLQKIFIPYT--------NS----RVR--------GRFRLLILD-G-----------------------------HGSH--------------------------------L------T--PQFDRIC---------------TEND----------------------I-------------IPL-CM----P-----AHSS--------H------------L---LQPLDVG-----CFAVVKR--
>CEO59608.1_Penicillium_brasilianum
IYNF-DETGFAMGLI-------------------SAQ-------------K-----------------------------------------------VTAIET---IC-A-D---------G-YSLPPCI-IFKG----QVY-IAGWF------ES---L-NF----P------------P-------------------------NSRIEVS-NNGWTTDEIG----LR----------WLQKLFIPLT--------NS----RVR--------GRFRLLILD-G-----------------------------NGSH--------------------------------L------T--PQFDRIC---------------AEND----------------------I-------------IPL-CM----P-----SHSS--------H------------L---LQPLDVR-----CFAVLKR--
>CEO59999.1_Penicillium_brasilianum
IYNF-DETGFAMGLV-------------------STQ-------------KVVTRA-E------------------IC------GR-PRLLQSGNRECVTTIEA---IS-A-D---------G-YSLPLCV-IFKA----KVA-IAGWF------N------NL----P------------K-------------------------DWRIEVS-ANGWTTDEIG----LR----------LLQKLFIPST--------NS----RVR--------GRFRLLILD-G-----------------------------YGSH--------------------------------L------T--PQFDRIC---------------AEND----------------------I-------------IPL-CM----P-----PHAS--------H------------L---LQPLDVG-----YFAVVKR--
>CEO61207.1_Penicillium_brasilianum
IYNF-DETGFAMGLI-------------------SSQ-------------K-----------------------------------------PGNREWVTAIEA---IC-A-D---------G-YSLPPCI-IFKG----KVA-MADWF------K------NL----P------------Q-------------------------DWRFE------------------------------LQKLFIPST--------NS----RVR--------GRFRLLILD-G-----------------------------HGSH--------------------------------L------T--PQFDRIC---------------AEND----------------------I-------------IPL-CM----P-----AHSS--------H------------L---LQPLDVG-----CFAVVKR--
>Cirt1_Candida_albicans
--RL-RESEPSLEKL----------------T--KS--------------QMIEKYTKDV--------------------------------KMLKSRICFLEA---MN--------------------------------------------------------------------------------------------------------------------------------------------------------------------------ARLQFDLNIAT--------------------------AAAQ-------------------------------------NKK--------------------------------------------------------------------------P-----EGVS--------S----------------AIPMDENKGFKQVMGYIKE--
>Cirt2_Candida_albicans
-FNY-DESGFIMGQ--------G-----------KSS-------------RVAVPS--------------------YK------NR-TYVKSTEGRDSCTVIEA---IS-M-S---------G-EKLIPGI-IFKG----QTL-RTGWF-----NDD---A-------S--------------------------------------DYYYSVS-KCGYTSYWLS----WR----------WLEEVFIPQV--------KE----KTN--------QGKVLLIMD-G-----------------------------HGSH--------------------------------K------T--KKFRETC---------------EDNN----------------------I-------------IPL-YL----P-----PHST--------H------------L---LQPLDLG-----IF--IKY--
>CpipJ2_supercont3.357_Culex_quinquefasciatus
IYNA-DETASFYKCL-----------P----D--KT---------------YTMQS-E----------------ACH-------G-G-----KYSKQRITVLCA---TN-M-D---------GSDKLPLLV-IGKS-------------------KK-----------P---------RCFK--------N-VK--------S---LPVIYESN-SKAWMTSLIF----EK----------WLNDL-----DRKFGE--EN----RKV------------LMFVD-N-----------------------------CTAHPK------------------------------------RL--QD--------------------KLIN----------------------I-------------NLQ-FF----P-----PNAT--------S------------V---LQPLDLG-----IIKNLKH--
>CpipJ2_supercont3.795_Culex_quinquefasciatus
IYNA-DETASFYKCL-----------P----D--KT---------------YTMQS-E----------------ACH-------G-G-----KYSKQRITVLCA---TN-M-D---------GSDKLPLLV-IGKS-------------------KK-----------P---------RCFK--------N-VK--------S---LPVIYESN-SKAWMTSLIF----EK----------WLNDL-----DRKFGE--EN----RKV------------LMFVD-N-----------------------------CTAHPK------------------------------------RL--QD--------------------KLIN----------------------I-------------NLQ-FF----P-----PNAT--------S------------V---LQPLDLG-----IIKNLKH--
>CRL30009.1_Penicillium_camemberti
IYNF-DESGFAMGIS-------------------ATT-------------KVITQS-F------------------YT------GR-RGVLQAGNREWVTVIES---IC-A-S---------G-RALPPYV-IFKG----KNF-MERWF------DD------L----P------------K-------------------------HWALNVS-PNGWTSNEIG----VD----------WLQKHFIPHV--------KS----QTK--------GKHCLLVLD-G-----------------------------HDSH--------------------------------L------T--ATFDKIC---------------QENN----------------------I-------------IPI-CM----P-----PHAS--------H------------L---LQPLDVG-----CFAVLKR--
>CRL30207.1_Penicillium_camemberti
VYNF-DKTGFAMGLT-------------------ATA-------------KVITRR-D------------------LY------DR-RALLQPRNREWVTTIEC---TN-A-S---------G-WALPPCI-IFKG----K--------------------------------------------------------------------RFEVS-PNGWTSDEIG----LR----------WLEKLFIPST--------SL----RTK--------GRYRLLILD-G-----------------------------HGSH--------------------------------L------T--PKFDEIC---------------ERNK----------------------V-------------IPI-CM----P-----PHSS--------H------------L---LQPLDIG-----CFAVLKR--
>CRL30652.1_Penicillium_camemberti
IYNF-DETGFAMGLT-------------------ATA-------------KVVTRA-K------------------YY------GR-RSLLQPGNREWVTAIEC---TN-A-S---------G-WALPPCI-IFKG----KVF-IESWF------DN------L----P------------D-------------------------DWRFEIS-PNGWTSDEIG----LR----------WLEKLFIPLT--------SS----RVK--------GRYRLLILD-G-----------------------------HGSH--------------------------------L------T--INFDEIC---------------EKNN----------------------I-------------IPI-CM----P-----PHSS--------H------------L---LQPLDIG-----CFAVLKR--
>CRL30655.1_Penicillium_camemberti
IYNF-DETGFAMGLT-------------------ATA-------------KVVTRT-E------------------YY------GR-RKHIQPGNREWVTAVEC---TN-A-S---------G-WALPPCI-IFKG----KVF-IESWF------DN------L----P------------N-------------------------DWRFEVS-PNGWTSDEIS----LR----------WLKNLFIPST--------SS----RVK--------GRYRLLILD-G-----------------------------HGSH--------------------------------L------T--INFDKIC---------------EQNN----------------------I-------------IPI-CM----P-----AHLS--------H------------L---LQPLDIG-----CFAVLKR--
>CVL09146.1_Fusarium_mangiferae
IYNF-DETGFMMGVI-------------------ASG-------------MVVAGA-E------------------RR------GR-PKLVQPGNREWITVIQT---IN-A-E---------G-QAIPPFI-IGAG----QYH-LATWY------RE---S-NL----P------------N-------------------------DWVIATS-PNGWTDNELG----LE----------WLKH-FDQCT--------AK----RSN--------SRYRLLILD-G-----------------------------HESH--------------------------------H------S--VHFETYC---------------KENK----------------------I-------------VAL-CM----P-----PHSS--------H------------L---LQPLGVG-----CFGLLKK--
>CZT48562.1_Rhynchosporium_secalis
-----DETGIMEGY--------N-----------LNG-------------FVVGHA-E------------------N--------RKVQAKQPGSRAWTSIIEC---IS-T-T---------G-VSIRPTV-IYKG----KSI-QQQWF-----PS------QL-DILD--------------------------------------NWHFTAT-DNGWTTDQTA----LE----------WLEKVFIPQT--------DP-------------RDSSARLLILD-G-----------------------------HGSH--------------------------------E------T--TEFLWKC---------------LEYS----------------------I-------------YLL-FL----P-----ANTS--------H------------V---LQPLDLT-----VFSSL----
>Danaus-plexippus_Dpv3_DPSCF300423_2816-15752
VFNA-HETGLFFKCL-----------H----D--KT---------------LIFKN-E----------------KCL-------G-G-----KHSKERLTILLT---TN-M-T---------GSEKLKPLV-IGKA-------------------KK-----------P---------RCFS--------G-CK--------S---LPLKTNVN-KKAWMTADIF----KG----------WLIKI-----EKKMIK--EK----RKI------------LLFID-N-----------------------------CTAH--------------------------------------HI--IP--------------------QLKA----------------------V-------------KVY-FF----L-----PNTT--------S------------K---LQPLDQG-----IIKNFKS--
>EEQ43136.1_Candida_albicans
IFNY-DESGFIMGQ--------G-----------KSS-------------RVAVPS--------------------YK------NR-TYVKSTEGRDSCTVIEA---IN-M-S---------G-EKLIPGI-IFKG----QTL-RTGWF-----NDD---A-------S--------------------------------------DYYYSVS-KCGYTSYWLS----WR----------WLEEVFIPQV--------KE----KTN--------QGKVLLIMD-G-----------------------------HGSH--------------------------------K------T--KKFRETC---------------EDNN----------------------I-------------IPL-YL----P-----PHST--------H------------L---LQPLDLG-----IFGPIKY--
>EFA11818.1_Tribolium_castaneum
ICNT-DETGITTV------------------Q--KP--D-----------TVVARR-G-----------------TRQ---------VGSVTSAERGTLVTVAFA--VE-A-I---------G-IVIHPFF-VFPR----VRY-QDNII------RD---G-------S------------A--------GSDG--------TA---N-------PFAWVQDNSY----VR----------FLEH-FKKHT--------NVS---PSHK----------VLLVLD-N-----------------------------HSSH--------------------------------Y------H--TNALDLC---------------KKNG----------------------S-------------ILL-SF----P-----PHCS--------H------------R---LQPLNRS-----AFGSLKK--
>EFN76688.1_Harpegnathos_saltator
IYNT-DETGITTV------------------Q--KP--D-----------RVVARR-G-----------------ARQ---------VGSVTSAERGTLVTLAFA--AN-A-I---------G-NVIPPFF-VFPR----VRY-QDHFI------RD---G-------P------------V--------GSAG--------TA---N-------PSGWMQDKTF----IH----------FLEH-FKKHT--------IVS---PSHK----------VLLV---N-----------------------------HSSH--------------------------------I------H--INALDFC---------------KKNG----------------------I-------------VLL-SF----P-----PHCS--------H------------R---VPPLDRS-----VYGPLKK--
>EFN84581.1_Harpegnathos_saltator
VYNV-DETGITTV------------------Q--KT--T-----------KIIAKK-G-----------------LKQ---------VGAIISSERGSLVTVCVA--VN-A-I---------G-NAIPPMF-IFPR----KNF-KDHFI------ID---G-------P------------P--------GRIG--------SA---Y-------KSGWTTQPNF----LT----------YIKY-FHQHT--------RST---VENP----------ILLLLD-N-----------------------------HDSH--------------------------------I------S--LDVIDFC---------------KENG----------------------I-------------ILL-SF----P-----PHCL--------H------------K---LQPLDKT-----VYGPFK---
>EFN86406.1_Harpegnathos_saltator
IYNT-DETGITTV------------------Q--KP--D-----------RVVARR-G-----------------ARQ---------VGSVTSAERGTLVTLAFA--AN-A-I---------G-NVIPPFF-VFPR----VRY-QDHFI------RD---G-------P------------V--------GSAG--------TA---N-------PSGWMQDKTF----IH----------FLEH-FKKHT--------IVS---PSHK----------VLLV---N-----------------------------HSSH--------------------------------I------H--INALDFC---------------KKNG----------------------I-------------VLL-SF----P-----PHCS--------H------------R---VPPLDRS-----VYGPLKK--
>EFN86407.1_Harpegnathos_saltator
IYNT-DETGITTV------------------Q--KP--D-----------RVVARR-G-----------------ARQ---------VGSVTSAERGTLVTLAFA--AN-A-T---------G-NVIPPFF-VFPR----VRY-QDHFI------RD---G-------P------------V--------GSAG--------TV---N-------PSGWMQDKTF----IH----------FLEH-FKKHT--------IVS---PSHK----------VLLVLD-N-----------------------------HSSH--------------------------------I------H--INALDFC---------------KKNG----------------------I-------------VLL-SF----P-----PHCS--------H------------R---LQPLDRS-----VYGPLK---
>EFQ84978.1_Pyrenophora_teres
-YNF-DETGFMMGVA-------------------ATS-------------KVITSL-D------------------IV------GR-ATTIQPGNRDWVTTIEC---IN-A-S---------G-WCLPPVV-ILSG----KLH-QASWY------Y------HL----P------------T-------------------------DWVVAVS-DNGWTTDQLG----VE----------WVKH-FNRQT--------AS----CTQ--------GVYRLLILD-G-----------------------------HGSH--------------------------------A------T--PEFDQYC---------------TENK----------------------I-------------ITL-CM----P-----PHTS--------H------------L---LQPLDVS-----CFSPLKR--
>EFQ87939.1_Pyrenophora_teres
-YNF-DKTGFMIGVI-------------------STG-------------AVVTAA-E------------------YR------GR-PKTVQQGNREWVTVIQG---IN-A-T---------G-WAVPPFI-IFQG----KYH-LSAWY------KE---E-EL----P------------Q-------------------------DWVIGVS-ENGWTTNKLG----VE----------WLEH-FDRHT--------KG----RTV--------SSHRLLVLD-G-----------------------------HESH--------------------------------N------S--IDFHRLC---------------EEKK----------------------I-------------ITL-CM----P-----PHSS--------H------------L---LQPLDVG-----CFAPLKK--
>EFQ90767.1_Pyrenophora_teres
IYNF-DETGFAMGVA-------------------ATS-------------KVVTSS-D------------------RV------GR-AVVVQPGNREWVTVIEC---VN-A-S---------G-WSLPPFV-ILSG----KVH-QSSWY------R------NL----P------------L-------------------------DWTIGVS-DNGWTTDELG----LE----------WAKH-FNQHT--------AA----RIA--------GVYRLLILD-G-----------------------------HSSH--------------------------------A------T--PEFDQYC---------------ADNK----------------------I-------------ITL-CM----P-----PHTS--------H------------L---LQPLDVG-----CYSPLKR--
>EFQ90857.1_Pyrenophora_teres
-YNF-DEAGFIVGQI-------------------STG-------------AVVTAS-E------------------RR------GR-PKAVQQGNREWTTVIQG---IN-A-T---------G-WAIPPFI-IFKG----RYH-LSALY------KE---D-NL----P------------Q-------------------------DWVIAVS-ENGWTTNELG----LQ----------WLKY-FDEHT--------KR----RVV--------GAYRLLVID-G-----------------------------HESH--------------------------------D------S--LEFQQYC---------------KENK----------------------I-------------ITI-CM----P-----PHSS--------H------------L---LQPLDVG-----CFSPLKT--
>EFQ92026.1_Pyrenophora_teres
IYNF-HEAGFIIGNI-------------------ITQ-------------LVVTEA-E------------------RR------GR-PKTIQPGNREWATLIAA---IS-A-A---------G-WSVPPFL-IFAG----QYP-LSAWY------EE---A-EI----P------------R-------------------------DWAIAVS-DNGWTNNELG----VE----------WLKH-FNAHT--------KA----RAI--------GARRLLILD-S-----------------------------HKSH--------------------------------Q------S--LKFQEIC---------------KENN----------------------I-------------FTL-CM----P-----PHSS--------H------------L---LQPLDVG-----CFSPLKR--
>EFQ93559.1_Pyrenophora_teres
IYNF-DETGFAMGVA-------------------STS-------------KIVTSS-D------------------RV------SR-AVVVQPGNREWVTAIEC---VN-A-S---------G-WSLPAFM-ILAG----KVH-QSSWY------R------DL----P------------L-------------------------DWTVGVS-DNGWTTDELG----VE----------WVKH-FNQHT--------AT----RTV--------GVYRLLIVD-G-----------------------------HSSH--------------------------------A------T--SEFDQYC---------------TENK----------------------I-------------ITL-CM----P-----AHTS--------H------------L---LQPLDVS-----CFSPLKR--
>EFQ94160.1_Pyrenophora_teres
-YNF-DETGFMMGVA-------------------ATS-------------KVVTSS-D------------------TV------GR-AATVQPGNRDWVTTIEC---IN-A-S---------G-WCLPPLV-ILSG----KQH-QASWY------H------HL----P------------T-------------------------DWVVAVS-DNGWTTDQLG----VE----------WVKH-FNRHT--------AP----RTH--------GVYRLLILD-G-----------------------------HSSH--------------------------------A------T--PEFDQYC---------------TENK----------------------I-------------ITL-CM----P-----AHTS--------H------------L---LQPLDVS-----CFAPLKR--
>EFQ94161.1_Pyrenophora_teres
VYNF-DEAGFMMGKI-------------------TTK-------------LVVTAS-E------------------RR------GR-PKTIQPGNREWVTLIAA---IN-A-A---------G-WSVPPFL-IFAG----QYH-LSAWY------QE-----DI----P------------R-------------------------DWAIAVS-DNGWTNNELG----VE----------WLKH-FNAHT--------QA----RAV--------GARRLLVLD-G-----------------------------HESH--------------------------------Q------S--LEFQELC---------------KENN----------------------I-------------YTL-CM----P-----PHSS--------H------------L---LQPLDVG-----CFSPLKR--
>EFX63377.1_Daphnia_pulex
VWNM-DEIGVTTV------------------S--PP--E-----------KIVGRK-G-----------------QKQ---------IGSIVSGERGVLVTVVCA--VS-S-Y---------G-NSIPPFF-VFPR----VNF-KNHFL------AG---G-------P------------L--------GCDG--------TA---N-------KSGWMNDASM----DL----------WIKH-FIKYV--------RPS---KERP----------VLLLLD-N-----------------------------HSSH--------------------------------M------S--VNALHIA---------------KENY----------------------V-------------HFL-SF----P-----AHCS--------H------------R---LQPLDVS-----VYGPMK---
>EGU71712.1_Fusarium_oxysporum
IYNF-DEVGFLMGMI-------------------ASG-------------MVVTGS-E------------------RR------AR-PKSVQPGNREWITVIQA---IN-A-E---------G-WAIAPFI-IGAG----QYH-LANWY------RE---S-NL----P------------D-------------------------DWAIATS-PNGWTDNELG----LE----------WLKH-FERCT--------NT----RSV--------GRYRLLILD-G-----------------------------HESH--------------------------------H------S--LDFEKYC---------------QANK----------------------I-------------VTL-CM----P-----PHSS--------H------------L---LQPLDVG-----CFSLLKK--
>EGU71794.1_Fusarium_oxysporum
IWNF-DETGFMMGII-------------------MAG-------------MVITGS-E------------------KQ------GR-PKPVQPGNREWIMVIQA---IN-A-E---------G-QSIAPFI-IGAG----KYH-LANWY------RE---S-NL----P------------A-------------------------DWVIATS-QNGWTNNELG----LE----------WLKH-FDRST--------TN----RST--------GPYRLLILD-G-----------------------------HESH--------------------------------H------S--ADFERYC---------------RDHK----------------------I-------------ITL-CM----P-----AHAS--------H------------L---LQPLDVG-----CFAVLKK--
>EGU71908.1_Fusarium_oxysporum
IYNF-DETGFMMGII-------------------STG-------------MVVTSA-E------------------RR------SN-AKLAQPGNREWTTVIQG---IN-S-Q---------G-WWLPPFI-IVAG----QYH-LSTWY------QD---S-PI----P------------Q-------------------------DWVIATA-ENGWTTNEMG----LE----------WVRH-FNKHT--------KP----RTT--------GEYRLLILD-G-----------------------------HESH--------------------------------L------S--VDFELYC---------------KDNK----------------------I-------------ITL-CM----P-----SHSS--------H------------I---LQPLDVG-----CFGPLKQ--
>EGU72524.1_Fusarium_oxysporum
-----DEVGMMEGI--------G-----------MNG-------------LFLGHK-D------------------K--------KSVLIHQPGSRSWITILEC---IS-A-T---------G-KVLRPTV-IFKG----KTV-QQQHF-----PE------DL-DFLD--------------------------------------DWEFSCS-ENGWTSNKLA----LV----------WLRKAFIPST--------KP----ENA--------NEPRLLILD-G-----------------------------HGSH--------------------------------M------T--EEFLWEC---------------YNNN----------------------I-------------YLL-FL----P-----AHAS--------H------------V---LQPLDVA-----VFGPL----
>EGU72560.1_Fusarium_oxysporum
IYNF-DETGFMMGMI-------------------ASG-------------MVVTGA-E------------------RR------GR-PKSVQPGNREWVTVIQA---IN-A-E---------G-RAIQPFI-VVAG----QYH-LANWY------QE---S-NL----P------------G-------------------------DWAIATS-QNGWTDNEIG----LE----------WLKH-FDRYT--------AK----RSN--------SRYRLLILD-G-----------------------------HESH--------------------------------H------L--LDFEEYC---------------KENK----------------------I-------------ITL-CM----P-----PHSS--------H------------L---LQPLDVG-----CFSLLKK--
>EGU72749.1_Fusarium_oxysporum
IWNF-DETGFMMGMI-------------------EPG-------------TVVTGA-H------------------RQ------GR-PKQVQPGNREWITVIEG---VN-A-E---------G-QLIPPFI-IGAG----QHH-LANWY------QE---C-DL----P------------G-------------------------DWVIALS-ENGWTNNQLG----LD----------WLKH-FDRST--------AK----RTN--------SRYRLLILD-G-----------------------------HESH--------------------------------H------S--VEFGEYC---------------KENK----------------------I-------------ISL-CM----P-----AHAS--------H------------L---LQPLDVG-----CFGPLKR--
>EGU73340.1_Fusarium_oxysporum
-----DEGGIMAGFANQACL-LG-----------LDS-------------LVVGSS-D------------------P-------KRKALLKGPQSRNWTSFIEA---IT-A-D---------G-RALTPGI-IFKG----KEL-QKQWF-----LE------EF-RKIA--------------------------------------DWNYITS-PNGWTDNHIA----VE----------WLERVYLPQT--------QP----ADE--------SDARLIILD-G-----------------------------HGSH--------------------------------A------T----------------------------------------------------------------------------------------------------------------------------------
>EGU73868.1_Fusarium_oxysporum
-----------------------------------------------------------------------------------------------------------VT-A-D---------G-RALTPGI-IFKG----KEL-QKQWF-----LE------EF-KQIA--------------------------------------DWYYITS-PNCWTDDHIG----IE----------WLERVYLPQS--------TP----ADE--------SDARLVILD-G-----------------------------HGSH--------------------------------A------T--DEWMAMC---------------FLNN----------------------V-------------YCC-YL----P-----AHCS--------H------------G---LQPLGNG-----VFKA-----
>EGU74029.1_Fusarium_oxysporum
IWNF-DETGFMMGMI-------------------EPG-------------MVVTSS-E------------------RQ------GI-PKKVQPGNREWITVIEA---IN-A-E---------G-QSIAPFI-IGSG----QYH-LANWY------QE---C-NL----P------------G-------------------------DWVIALS-ENGWTNNQLG----LD----------WLRH-FDRST--------KD----RSV--------GSYRLLILD-G-----------------------------HESH--------------------------------H------S--AEFMRYC---------------EERK----------------------I-------------IPL-CM----P-----AHAS--------H------------L---LQPLDIG-----CFGPLKK--
>EGU75023.1_Fusarium_oxysporum
IWNF-DETGFMMGMI-------------------SAG-------------KVVTSA-E------------------RR------GR-PKSVQPGSREWVTVIEA---GN-A-E---------G-QSIPPFI-IVTG----KHH-LRNWY------EG---S-SL----P------------A-------------------------DWAIATT-PNGWTNNDTG----LD----------WLKH-FDKHT--------IN----RSV--------GSYRLLILD-G-----------------------------HESH--------------------------------H------S--TDFEAYC---------------KEKN----------------------I-------------IPL-YM----P-----PHSS--------H------------L---LQPLDVG-----CFGPLKR--
>EGU76713.1_Fusarium_oxysporum
-----DEVGMIEGI--------G-----------MNG-------------LFLGHR-D------------------K--------KSVLIRQPGSRSWITILEC---IS-A-T---------G-KVLRPTV-IFKG----KTV-QQQHF-----PE------DL-DFLV--------------------------------------NWEFACS-EKGWTSNKLA----LI----------WLRKVFIPST--------QP----ENK--------NERRLLILD-G-----------------------------HGSH--------------------------------T------T--EEFLWEC---------------YDNN----------------------I-------------YLL-FL----P-----AHAS--------H------------V---LQPLDVA-----VFGPL----
>EGU80857.1_Fusarium_oxysporum
IWNF-DETGFMMGVI-------------------EPG-------------IVVTSS-H------------------RQ------GR-PKQVQPGNREWITVIEG---IN-A-E---------G-QSIPPFI-IGAG----KDH-LANWY------QE---C-DL----P------------G-------------------------DWVIALS-ENGWTNNKLG----LE----------WLKH-FNRAT--------AK----RSV--------GSYRLLILD-G-----------------------------HESH--------------------------------H------S--VEFEEYC---------------KENK----------------------I-------------ITL-CM----P-----AHAS--------H------------L---LQPLDVG-----CFGPLKK--
>EGU81665.1_Fusarium_oxysporum
IYNF-DATGFMMGMI-------------------STG-------------KVATGA-E------------------RR------GK-PKSVQLGNREWVTVIQA---IN-A-K---------G-WAIPPFI-VVAG----KHH-LRNWY------EG---S-SL----P------------T-------------------------DWAIATT-QNGWTDNETG----LN----------WLKH-FREHT--------NN----QSV--------GTYRLLILD-G-----------------------------HESH--------------------------------H------S--ADFEAYC---------------KEKK----------------------I-------------IPL-RM----P-----PHSS--------H------------L---LQPLDVG-----CFGPPKK--
>EGU82053.1_Fusarium_oxysporum
IYNF-DETGFLMGMI-------------------ASG-------------MVVTGS-E------------------RR------SK-PKSVQPGNREWITVIQA---IN-A-E---------G-QAIQPFI-IGAG----QYH-LANWY------QD---S-NL----P------------G-------------------------DWAIATT-QNGWTDNKTG----LE----------WLKH-FDRCT--------AK----RSN--------SRYRLLILD-G-----------------------------HESH--------------------------------H------S--IEFERYC---------------EEKK----------------------I-------------IRL-CM----P-----PHSS--------H------------L---LQPLDVG-----CFSLLKK--
>EGU82579.1_Fusarium_oxysporum
-----DEVGMIEGI--------G-----------MNG-------------LFLGHK-D------------------K--------KSVLIRQPGSRSWITILEC---IS-A-T---------G-KVLRPTV-IFKG----KTV-QQQHF-----PE------DL-DFLD--------------------------------------DWEFSCS-ENGWTSNKLA----LV----------WLRKVFIPST--------QP----ENK--------NEPRLLILD-G-----------------------------HGSH--------------------------------M------T--EEFLWEC---------------YNNN----------------------I-------------YLL-FL----P-----AHAS--------H------------V---LQPLDVA-----VFGPL----
>EGU84556.1_Fusarium_oxysporum
IYNF-DETGFMMGMI-------------------ASG-------------MVVTGA-E------------------RR------GR-PKSVQPRNREWVTVIQA---IN-A-E---------G-RAIQPFI-VVAG----QYH-LANWY------QE---S-NL----P------------G-------------------------DWAIATS-QNGWTDNEIG----LE----------WLKH-FDRYT--------AK----RSN--------SRYRLLILD-G-----------------------------HESH--------------------------------H------S--LGFEEYC---------------KENK----------------------I-------------ITL-CM----P-----PHSS--------H------------L---LQPLDVG-----CFSLLKK--
>EGU85068.1_Fusarium_oxysporum
IWNF-DETGFMMGII-------------------EPG-------------TVVTGS-H------------------RQ------GL-PKKVQPGNREWITVIEG---IN-A-E---------G-QSIPPFI-IGAG----KDH-LANWY------EE---C-DL----P------------G-------------------------DWVIALS-ENGWTNNNLG----LE----------WLKH-FDRAT--------AK----RTN--------SRYRLLILD-G-----------------------------HESH--------------------------------H------S--VEFEGYC---------------KENK----------------------I-------------ITL-CM----P-----AHAS--------H------------L---LQPLDVG-----CFGPLKK--
>EGU85277.1_Fusarium_oxysporum
IWNF-DETGFMMGMI-------------------STG-------------KVVTSA-E------------------RR------GR-PKSVQPGSREWVTVVEA---IG-A-E---------G-QSIPPFI-IVTG----KHH-LRNWY------EG---S-SL----P------------T-------------------------DWAIATT-PNGWTNNETG----LD----------WLKH-FDQHT--------TN----RST--------GPYRLLILD-G-----------------------------HESH--------------------------------H------S--ADFEAYC---------------KEKN----------------------I-------------ITL-CM----P-----PHSS--------H------------L---LQPLDVG-----CFGPLKK--
>EGU86185.1_Fusarium_oxysporum
IWNF-DETGFMMGKI-------------------SSG-------------IVITSS-E------------------RR------EN-PKSVQPGNREWATVIQA---IN-A-E---------G-QAIDPFI-VVAG----EYH-LQNWY------EE---S-NL----P------------A-------------------------TWVIATT-ENGWTDNETG----LD----------WLKH-FNQAT--------TN----RST--------GPYRLLILD-G-----------------------------HGSH--------------------------------R------S--ADFQVYC---------------EENN----------------------I-------------ITL-CM----P-----PHSS--------H------------L---LQPLDIS-----CFGPLKR--
>EHH60111.1_TIGD7_Macaca_fascicularis
LYSG-DETDLFWKSM-----------P----E--NS---------------QASRK-D----------------ICLP------G-K-----KINKERLSALLC---AN-A-D---------GTHKLKSII-IGKS-------------------KL-----------P---------KSVKE-------D-----------TST-LPVIYKPS-KDVWFTRELF----SE----------WFFQNFVPE-VRHFQLNVLRF-HEEDI---------R-ALLLLD-S-----------------------------CPAH--------------------------------------PS--SESLTS----------------EDGR----------------------I-------------KCM-FF----P-----HNTS--------T------------L---IQPMNQG-----VILSCKR--
>EIT76332.1_Aspergillus_oryzae
IYNF-DETGFAMGLI-------------------AAA-------------K-----------------------------------------PGNREWVTAIEC---IS-S-N---------G-WALPSCI-IFKG----KVH-MEAWY------EN---D-KI----P------------S-------------------------DWRIEIS-PNGWTSNEIG----LR----------WLQNHFIPYI--------TG----RSV--------GKYRLLVLD-G-----------------------------HDSY--------------------------------L------T--PQFDQIC---------------VEND----------------------I-------------IPI-C-------------------------------------------------------------
>EKV05399.1_Penicillium_digitatum
IYNF-DETGFAMGLT-------------------ATA-------------KVITRS-E------------------YY------GR-RSLLQPGNREWVTAIEC---TN-A-S---------G-WALPPCI-IFKG----KVF-IESWF------DN------L----P------------N-------------------------DWRFEVS-PNGWTSDEIG----LR----------WLEKLFIPST--------YS----RTK--------GQYRLLILD-G-----------------------------HGSH--------------------------------L------T--PKFDELC---------------EKNN----------------------I-------------IPI-CM----P-----AHSS--------H------------L---LQPLDIG-----CFAVLKR--
>EKV06856.1_Penicillium_digitatum
IYNF-DETGFAMGLT-------------------ATA-------------KVITRS-E------------------YY------GR-RSLLQPGNREWVTAIEC---TN-A-S---------G-WALPPCI-IFKG----KVF-IESWF------DN------L----L------------N-------------------------DWRFEVS-PNGWTSDEIG----LR----------WLEKLFIPST--------YS----RTK--------GQYRLLILD-G-----------------------------HGSH--------------------------------L------T--PKFDELC---------------EKNN----------------------I-------------IPI-CM----P-----AHSS--------H------------L---LQPLDIG-----CFAVLKR--
>EKV14400.1_Penicillium_digitatum
IYNF-DETGFAMGLT-------------------ATA-------------KVITRS-E------------------YY------GR-RSLLQPGNREWVTAIEC---TN-A-S---------G-WALPPCI-IFKG----KVF-IESWF------DN------L----P------------N-------------------------DWRFEVS-PNGWTSDEIG----LR----------WLEKLFIPST--------YS----RTK--------GQYRLLILD-G-----------------------------HGSH--------------------------------L------T--PKFDELC---------------EKNN----------------------I-------------IPI-CM----P-----AHLS--------H------------L---LQPLDIG--------------
>EKV15754.1_Penicillium_digitatum
IYNF-DETGFAMGLT-------------------ATA-------------KVITRS-E------------------YY------GR-RSLLQPGNREWVTAIEC---TN-A-S---------G-WALPPCI-IFKG----KVF-IESWF------DN------L----P------------N-------------------------DWRFEVS-PNGWTSDEIG----LR----------WLEKLFIPST--------YS----RTK--------GQYRLLILD-G-----------------------------HGSH--------------------------------L------T--PKFDELC---------------EKNN----------------------I-------------IPI-CM----P-----AHSS--------H------------L---LQPPDIG-----CFAVLKR--
>EKV18915.1_Penicillium_digitatum
-----------MGLT-------------------ATA-------------KVITRS-E------------------YY------GR-RSLLQPGNREWVTAIEC---TN-A-S---------G-WALPPCI-IFKG----KVF-IESWF------DN------L----P------------N-------------------------DWRFEVS-PNGWTSDEIG----LR----------WLEKLFIPST--------YS----RTK--------GQYRLLILD-G-----------------------------HGSH--------------------------------L------T--PKFDELC---------------EKNN----------------------I-------------IPI-CM----P-----AHSS--------H------------L---LQPLDIG-----CFAVLKR--
>ELA25412.1_Colletotrichum_fructicola
-----DETGILEGK--------G-----------SNG-------------LVLGRS-E------------------T--------KSVRKKQPGSRAWVSKIEC---IS-A-E---------D-IPLYPLV-IYKG----KTV-QQQWF-----PL------DL-SLYA--------------------------------------GWEFTAT-ENGWTTDKTA----VE----------WLKRVFIPQS--------KP-----EGQ-------DEARLLILD-R-----------------------------HGSH--------------------------------T------T--TEFMWQC---------------YTHN----------------------I-------------YLL-FL----P-----PHSS--------H------------V---LQPLDQS-----VFS------
>ELT96079.1_Capitella_teleta
IFNV-DETGLTTV------------------H--KP--P-----------KVIAGR-G-----------------EKQ---------VGQVTSAERGVLVTMCGA--VN-A-L---------G-NSVPPFL-IFPR----VNF-RNHMV------QG---A-------P------------P--------GTLG--------VA---Q-------KSGWMNGEVF----IQ----------WMEH-FIQHS--------KPT---KETP----------VLLLLD-N-----------------------------HESH--------------------------------I------T--VASLDLA---------------KSNG----------------------I-------------VML-TF----N-----PH------------------------------------------------
>ELT98603.1_Capitella_teleta
IFNV-DETGLMTV------------------Q--KP--P-----------KVIAAK-G-----------------VKQ---------IGQITSAERGVLVTMVGC--IN-A-Q---------G-NSIPPLL-VFPR----VNF-KEHML------HG---S-------P------------P--------GTVG--------VA---K-------PSGWITKDLF----LQ----------WMDH-FIQHA--------SSS---KENP----------TLLLLD-N-----------------------------HESH--------------------------------C------S--IAAIDKA---------------RDAG----------------------I-------------TLL-SF----P-----PHCS--------H------------K---LQPLDRT-----VYGPLKT--
>ELU01728.1_Capitella_teleta
IFNV-DETGLMTV------------------Q--KP--P-----------KVISAK-G-----------------VKQ---------IGQITSAERGVLVTMVGC--IN-A-Q---------G-NSIPPLL-VFPR----VNF-KEHML------HG---S-------P------------P--------GTVG--------VA---K-------PSGWITKDLF----LQ----------WMDH-FIQHA--------SSS---KENP----------TLLLLD-N-----------------------------HESH--------------------------------C------S--IAAIDKA---------------RDAG----------------------I-------------TLL-SF----P-----PHCS--------H------------K---LQPLDRT-----VYGPLKT--
>ELU05857.1_Capitella_teleta
IFNV-DETGLMTV------------------Q--KP--P-----------KVIAAK-G-----------------VKQ---------VGQITSAERGVLVTMVGC--IN-A-Q---------G-NSIPPLL-VFPR----VNF-KEHML------HG---S-------P------------P--------GTVG--------VA---N-------PSGWITKDLF----LQ----------WMDH-FIQHA--------SSS---KENP----------TLLLLD-N-----------------------------HESH--------------------------------C------S--IAAIDKA---------------RDAG----------------------I-------------TLL-SF----P-----PHCS--------H------------K---LQPLDRT-----IYGPLKK--
>ELU08511.1_Capitella_teleta
IFNV-DETGLTTV------------------H--KP--P-----------KVIAGR-G-----------------EKQ---------VGQVTSAER-VLVTMCGA--VN-A-L---------G-NSVPPFL-IFPR----VNF-RNHMV------QG---A-------P------------P--------GTLG--------VA---Q-------KSGWMNGEVF----IQ----------WMEH-FIQHS--------KPT---KETP----------VLLLLD-N-----------------------------HESH--------------------------------I------T--VASLDLA---------------KSNG----------------------I-------------VML-TF----P-----PHCS--------H------------K---LQPLDRS-----VYGPLKK--
>ELU14366.1_Capitella_teleta
IFNV-DETGLMTV------------------Q--KP--P-----------KVIAAK-G-----------------VKQ---------IGQITSAERGVLVTMVGC--IN-A-Q---------G-NSIPPLL-VFPR----VNF-KEHML------HG---S-------P------------P--------GTVG--------VA---K-------PSGWITKDLF----LQ----------WMDH-FIQHA--------SSS---KENP----------TLLLLD-N-----------------------------HESH--------------------------------C------S--IAAIDKA---------------RDAG----------------------I-------------TLL-SF----P-----PHCS--------H------------K---LQPLDRT-----VYGPLKT--
>ELU17960.1_Capitella_teleta
IFNV-DETGLMTV------------------Q--KP--P-----------KVIAAK-G-----------------VKQ---------VGQITSAERGVLVTMVGC--IN-A-Q---------G-NSIPPLL-VFPR----VNF-KEHML------HG---S-------P------------P--------GTVG--------VA---N-------PSGWITKDLF----LQ----------WMDH-FIQHA--------SSS---KENP----------TLLLLD-N-----------------------------HESH--------------------------------C------S--IAAIDKA---------------RDAG----------------------I-------------TLL-SF----P-----PHCS--------H------------K---LQPLDRT-----VYGPLKK--
>ELU18081.1_Capitella_teleta
IFNV-DETGLMTV------------------Q--KP--P-----------KVIAAK-G-----------------VKQ---------IGQITSAERGVLVTMVGC--IN-A-Q---------G-NSIPPLL-VFPR----VNF-KEHIL------HG---S-------P------------P--------ETVG--------VA---N-------PSGWITKDLF----LQ----------WMDH-FIQHA--------SSS---KENP----------TLLLLD-N-----------------------------HESH--------------------------------C------S--IAAIDKA---------------RDAG----------------------I-------------TLL-SF----P-----PHCS--------H------------K---LQPLDRT-----VYGPLKT--
>EMT60419.1_Fusarium_oxysporum
-----DEVGMMEGI--------G-----------MNG-------------LFLGHQ-S------------------K--------KSVLIRQPGSRAWITILEC---IS-A-T---------G-KVLRPTV-IFKG----KTV-QQQHF-----PE------DL-DFLD--------------------------------------DWEFACS-DKGWTSNKLA----LV----------WLRKVFIPST--------QP----ENP--------KEPRLLILD-G-----------------------------HGSH--------------------------------V------T--EEFLWEC---------------YDNN----------------------I-------------YLL-FL----P-----AHAS--------H------------V---LQPLDVA-----VFGPL----
>EMT60553.1_Fusarium_oxysporum
-----DEVGMMEGI--------G-----------MNG-------------LFLGHQ-S------------------K--------KSVLIRQPGSRAWITILEC---IS-A-T---------G-KVLRPTV-IFKG----KTV-QQQHF-----PE------DL-DFLD--------------------------------------DWEFACS-DKGWTSNKLA----LV----------WLRKVFIPST--------QP----ENP--------KEPRLLILD-G-----------------------------HGSH--------------------------------V------T--EEFLWEC---------------YDNN----------------------I-------------YLL-FL----P-----AHAS--------H------------V---LQPLDVA-----VFGPL----
>EMT61361.1_Fusarium_oxysporum
-----DEVGMMEGI--------G-----------MNG-------------LFLGHQ-S------------------K--------KSVLIRQPGSRAWITILEC---IS-A-T---------G-KVLRPTV-IFKG----KTV-QQQHF-----PE------DL-DFLD--------------------------------------DWEFACS-DKGWTSNKLA----LV----------WLRKVFIPST--------QP----ENP--------KEPRLLILD-G-----------------------------HGSH--------------------------------V------T--EEFLWEC---------------YDNN----------------------I-------------YLL-FL----P-----AHAS--------H------------V---LQPLDVA-----VFGPL----
>EMT62595.1_Fusarium_oxysporum
-----DEVGMMEGI--------G-----------MNG-------------LFLGHQ-S------------------K--------KSVLIRQPGSRAWITILEC---IS-A-T---------G-KVLRPTV-IFKG----KTV-QQQHF-----PE------DL-DFLD--------------------------------------DWEFACS-DKGWTSNKLA----LV----------WLRKVFIPST--------QP----ENP--------KEPRLLILD-G-----------------------------HGSH--------------------------------V------T--EEFLWEC---------------YDNN----------------------I-------------YLL-FL----P-----AHAS--------H------------V---LQPLDVA-----VFGPL----
>EMT63314.1_Fusarium_oxysporum
-----DEVGMMEGI--------G-----------LNG-------------LFLGCK-D------------------K--------KSVLIRQPGSRSWITILEC---IS-A-T---------G-KVLRPLV-IFKG----KTV-QQQHF-----PE------KL-DFLE--------------------------------------DWEFTCS-EKGWTNNHIA----LI----------WLKTVFIPST--------KP----ENP--------KEPRLLILD-G-----------------------------HGSH--------------------------------M------T--EDFLFEC---------------YNNN----------------------I-------------FVL-FL----P-----AHAS--------H------------V---LQPLDVA-----VFGPL----
>EMT63768.1_Fusarium_oxysporum
-----DEVGMMEGI--------G-----------MNG-------------LFLGHQ-S------------------K--------KSVLIRQPGSRAWITILEC---IS-A-T---------G-KVLRPTV-IFKG----KTV-QQQHF-----PE------DL-DFLD--------------------------------------DWEFACS-DKGWTSNKLA----LV----------WLRKVFIPST--------QP----ENP--------KEPRLLILD-G-----------------------------HGSH--------------------------------V------T--EEFLWEC---------------YDNN----------------------I-------------YLL-FL----P-----AHAS--------H------------V---LQPLDVA-----VFGPL----
>EMT63875.1_Fusarium_oxysporum
-----DEVGMMEGI--------G-----------MNG-------------LFLGHQ-S------------------K--------KSVLIRQPGSRAWITILEC---IS-A-T---------G-KVLRPTV-IFKG----KTV-QQQHF-----PE------DL-DFLD--------------------------------------DWEFACS-DKGWTSNKLA----LV----------WLRKVFIPST--------QP----ENP--------KEPRLLILD-G-----------------------------HGSH--------------------------------V------T--EEFLWEC---------------YDNN----------------------I-------------YLL-FL----P-----AHAS--------H------------V---LQPLDVA-----VFGPL----
>EMT63885.1_Fusarium_oxysporum
-----DEVGMMEGI--------G-----------MNG-------------LFLGHQ-S------------------K--------KSVLIRQPGSRAWITILEC---IS-A-T---------G-KVLRPTV-IFKG----KTV-QQQHF-----PE------DL-DFLD--------------------------------------DWEFACS-DKGWTSNKLA----LV----------WLRKVFIPST--------QP----ENP--------KEPRLLILD-G-----------------------------HGSH--------------------------------V------T--EEFLWEC---------------YDNN----------------------I-------------YLL-FL----P-----AHAS--------H------------V---LQPLDVA-----VFGPL----
>EMT65385.1_Fusarium_oxysporum
-----DEVGMMEGI--------G-----------MNG-------------LFLGHQ-S------------------K--------KSVLIRQPGSRAWITILEC---IS-A-T---------G-KVLRPTV-IFKG----KTV-QQQHF-----PE------DL-DFLD------------D--------W-----------EFA-YDWEFACS-DKGWTSNKLA----LV----------WLRKVFIPST--------QP----ENP--------KEPRLLILD-G-----------------------------HGSH--------------------------------V------T--EEFLWEC---------------YDNN----------------------I-------------YLL-FL----P-----AHAS--------H------------V---LQPLDVA-----VFGPL----
>EMT65583.1_Fusarium_oxysporum
-----DEVGMMEGI--------G-----------MNG-------------LFLGHQ-S------------------K--------KSVLIRQPGSRAWITILEC---IS-A-T---------G-KVLRPTV-IFKG----KTV-QQQHF-----PE------DL-DFLD--------------------------------------DWEFACS-DKGWTSNKLA----LV----------WLRKVFIPST--------QP----ENP--------KEPRLLILD-G-----------------------------HGSH--------------------------------V------T--EEFLWEC---------------YDNN----------------------I-------------YLL-FL----P-----AHAS--------H------------V---LQPLDVA-----VFGPL----
>EMT66467.1_Fusarium_oxysporum
-----DEVGMMEGI--------G-----------MNG-------------LFLGHQ-S------------------K--------KSVLIRQPGSRAWITILEC---IS-A-T---------G-KVLRPTV-IFKG----KTV-QQQHF-----PE------DL-DFLD--------------------------------------DWEFACS-DKGWTSNKLA----LV----------WLRKVFIPST--------QP----ENP--------KEPRLLILD-G-----------------------------HGSH--------------------------------V------T--EEFLWEC---------------YDNN----------------------I-------------YLL-FL----P-----AHAS--------H------------V---LQPLDVA-----VFGPL----
>EMT66975.1_Fusarium_oxysporum
-----DEVGMMEGI--------G-----------MNG-------------LFLGHQ-S------------------K--------KSVLIRQPGSRAWITILEC---IS-A-T---------G-KVLRPTV-IFKG----KTV-QQQHF-----PE------DL-DFLD--------------------------------------DWEFACS-DKGWTSNKLA----LV----------WLRKVFIPST--------QP----ENP--------KEPRLLILD-G-----------------------------HGSH--------------------------------V------T--EEFLWEC---------------YDNN----------------------I-------------YLL-FL----P-----AHAS--------H------------V---LQPLDVA-----VFGPL----
>EMT67193.1_Fusarium_oxysporum
------------------------------------------------------------------------------------------------SWITILEC---IS-A-T---------G-KVLRPLV-IFKG----KTV-QQQHF-----PE------KL-DFLE--------------------------------------DWEFTCS-EKGWTNNHIA----LI----------WLKTVFIPST--------KP----ENP--------KEPRLLILD-G-----------------------------HGSH--------------------------------M------T--EDFLFEC---------------YNNN----------------------I-------------FVL-FL----P-----AHAS--------H------------V---LQPLDVA-----VFGPL----
>EMT68087.1_Fusarium_oxysporum
-----DEVGMMEGI--------G-----------MNG-------------LFLGHQ-S------------------K--------KSVLIRQPGSRAWITILEC---IS-A-T---------G-KVLRPTV-IFKG----KTV-QQQHF-----PE------DL-DFLD--------------------------------------DWEFACS-DKGWTSNKLA----LV----------WLRKVFIPST--------QP----ENP--------KEPRLLILD-G-----------------------------HGSH--------------------------------V------T--EEFLWEC---------------YDNN----------------------I-------------YLL-FL----P-----AHAS--------H------------V---LQPLDVA-----VFGPL----
>EMT69801.1_Fusarium_oxysporum
-WNF-DETGFMMGMI-------------------SAG-------------KVVTSA-E------------------RR------GR-PKSVQPGSREWVTVIEA---AN-A-E---------G-QSIPPFI-IVTG----KHH-LRNWY------EG---S-SL----P------------A-------------------------DWAIATT-PNGWTNNDTG----LD----------WLKH-FDKYT--------IN----RSV--------GSYRLLILD-G-----------------------------HESH--------------------------------H------L--TDFEAYC---------------KEKN----------------------I-------------IPL-YM----P-----PHSS--------H------------L---LQPLDIG-----CFGPLKR--
>EMT70615.1_Fusarium_oxysporum
-----DEVGMMEGI--------G-----------MNG-------------LFLGHQ-S------------------K--------KSVLIRQPGSRAWITILEC---IS-A-T---------G-KVLRPTV-IFKG----KTV-QQQHF-----PE------DL-DFLD--------------------------------------DWEFACS-DKGWTSNKLA----LV----------WLRKVFIPST--------QP----ENP--------KEPRLLILD-G-----------------------------HGSH--------------------------------V------T--EEFLWEC---------------YDNN----------------------I-------------YLL-FL----P-----AHAS--------H------------V---LQPLDVA-----VFGPL----
>EMT70775.1_Fusarium_oxysporum
-----DEVGMMEGI--------G-----------MNG-------------LFLGHQ-S------------------K--------KSVLIRQPGSRAWITILEC---IS-A-T---------G-KVLRPTV-IFKG----KTV-QQQHF-----PE------DL-DFLD--------------------------------------DWEFACS-DKGWTSNKLA----LV----------WLRKVFIPST--------QP----ENP--------KEPRLLILD-G-----------------------------HGSH--------------------------------V------T--EEFLWEC---------------YDNN----------------------I-------------YLL-FL----P-----AHAS--------H------------V---LQPLDVA-----VFGPL----
>EMT70928.1_Fusarium_oxysporum
-----DEVGMMEGI--------G-----------MNG-------------LFLGHQ-S------------------K--------KSVLIRQPGSRAWITILEC---IS-A-T---------G-KVLRPTV-IFKG----KTV-QQQHF-----PE------DL-DFLD--------------------------------------DWEFACS-DKGWTSNKLA----LV----------WLRKVFIPST--------QP----ENP--------KEPRLLILD-G-----------------------------HGSH--------------------------------V------T--EEFLWEC---------------YDNN----------------------I-------------YLL-FL----P-----AHAS--------H------------V---LQPLDVA-----VFGPL----
>EMT72540.1_Fusarium_oxysporum
IWNF-DEAGFMMGVI-------------------EPG-------------TVVTSS-H------------------RR------GR-PKQVQPGNREWITVIEG---IN-A-E---------G-QSIPPFI-IGAG----KDH-LANWY------QE---C-DL----P------------G-------------------------DWVIALS-EKGWTDNKLG----LE----------WLKH-FDRAT--------AK----RTN--------SRYRLLILD-G-----------------------------HESH--------------------------------H------S--VEFEEYC---------------KKNK----------------------I-------------ITL-CM----P-----AHAS--------H------------L---LQPLDVG-----CFGPLKK--
>EMT72990.1_Fusarium_oxysporum
IWNF-DETGFMMGVI-------------------APG-------------IVVISS-H------------------RQ------GR-PKQIQPGNREWITVIEG---IN-A-E---------G-QSIPPFI-IGAG----KDH-LANWY------QE---C-DL----P------------G-------------------------DWVIALS-ENGWTNNKLG----LE----------WLKH-FNRAT--------AK----RSV--------GSYRLLILD-G-----------------------------HESH--------------------------------H------S--VEFEEYC---------------KENK----------------------I-------------ITL-CM----P-----AHAS--------H------------L---LQPLDVG-----CFGPLKK--
>EMT73497.1_Fusarium_oxysporum
-----DEGGIMAGF--------G-----------LDS-------------LVIGSS-D------------------P-------KKKAMLKGVQSRTWTSFIEA---VT-A-T---------G-RALKPGI-IFKG----KEL-QKQWF-----LN------EF-ELIA--------------------------------------DWHYITS-PNGWTDNHIA----LE----------WLKDVYLPQT--------EP----RDS--------SDARLIILD-G-----------------------------HGSH--------------------------------A------Q--DEWMATC---------------FLNN----------------------V-------------YCC-YL----P-----AHCS--------H------------G---LQPLDNG-----IFN------
>EMT73522.1_Fusarium_oxysporum
IWNF-DETGFMMGLI-------------------MAG-------------MAVTGS-E------------------RQ------GR-PKSVQPGNREWITVIQA---IN-A-E---------G-QSIAPFI-IGAG----QYH-LANWY------QE---S-NL----P------------G-------------------------DWAIATS-QNGWTNNELG----LE----------WLKH-FDRST--------TK----RSN--------ARYRLLILD-G-----------------------------HESH--------------------------------H------S--TDFEKYC---------------KDNK----------------------I-------------ITL-FM----P-----AHAS--------H------------L---LQPLDVG-----CFAVLKK--
>EMT73523.1_Fusarium_oxysporum
IWNF-DETGFMMGLI-------------------MAG-------------MAVTGS-E------------------RQ------GR-PKSVQPGNREWITVIQA---IN-A-E---------G-QSIAPFI-IGAG----QYH-LANWY------QE---S-NL----P------------G-------------------------DWAIATS-QNGWTNNELG----LE----------WLKH-FDRST--------TK----RSN--------ARYRLLILD-G-----------------------------HESH--------------------------------H------S--TDFEKYC---------------KDNK----------------------I-------------ITL-FM----P-----AHAS--------H------------L---LQPLDVG-----CFAVLKK--
>EMT73942.1_Fusarium_oxysporum
IWNF-DETGFMMGAI-------------------MAG-------------MVVTGS-E------------------RQ------GR-PKSVQPGNREWITVIQA---IN-A-E---------G-QSIAPFI-IGAG----QYH-LANWY------RE---C-NL----P------------G-------------------------DWVIATS-QNGWTNNQLG----LH----------WLKH-FDRST--------TN----RST--------GPYRLLILD-G-----------------------------HESH--------------------------------H------S--ADFERYC---------------EENK----------------------I-------------ITL-CM----P-----AHAS--------H------------L---LQPLDVG-----CFGPLKK--
>EMT74286.1_Fusarium_oxysporum
-----DEVGMMEGI--------G-----------MNG-------------LFLGHQ-S------------------K--------KSVLIRQPGSRAWITILEC---IS-A-T---------G-KVLRPTV-IFKG----KTV-QQQHF-----PE------DL-DFLD--------------------------------------DWEFACS-DKGWTSNKLA----LV----------WLRKVFIPST--------QP----ENP--------KEPRLLILD-G-----------------------------HGSH--------------------------------V------T--EEFLWEC---------------YDNN----------------------I-------------YLL-FL----P-----AHAS--------H------------V---LQPLDVA-----VFGPL----
>EMT74659.1_Fusarium_oxysporum
-----DEVGMMEGI--------G-----------MNG-------------LFLGHQ-S------------------K--------KSVLIRQPGSRAWITILEC---IS-A-T---------G-KVLRPTV-IFKG----KTV-QQQHF-----PE------DL-DFLD--------------------------------------DWEFACS-DKGWTSNKLA----LV----------WLRKVFIPST--------QP----ENP--------KEPRLLILD-G-----------------------------HGSH--------------------------------V------T--EEFLWEC---------------YDNN----------------------I-------------YLL-FL----P-----AHAS--------H------------V---LQPLDVA-----VFGPL----
>ENH63620.1_Fusarium_oxysporum
-----DEVGMMEGI--------G-----------MNG-------------LFLGHQ-S------------------K--------KSVLIRQPGSRAWITILEC---IS-A-T---------G-KVLRPTV-IFKG----KTV-QQQHF-----PE------DL-DFLD--------------------------------------DWEFACS-DKGWTSNKLA----LV----------WLRKVFIPST--------QP----ENP--------KEPRLLILD-G-----------------------------HGSH--------------------------------V------T--EEFLWEC---------------YDNN----------------------I-------------YLL-FL----P-----AHAS--------H------------V---LQPLDVA-----VFGPL----
>ENH66637.1_Fusarium_oxysporum
IYNF-DETGFMMGII-------------------ANG-------------MVVTGT-D------------------RR------GR-PKSVQPGNREWVTVIQA---IN-A-E---------G-WAIQPFI-VVAG----QYH-LANWY------QE---S-NL----P------------G-------------------------DWAIATT-HNGWTDNETG----LE----------WLKH-FNRHT--------SI----RSN--------GRYRLLILD-G-----------------------------HESH--------------------------------H------S--VDFEKYC---------------EENK----------------------I-------------ITL-CM----P-----PHSS--------H------------L---LQPLDVG-----CFGPLKK--
>ENH67172.1_Fusarium_oxysporum
-----DEVGMMEGI--------G-----------MNG-------------LFLGHQ-S------------------K--------KSVLIRQPGSRAWITILEC---IS-A-T---------G-KVLRPTV-IFKG----KTV-QQQHF-----PE------DL-DFLD--------------------------------------DWEFACS-DKGWTSNKLA----LV----------WLRKVFIPST--------QP----ENP--------KEPRLLILD-G-----------------------------HGSH--------------------------------V------T--EEFLWEC---------------YDNN----------------------I-------------YLL-FL----P-----AHAS--------H------------V---LQPLDVA-----VFGPL----
>ENH68388.1_Fusarium_oxysporum
-----DEVGMMEGI--------G-----------MNG-------------LFLGHQ-S------------------K--------KSVLIRQPGSRAWITILEC---IS-A-T---------G-KVLRPTV-IFKG----KTV-QQQHF-----PE------DL-DFLD--------------------------------------DWEFACS-DKGWTSNKLA----LV----------WLRKVFIPST--------QP----ENP--------KEPRLLILD-G-----------------------------HGSH--------------------------------V------T--EEFLWEC---------------YDNN----------------------I-------------YLL-FL----P-----AHAS--------H------------V---LQPLDVA-----VFGPL----
>ENH70917.1_Fusarium_oxysporum
IWNF-DETGFMMGLI-------------------MAG-------------MAVTGS-E------------------RQ------GR-PKSVQPGNREWITVIQA---IN-A-E---------G-QSIAPFI-IGAG----QYH-LANWY------QE---S-NL----P------------G-------------------------DWAIATS-QNGWTNNELG----LE----------WLKH-FDRST--------TK----RSN--------ARYRLLILD-G-----------------------------HESH--------------------------------H------S--TDFEKYC---------------KDNK----------------------I-------------ITL-FM----P-----AHAS--------H------------L---LQPLDVG-----CFAVLKK--
>ENH74639.1_Fusarium_oxysporum
-----DEVGMMEGI--------G-----------MNG-------------LFLGHQ-S------------------K--------KSVLIRQPGSRAWITILEC---IS-A-T---------G-KVLRPTV-IFKG----KTV-QQQHF-----PE------DL-DFLD--------------------------------------DWEFACS-DKGWTSNKLA----LV----------WLRKVFIPST--------QP----ENP--------KEPRLLILD-G-----------------------------HGSH--------------------------------V------T--EEFLWEC---------------YDNN----------------------I-------------YLL-FL----P-----AHAS--------H------------V---LQPLDVA-----VFGPL----
>EPS28527.1_Penicillium_oxalicum
IYNM-DETGLMWRKA-----------P----F--DS---------------LISL--P----------------NEP---------------RKDRARVCLILC---TN-A-T---------GADRIPLWA-IGHK-------------------AM-----------P---------EALR--------T-AN--------LKA-MECEWRHN-RKAWVDIHIM----SQ----------WLLMF-----YQHVG---SE----RRV------------LLLLD-D-----------------------------KPTH--------------------------------------TA-AMEATP-----------------PPSN----------------------V-------------HVQ-YF----P-----MNSS--------S------------LN-GRQPLRLG-----ITQHLKH--
>EXA29442.1_Fusarium_oxysporum
-----DEG--------------G-----------LDS-------------LVVGSA-D------------------P-------KRKAFLKGPQTRNWTSFIEA---IT-A-D---------G-RALTPGI-IFKG----KQL-QKQWF-----LD------EF-KQIA--------------------------------------DWYYITS-PNGWTDDHIG----IE----------WLERVYLPRT--------TP----ADD--------SDARLIILD-G-----------------------------HGSH--------------------------------A------T--DEWMATG---------------FLNN----------------------V-------------YCC-YL----P-----AHCS--------H------------G---LQPLDNG-----VFNA-----
>EXA30966.1_Fusarium_oxysporum
-----DEGGIMAGF--------G-----------LDS-------------LVIGSS-D------------------P-------RGKAFLKGSQSRTWTTFIEA---VT-A-D---------G-RLLKPGI-IFKG----KEL-QQQWF-----ID------EL-RGIA--------------------------------------DCYYITS-DNGWTDNHIA----VE----------WLKEVYLPQT--------QP----ADE--------SDARLIILD-G-----------------------------HGSH--------------------------------V------S--DEWMATC---------------FLNN----------------------V-------------YCC-YL----P-----AHCS--------H------------G---LQPLDNG-----VFN------
>EXA32087.1_Fusarium_oxysporum
-----DEGGIMAGF--------G-----------LDS-------------LVIGSS-D------------------P-------RRKAFLKGSQSRTWTTFIEA---VT-A-D---------G-RLLKPGI-IFKG----KEL-QQQWF-----ID------EL-RGIA--------------------------------------DWYYITS-DNGWTDNHIA----VE----------WLKEVYLPQT--------QP----ADE--------SDARLIILD-G-----------------------------HGSH--------------------------------V------S--DEWMATC---------------FLNN------------------------------------------------------------------------------------------------------
>EXA32107.1_Fusarium_oxysporum
-----DDGGIMTGF--------GKYSP-------LLL-------------VVVGSA-D------------------P-------KRKAFLKGPQTRNWTSFIEA---VT-A-D---------G-RALVPGI-IFKG----KEL-QKQWF-----LD------EF-KQIA--------------------------------------DWYYITS-PNGWTDNHIG----IE----------RIERVYLPQT--------TP----ADE--------SDARLIILD-G-----------------------------HGSH--------------------------------A------T--DEWMATC---------------FLNN----------------------V-------------YCC-YL----P-----AHCS--------H------------G---LQPLDNG-----VFN------
>EXA32211.1_Fusarium_oxysporum
-----DEGGIMAGF--------G-----------LDS-------------LVIGSS-D------------------P-------KKKAMLKGVQSRTWTSFIEA---VT-A-T---------G-RALKPGI-IFKG----KEL-QKQWF-----LN------EF-ELIA--------------------------------------DWHYITS-PNGWTDNHIA----LE----------WLKDVYLPQT--------EP----RDA--------SDARLIILD-G-----------------------------HGSH--------------------------------S------Q--DEWMATC---------------FLNN----------------------V-------------YCC-YL----P-----AHCS--------H------------G---LQPLDNG-----IFN------
>EXK24416.1_Fusarium_oxysporum
-----DEGGIMTGF--------G-----------LDS-------------LVVGSA-D------------------P-------KRKAFLKGPQTRNWTSFIEA---VT-A-D---------G-RALVPGI-IFKG----KEL-QKQWF-----LE------EF-NQIA--------------------------------------DWYYITS-PNGWTNNHIG----IE----------WLERVYLPQT--------TP----ADE--------SDARLIILD-G-----------------------------HGSH--------------------------------A------T--DEWMATC---------------FLNN----------------------V-------------YCC-YL----P-----AHCS--------H------------G---LQPLDNG-----VFNAL----
>EXK24419.1_Fusarium_oxysporum
-----DEGGIMAGF--------G-----------LDS-------------LVVGSS-D------------------P-------RKKAFLKGSQSRTWTSFIEA---VT-A-T---------G-RLLKPGI-IFKG----KEL-QQQWF-----ID------EL-KEVA--------------------------------------DWYYITS-DNGWTDNHIA----VE----------WLREVYLPQT--------QP----EDE--------SDARLIILD-G-----------------------------HRSH--------------------------------V------S--DEWMATC---------------FLNN----------------------V-------------YCC-YL----P-----AHCS--------H------------G---LQPLDNG-----VFNA-----
>EXK24648.1_Fusarium_oxysporum
----------------------------------------------------------------------------------------------TRNWTSFIEA---VT-A-D---------G-RALVPDI-TFKG----KGL-QKQWF-----LE------EF-KQIA--------------------------------------DWYYITS-PNGWTDD-IG----IE----------WLERVYLPQT--------IP----ADE--------SDARLIILD-G-----------------------------HGSH--------------------------------A------T--DEWMATC---------------FLNN----------------------V-------------YCC-HL----P-----AHCS--------H------------G---LQPLDNG-----VFNAL----
>EXK24712.1_Fusarium_oxysporum
-----DGGGIMAGF--------G-----------LDS-------------LVIGRS-D------------------P-------KKKAMLKGVQSRTWTSFIEG---VT-A-T---------G-RALKPGI-IFNG----KEL-QKQWF-----LN------EF-ELIA--------------------------------------DWHYITS-PNGWTNNHIA----LE----------WLKDIYLPQT--------EP----RDA--------SDAKLIILD-G-----------------------------HGSH--------------------------------A------Q--DEWMATC---------------F---------------------------------------------------------------------------------------------------------
>EXK26293.1_Fusarium_oxysporum
IWNF-DETGFMMGMI-------------------ESG-------------MVITSS-E------------------RR------GR-PKKVQPGNREWITVIEA---IN-A-E---------G-QSIAPFI-IGSG----QYH-LANWY------RE---C-DL----P------------G-------------------------DWVIALS-ENGWTNNQLG----LD----------WLKH-FDRST--------KD----RSV--------GSYRLLILD-G-----------------------------HESH--------------------------------H------S--AEFMRYC---------------EENK----------------------I-------------ITL-CM----P-----AHAS--------H------------L---LQPLDVG-----CFGPLKK--
>EXK76625.1_Fusarium_oxysporum
-----DEGGIMAGF--------G-----------LDS-------------LVIGSS-D------------------P-------KKKALLKGTQSRTWTSFIEA---VT-A-T---------G-RALKPGI-IFKG----KEL-QKQWF-----LD------EF-GLIA--------------------------------------DLYYITS-PNGWTDNHIT----LE----------WLKDVYLPQT--------EP----CDA--------SDARLIILD-G-----------------------------HGSH--------------------------------A------Q--DEWMATC---------------FLNN----------------------V-------------YCC-YL----L-----AHCS--------H------------G---LQPMDHG-----VFN------
>EXM15630.1_Fusarium_oxysporum
------EGGIMAGF--------G-----------LDN-------------LIIGSS-D------------------P-------KKKALLKGVQSRTWTSFIEA---IT-A-T---------G-RALKPGI-IFKG----KEL-QKQWF-----LN------EF-ELIA--------------------------------------DWHYITS-PNGWTDNHIA----LE----------WLKDVYLPQT--------EP----RDA--------SDARLIILD-G-----------------------------HGSH--------------------------------A------Q--DEWMATC---------------FLNN----------------------V-------------YCC-YL----P-----AHCS--------H------------G---LQPLDNG-----IFN------
>EXU94489.1_Metarhizium_robertsii
-----DEAGIMEGL--------G-----------ENG-------------LVVGSS-E------------------R--------RSVQKKTPGSRVWTSFIEC---VS-A-T---------G-RALPPLV-IFKG----KSV-QQQWF-----PH------DL-SYFK--------------------------------------DWQFTAT-KNGWTSDQTA----VE----------WLKKIFIPRT--------QP----SDP--------SERRLLVLD-G-----------------------------HGSH--------------------------------E------S--VDFMYLC---------------YQHK----------------------I-------------HLL-YL----P-----PHTS--------H------------V---LQPLDLS-----VFSPL----
>EXU95057.1_Metarhizium_robertsii
-----DEAGIVEGL--------G-----------ENG-------------LVVGSS-E------------------R--------RSVQKKTPGSRAWTSFIEF---VS-A-T---------G-CALPPLV-IFKG----KSV-QKQWF-----SH------DL-SYFK--------------------------------------DWQFTAT-KNGWTSDQTA----VE----------WLEKMFIPRT--------QP----FDP--------SEQRLLILD-G-----------------------------HGSH--------------------------------E------S--VDFMYLC---------------YQHK----------------------I-------------HLL-YL----P-----PHTS--------H------------V---LQPLDLS-----VFSPL----
>EXX53371.1_Rhizophagus_irregularis
--------------------------------------------------------------------------------------------------------------------------------------------------------------------------------------------------------------------------------------------------------------MKR--QN----CKI------------LLLAD-N-----------------------------APTH--------------------------------------LL-DETI-------------------QLSN----------------------I-------------KVY-FL----P-----PNTT--------A------------H---LQPLDAG-----IINSFKA--
>EXX62153.1_Rhizophagus_irregularis
IYNM-DKTGLFYRLE-----------P----D--RT---------------LATK-------------------RLA-------G-R-----KVNKERISIALC---AN-A-D---------GSHKLKPLI-IGKF-------------------EK-----------P---------RCFK--------N-IK--------IQS-MPMTYRNN-AKAWMITSLF----QE----------WIREF-----DHQVGLKHQG----QRV------------LLLLD-N-----------------------------CSSH-----------------------------------------KLD------------------GLTLQY----------------------T-------------NVH-FL----P-----LNTT--------S------------K---IQPMDAG-----VIMSFKR--
>EYB30540.1_Fusarium_graminearum
IWNF-DETGLMMGMI-------------------STR-------------KVVTRA-E------------------RR------GK-PKSVQPGNREWVTVIEG---IN-A-T---------G-WAIPPFI-IVTG----KHH-LRNWY------EG---S-SL----P------------A-------------------------DWAIATT-QNGWTNNETG----LK----------WLKH-FDEHT--------IN----RSV--------GQYRLLILD-G-----------------------------HESH--------------------------------R------S--ADFEAYC---------------KEKK----------------------I-------------ITL-CM----P-----AHAS--------H------------L---LQPLDVG-----CFGPLKM--
>EYE91013.1_Aspergillus_ruber
VYNM-DETGLFWRRA-----------P----S--TG---------------LSS---N----------------SLP-------G-I-----KKDKTRITLVAC---VN-C-T---------GADRLPLWI-IGNS-------------------KV-----------P---------RSLR--------G-LN--------IQA-LGGIWTSN-KKSWMTSLIM----KD----------WLLAF-----YAHIG---RQ----RSV------------LLIMD-N-----------------------------FPAH--------------------------------------IG-GVELAP-----------------PPTN----------------------I-------------RVQ-WL----P-----SNST--------S------------I---YQPLDQG-----ILQNMKV--
>EYE97591.1_Aspergillus_ruber
IWNF-DETGFAMGLC-------------------TTS-------------KVITAA-E------------------RS------EQ-PRTVIQGNREWVTIIEC---VG-S-N---------G-CSIPPVV-ILKG----KEH-QASWY------QG---S-AL----S------------Q-------------------------DWRLATS-QNGWTTDIMG----LR----------WLKEVFEPYS--------KH----YSV--------GSKRLLILD-G-----------------------------HSSH--------------------------------L------S--AEFDGFC---------------KEHA----------------------I-------------ICL-CM----P-----PHSS--------H------------L---LQPLDVG-----VFGPLKR--
>Flipper_Botytris_cinerea
-WNM-DEAGIIEGQ--------G-----------LNG-------------MVLGSS-K------------------R--------RFIQKKQPGSRTWTSFIEC---IS-A-T---------G-RALLPLV-IFKG----KTL-QQQWF-----PI------KL-DNYE--------------------------------------GWEFTAT-DNGWTTDSTG----LE----------WLKEVFIPQS--------AP----TRP--------KEARLLVLD-G-----------------------------HGSH--------------------------------E------T--TQFMLEC---------------FKNN----------------------I-------------HLL-FL----P-----PHTS--------H------------V---LQPPDLS-----IFLKKEY--
>Fot1_Fusarium_oxysporum
RYNA-DEGGIMEGQ--------G-----------VNG-------------LVIGSS-Q------------------ES------PNAVPVKTATVRTWTSIIEC---IS-A-V---------G-VVLHPLV-IFKA----KTI-QEQWF-----RRE-----FL-QKHL--------------------------------------GWQVTFS-KNGWTSNSIA----LE----------WLEKVFLPQT--------AP----ADP--------ADARLLIVD-G-----------------------------HGSH--------------------------------A------T--EQFMAKC---------------YLNN----------------------V-------------YLL-FL----P-----AHCS--------H------------V---LQPLDLG-----CFSSLKA--
>FOTYL_Yarrowia_lipolytica
--NM-DETGFQQGE--------G-----------RGG-------------QVVG----------------------LR------GEPAIQSVTGRSATTTVIET---VS-A-T---------G-KSTRALV-IFKG----KTV-QGQWF-------------------P------------K--------GSRA--------EDY-KDMVFEFS-DSGFTNNNTA----WK----------WLTQVFIPDT--------MP----KDKYGN--DAPHIRRILYMD-G-----------------------------HHSH--------------------------------T------Q--KRFLLKC---------------IEHN----------------------I-------------TTV-LL----P-----PHTS--------H------------I---TQPLDVG-----VFSSMKH--
>GAO81530.1_Aspergillus_udagawae
IYNF-DETGFAMGLI-------------------ATT-------------KVVTRA-N------------------MP------GK-PYLIQPGNREWVTTIEC---VN-T-T---------G-WVLPSCI-IFKG----KVH-IEGWY------QD---Q-AL----P------------P-------------------------DWRIEVS-QNGWTTDEIG----LR----------WLQKVFIPAT--------TS----RTV--------GRYRLLILD-G-----------------------------HGSH--------------------------------L------T--PGFDKAC---------------RDNN----------------------I-------------IAI-CM----P-----AHSS--------H------------L---LQPLDVG-----CFGPLKR--
>GAO91032.1_Aspergillus_udagawae
IYNF-DETGFAMGLV-------------------ATA-------------KVVTRA-E------------------ML------SR-PFLVQPGNREWVTSIEC---IN-S-T---------G-WVLPPCI-IFKG----KVH-IEGWY------QD---M-AL----P------------A-------------------------NWRIEVS-ENGWTTDQIG----LR----------WLQKVFIPAT--------TS----HTT--------GRYRLLILD-G-----------------------------HGSH--------------------------------L------T--PQFDQIC---------------SENN----------------------I-------------IPL-CM----P-----AHSS--------H------------L---LQPLDVG-----CFSPLKR--
>GBC12820.1_Rhizophagus_irregularis
IYNM-DETGLFYQLE-----------P----D--RT---------------LTTQ-------------------RLS-------G-R-----KKCKERLSVALC---SN-A-D---------GSHKLKPLI-IGKY-------------------AN-----------P---------RCFK--------N-IN--------IRN-LPMTYQNN-SKAWMLTTLF----QE----------WLQEF-----DYQVGIKHRR----QRI------------LLLFD-N-----------------------------CTSH-----------------------------------------KLE------------------NLTLSN----------------------V-------------EVC-FL----P-----PNTT--------S------------K---LQPMDAS-----II-------
>GBC16059.1_Rhizophagus_irregularis
IYNM-DETGLFYRLE-----------P----D--RT---------------LATR-------------------RIS-------G-R-----KKNKERLSIALC---AN-A-D---------GSHKLPPLI-IGKY-------------------AN-----------P---------RCFK--------N-IN--------IRN-LSMTYRNN-NKAWMLTTLF----QD----------WLRDF-----DRQVGQKHRG----QRV------------LLLLD-N-----------------------------CSSH-----------------------------------------KIE------------------GLNLLN----------------------V-------------DVH-FL----P-----PNTT--------S------------K---IQPMDSG-----IIMSFKK--
>GBC17128.1_Rhizophagus_irregularis
IYNM-DETGLFYQTR-----------S----N--TS---------------YKTS-------------------FW----------M-----KESKERLSIALC---SN-A-D---------GSHKLPPLI-IGKY-------------------AN-----------P---------RCFK--------N-IN--------IYN-LPMTYRNN-AKAWMLITIF----QE----------WLHEF-----DHQVALKHGG----QRV------------LLLLD-N-----------------------------CTSH-----------------------------------------KVE------------------NLALLH----------------------V-------------EIQ-FL----P-----PNTT--------S------------K---IQPMDAR-----II-------
>GBC19263.1_Rhizophagus_irregularis
IYNM-DETGFF--IE-----------P----D--RT---------------LATK-------------------RLS-------G-R-----KKSKERLSVALC---AN-A-D---------GSHKLPPLI-IGKY-------------------AN-----------P---------RCFK--------N-VN--------IGN-LPMSYRNN-AKAWMLATIF----QE----------WLQEF-----DYQVGIKHDK----QRV------------LLLLD-N-----------------------------CTSH-----------------------------------------KIN------------------NLVLEN----------------------V-------------EVY-FL----P-----SNTT--------S------------K---LQPMDSG-----IIMSFKK--
>GBC30513.1_Rhizophagus_irregularis
IYNM-DETRLFYRLE-----------P----D--RT---------------LATK-------------------RLS-------G-R-----KKSKEQLSVALY---AN-A-D---------GSHKLPPLI-IGKY-------------------AN-----------P---------RCFK--------N-VN--------IGN-LPMSYRNN-AKAWMLATIF----QE----------WLQEF-----DYQVGIKHDK----QRV------------LLLLD-N-----------------------------CTSH-----------------------------------------KIN------------------NLVLEN----------------------V-------------EVY-FL----P-----PNTT--------S------------K---LQPMNSG-----II-------
>GBC34673.1_Rhizophagus_irregularis
IYNM-DETGLFYRLE-----------P----D--RT---------------LVTQ-------------------RLS-------G-Q-----KKCKERLSVALC---SN-A-D---------GSYKLKPLI-IGKY-------------------AN-----------P---------RCFK--------N-IN--------IRN-LPMTYRNN-SKAWMLTTLF----QE----------WLQEF-----DYQVGIKHRR----QRV------------LLLLD-N-----------------------------CTSH-----------------------------------------KLE------------------NLTLSN----------------------V-------------EVC-FL----P-----PNTT--------S------------K---LQPMDAG-----IIMSFKK--
>GCB25563.1_Aspergillus_awamori
IYNF-DETGFAMGLI-------------------ATP-------------KVMTSS-Q------------------IA------GR-PSLIQPGNREWVTSIEC---IR-S-N---------G-VVLPSTL-IFKG----KTH-LKAWY------EG---R-SV----P------------S-------------------------TWRIEVS-DNGWTTDIIG----LR----------WLQKHFIPLI--------RG----KSV--------GKYSLLVFE-G-----------------------------HGSH--------------------------------L------T--PEFDQSC---------------TENN----------------------V-------------SPI-CM----P-----AHSS--------H------------L---LQPLDVG-----CFSVLKR--
>GCF57126.1_Paroedura_picta
MIAM-DETAVFMGQG-----------A----Q--RTIEQTGA-------SSIYLPS-----------------------------------TGYEGLRVTCILA---IH-L-D---------G-KKATPLI-VTKG-------------------KK-----------D------KMERV--------------------------SGIHVLET-EKAWCSQAVI----RK----------WFDLMLPLVS--------------RG---------GQRGLLVWD-S-----------------------------ASTHRAK----------------------------DM-----KN----------------------FLAERK----------------------IDQ-----------IMI-------P-----AGMT--------A------------Y---LQTLDIA-----INQPFRD--
>GEMINI1_EI_Entamoeba_invadens
--NV-DEIGFQ-------------DFA----D--STSVK-----------VFVPKTADVS--------------KIKIGV----GR------SGKRSSVICMIC---LD-------------GSLVCPGMV-ITNQ----KIH------------ID-----VL-RRFP--------------------------------------DVSFFQS-QTGFVTKQIF----SD----------WLLLVVVPFI--------ET----KRFLFH--LSRDTWALITLD-G-----------------------------FSGH-------------------------------DFE------------------------------TLKD----------------------I----LLD------HYI-IL-HKYT-----AHCS--------H------------L---IQPLDLC-----FFGNWKK--
>gi|1003756273|ref|XP_015711903.1|*Coturnix_japonica
IYNA-NITGLYWKLL-----------P----G------------------------------------------------------R-----TAPRQRVTVLLV---AN-L-T---------GTHKLKPLV-VGGL-------------------RD-----------P---------PSLCH------HN-----------QEK-FPAGYRYS-PEARLGPALL----RV----------WFYEDFVPC----VKRYLRRSCLQQK------------AVLLLT-S-----------------------------PPS-SGG--------RHHEDL---------------------PQ--LQ-------------------TPDGS----------------------I-------------RAL-FL----S-----KSPT--------GNS---STGGGSRI---PTPLEQG-----VVSAFKQ--
>gi|1008772992|ref|XP_006985387.2|*Peromyscus_maniculatus_bairdii
VFNV-KETGLLYRML-----------P----T--NT---------------FAFKG-E----------------TCS-------I-G-----KLCKDRITLAVG---SN-M-D---------GTEKLPLLI-IGKN-------------------RT-----------P---------RCFK--------G-IK--------S---LPVYYEAN-KMAWMTAAIF----EQ----------WMQKL-----DEKFQA--QQ----RRV------------VIFVD-S-----------------------------FPAH--------------------------------------PE--VK--------------------NLKS----------------------I-------------ELA-FF----P-----SCLS--------S------------G---FVAMKQG-----VIKSLKI--
>gi|1008772994|ref|XP_015859318.1|*Peromyscus_maniculatus_bairdii
VFNV-KETGLLYRML-----------P----T--NT---------------FAFKG-E----------------TCS-------I-G-----KLCKDRITLAVG---SN-M-D---------GTEKLPLLI-IGKN-------------------RT-----------P---------RCFK--------G-IK--------S---LPVYYEAN-KMAWMTAAIF----EQ----------WMQKL-----DEKFQA--QQ----RRV------------VIFVD-S-----------------------------FPAH--------------------------------------PE--VK--------------------NLKS----------------------I-------------ELA-FF----P-----SCLS--------S------------G---FVAMKQG-----VIKSLKI--
>gi|1011611501|gb|KYO46313.1|*Alligator_mississippiensis
VFNV-KETGLFYRML-----------P----N--NT---------------FAFKG-E----------------TCT-------V-G-----KLSKERITVAVG---TN-M-D---------GTEKLPLLV-IGKN-------------------KN-----------P---------HCFK--------D-VK--------S---LPVDYEAN-DMAWMTSEVF----EQ----------WMHKL-----DKRFQA--QQ----RRV------------VIFID-S-----------------------------FPAH--------------------------------------PE--VK--------------------NLKS----------------------V-------------ELV-FF----P-----SDSS--------S------------K---FIAMKQG-----VIKSLKV--
>gi|1012101759|ref|XP_015994706.1|*Rousettus_aegyptiacus
IYNA-NVTGLYWKLL-----------P----E--QAA-------------PL-------------------GAGGCGR--------------RWRGDRVTVLLA---AN-L-T---------GSHKLKPLV-IGQL-------------------PD-----------P---------PSLRH------HN-----------QDK-FPASYRYS-PDAWLSRPLL----RG----------WFFEEFVPG----VRRYLRRSCLQQK------------AVLLVA-H-----------------------------PPCPSPT-TRMPAL-EESEETHRRFR-PEPLGP---------PE-ELQ-------------------TPDGA----------------------V-------------RVL-FL----S-----KGSG--------RAH----------I---PAPLEQG-----VVAAFKQ--
>gi|1012122215|ref|XP_016000070.1|*Rousettus_aegyptiacus
VFNI-KETGLLYRML-----------P----T--NT---------------FAFKG-E----------------TCS-------I-G-----KLCKDRITLVVG---TN-M-D---------GSEKLPLLV-IGKN-------------------RN-----------P---------LCFK--------G-IK--------S---LPVYYEAN-RMAWMTSDIF----EQ----------WMRKL-----DEKFQA--QQ----RRV------------VIFVD-S-----------------------------FPAH--------------------------------------PE--VK--------------------NLKS----------------------I-------------ELA-FF----P-----SCLS--------S------------K---FIAMKQG-----VIKSLKI--
>gi|1012175166|ref|XP_016005866.1|*Rousettus_aegyptiacus
IFNA-DETGVFFQLL-----------P----Q--HT---------------LAAKG-D----------------HCR-------G-G-----KKAKQRLTALFC---CN-A-S---------GTEKMRPLI-VGRS-------------------AN-----------P---------QCLK--------N-VH--------S---LPCDYRAN-QWAWMTQDLF----NE----------WLLQM-----DARMKQ--AE----RRI------------LLLID-N-----------------------------CSAH--------------------------------------SM--LP--------------------RLER----------------------I-------------QVG-YL----P-----SNCT--------A------------V---LQPLNLG-----IIHTMKM--
>gi|1012211679|ref|XP_016015435.1|*Rousettus_aegyptiacus
IYNA-DETGLFWKCL-----------P----S--RT---------------SVIKG-KC---------------TVS-------G-Y-----KSVEERVTIMCC---AN-A-T---------GLHKLKLCV-VGKA-------------------KK-----------P---------RSFK--------S-TD--------TSN-LPVSYFSQ-KGAWMDLSIF----RQ----------WFDKIFVPQ----VREYLRS----KGLQEK--------AVLLLD-N-----------------------------SPTH--------------------------------------PNENVLRS------------------DDGQ----------------------I-------------FAK-YL----P-----PNVA--------S------------L---IQPSDQG-----VIATMKR--
>gi|1012216288|ref|XP_016016597.1|*Rousettus_aegyptiacus
IYGA-DQTGLFWKCL-----------P----S--RT---------------LALET-EH---------------STS-------G-Y-----RSSRERIIIMCC---AN-A-T---------GLHKLNLCV-VGKA-------------------KK-----------P---------RAFK--------G-AD--------LSN-LPVTYFSQ-KXVWIEHSVF----RQ----------WFEKYFVPQ----VQKHLKS----KGLLEK--------AVLLLD-F-----------------------------PPTH--------------------------------------PDEELLSS------------------DDGR----------------------I-------------IVK-YL----P-----PNVT--------S------------L---IQPMSQG-----VLATVKR--
>gi|1012243257|ref|XP_015974824.1|*Rousettus_aegyptiacus
VFGC-AEVPLLYRAV-----------P---------------------------------------------------------GRV-----GA-CDQVQVLLC---AN-S-R---------GTEKRRVLV-SGLQ-------------------AA-----------Q---------RCFF--------G-VS--------TEA-LPASYHPD------VDIPW----SE----------WLAQF-----DRDMGR--QG----RQV-----------ALLLAA-RV----------------------------------------------------------------------VE-ELAGLP-----------------GLCH----------------------V-------------RLL-PL----------CATG--------T----------------TPSLPGS-----VVRAFKA--
>gi|1016648667|ref|XP_016053272.1|*Miniopterus_natalensis
VFNI-KETGLLYRML-----------P----T--NT---------------FAFKG-E----------------TCS-------I-G-----KLCKDRITLVVG---TN-M-D---------GSEKLPLLI-IGKN-------------------RN-----------P---------HCFK--------G-IK--------S---LPVYYEAN-RMAWMTSDVF----EQ----------WMRKL-----DEKFQA--QQ----RRV------------VIFVD-S-----------------------------FPAH--------------------------------------PE--VK--------------------NLKS----------------------I-------------ELA-FF----P-----SCLS--------S------------K---FIAMKQG-----VIKSLKI--
>gi|1016663701|ref|XP_016058709.1|*Miniopterus_natalensis
IYGA-DQTGLFWKCL-----------P----S--RT---------------LVLET-EQ---------------NTS-------G-Y-----RSSRERIIIMCC---AN-A-T---------GLHKLNLCV-VGKA-------------------KR-----------P---------RAFK--------G-AD--------LSN-FPVTYFSQ-KSAWIEHSVF----RQ----------WFEKYFVPQ----VQKHLKS----KGLLEK--------AVLLLD-F-----------------------------PPAH--------------------------------------PNEELLSS------------------DDGR----------------------I-------------IVK-YL----P-----PNVT--------S------------L---IQPMNQG-----VLATVKR--
>gi|1016673092|ref|XP_016062211.1|*Miniopterus_natalensis
IYNA-DETGLFWKCL-----------P----S--RT---------------SVIKG-KC---------------TVS-------G-H-----KSI-DRVTIMCC---AN-A-T---------GLHKLKLCV-VGKA-------------------KK-----------P---------HSFK--------S-TD--------TSS-LPVSYFSQ-KGAWMDLSIF----RQ----------WFDKIFVPQ----VREHLRS----KGLQEK--------AVLLLD-N-----------------------------SPTH--------------------------------------PNENVLRS------------------DDGQ----------------------I-------------FAK-YL----P-----PNVA--------S------------L---IQPSGQG-----VIATMKR--
>gi|1016677897|ref|XP_016063898.1|*Miniopterus_natalensis
VFGC-AEVPLLYRAV-----------P---------------------------------------------------------GRV-----GT-GDQVQVLLC---AN-S-R---------GTEKRRVLV-SGPQ-------------------AA-----------P---------KCFF--------G-VS--------SEA-LPASYHPD------LGIPW----SE----------WLAQF-----DRDMGR--QG----RQV-----------ALLLAA-QV----------------------------------------------------------------------VE-KLAGLS-----------------GLCH----------------------V-------------RLL-PL----------SATS--------T----------------TPSLPSS-----VIWAFKA--
>gi|1016715417|ref|XP_016077515.1|*Miniopterus_natalensis
IYNA-NVTGLYWKLL-----------P----E--QAA-------------PL-------------------GARGCGP--------------RWRDDRVTVLLA---AN-L-T---------GSHKLKPLV-IGRL-------------------PD-----------P---------PSLRH------HN-----------QDK-FPASYRYS-PDAWLSRPLL----RG----------WFFEEFVPG----VKRYLRRSCLQQK------------AVLLVA-H-----------------------------PPCPSPA-ARMPAL-EEREETPRRFR-PEPLSH---------PE-ELQ-------------------TPDGA----------------------V-------------RVL-FL----S-----KGSS--------RAH----------I---PAPLEQG-----VVAAFKQ--
>gi|1020961923|ref|XP_016151625.1|*Ficedula_albicollis
IYNA-NITRLFWKLL-----------P----G---AG-------------------------------------IAAR--------R-----PARGERVTVLLA---AN-L-T---------GSHKLKPLV-VGGL-------------------RD-----------P---------ASLRH------HN-----------QEK-FPACYRYS-REARLAPALL----RA----------WFFEDFVPG----VKRFLRRSCLQQK------------AVLLLS-S-----------------------------APS-RSA--------PGAEDS------P--------------P---LQ-------------------TPDGS----------------------I-------------RAL-FL----S-----KGPS--------GSG---VAGAGGRI---PAPLEQG-----VVSAFKQ--
>gi|1022995209|ref|XP_016287556.1|*Monodelphis_domestica
IYNA-NVTGLYWKLL-----------P----E--QAA-------------PPG-EG-DP------------GSGG-----------R-----RWRGDRVTVLLA---AN-L-T---------GSHKLKPLV-IGQL-------------------PD-----------P---------PSLRH------HN-----------QDK-FPASYRYS-PDAWLSATLL----RG----------WFFEEFVPG----VRRYLRRSCLQQK------------AVLLVN-H-----------------------------HPGPRPQGPRPPSP-EESEEAGEQPRAAGGLGPG---PALCHPE-ELQ-------------------TPDGA----------------------V-------------RVL-FL----S-----KSSA--------RGK----------I---PAPLEQG-----VVSAFKQ--
>gi|1023016226|ref|XP_016278288.1|*Monodelphis_domestica
------------------------------------------------------------------------------------------------------------------------------------------------------------------------------------------------------------------YEAN-EMAWMTPEVF----EL----------WMQKL-----DEKFQA--QK----RRV------------VVFLD-S-----------------------------LPAH--------------------------------------PE--LK--------------------SLKS----------------------T-------------QLV-FF----P-----S-LS--------S------------Q---FVAMKQG-----VIKNLKV--
>gi|1032916448|ref|XP_016835320.1|*Cricetulus_griseus
IYGA-DQTGLFWKCL-----------P----S--RT---------------LALDS-DQ---------------STS-------E-Y-----RSSRERIIIMCC---AN-A-T---------GLHKLNLCV-VGKA-------------------KR-----------P---------RSFK--------G-TD--------LSN-LPVSYFSQ-KSAWIEQSVF----KQ----------WFEKCFVPQ----VQKHLNS----KGLREK--------AVLLID-F-----------------------------PAAR--------------------------------------PAEDLLSS------------------DDGR----------------------I-------------VVK-YL----P-----PNVA--------S------------L---IQPMSQG-----VLTTVKR--
>gi|1033407059|ref|XP_003221764.2|*Anolis_carolinensis
IFNL-KETRLFYQML-----------P----S--CT---------------FSFKG-E----------------MCS-------V-G-----KVSKEELTLMVG---TN-M-D---------ASEKLPLLV-IGKN-------------------KT-----------P---------CCFQ--------S-TK--------S---PLVQYHPS-AMQWKTSNVF----EQ----------WLSKL-----DKKFKM--QK----RRV------------VIFVD-P-----------------------------FPDF--------------------------------------PE--VK--------------------DLKC----------------------I-------------KLV-FF----P-----SCSA--------S------------R---FTAMKQG-----IIKSLKV--
>gi|1034152519|ref|XP_016806199.1|*Pan_troglodytes
IFNV-DETAFYWKKM-----------P----S--RT---------------FIARE-EK---------------SVP-------G-F-----KASKDRLTLLLG---AN-A-A---------GDFKLKPML-IYHS-------------------EN-----------P---------RALK--------N-YT--------KST-LPVLYKWN-SKARMTAHLF----TA----------WFTDYFKPT----VETYCSE----KKIPFK--------ILLIID-N-----------------------------APSH--------------------------------------PR-ALMEI-------------------YEE----------------------I-------------NVV-FM----P-----ANTT--------S------------I---LQPMDQG-----VISTFKS--
>gi|1034164671|ref|XP_016807357.1|*Pan_troglodytes
IYGA-DQTGLFWKCL-----------P----S--RT---------------LTLET-DQ---------------STS-------G-C-----RSSRERIIIMCC---AN-A-T---------GLHKLNLCV-VGKA-------------------KK-----------P---------RAFK--------G-TD--------LSN-LPVTYYSQ-KGAWIEQSVF----RQ----------WFEKYFVPQ----VQKHLKS----KGLLEK--------AVLLLD-F-----------------------------PPAR--------------------------------------PNEEMLSS------------------DDGR----------------------I-------------IVK-YL----P-----PNVT--------S------------L---IQPMSQG-----VLATVKR--
>gi|1034183189|ref|XP_016815493.1|*Pan_troglodytes
IYSA-SVTGLYWKLL-----------P----E--QAA-------------PPG-AG-DP------------GAGGCGR--------------RWRGDRVTVLLA---AN-L-T---------GSHKLKPLV-IGRL-------------------PD-----------P---------PSLRH------HN-----------QDK-FPASYRYS-PDAWLSRPLL----RG----------WFFEEFVPG----VKRYLRRSCLQQK------------AVLLVA-H-----------------------------PPCPSPA-ASMPAL-EDSEDAPVRCR-PEPLGP---------PE-ELQ-------------------TPDGA----------------------V-------------RVL-FL----S-----KGSS--------RAH----------I---PAPLEQG-----VVAAFKQ--
>gi|1040263753|gb|OBS76641.1|*Neotoma_lepida
IYNA-NVTGLYWRLL-----------P----E--QAA-------------TPG-TG-DS-S----------GPGGCSR--------------RWPGDRVTVLLA---AN-L-T---------GSHKLKPLV-IGQL-------------------PD-----------P---------PSLRH------HN-----------QDK-FPASYRYS-PDAWLSRPLL----RG----------WFFEEFVPG----VKRYLRRSCLQQK------------AVLLVA-H-----------------------------PPCPSWA-TRMPAL-EESGETPRQCQ-SELLGS---------PE-ELQ-------------------TPDGA----------------------V-------------RVL-FL----S-----KGNS--------RAH----------I---PAPLEHG-----VVAAFKH--
>gi|1040293350|gb|OBS81495.1|*Neotoma_lepida
IFGC-AEVPLLYRAV-----------P---------------------------------------------------------GRV-----FA-FDRLQVLLC---AN-S-K---------GTEKRRVFV-SGLK-------------------AA-----------P---------RCFF--------G-IN--------SEA-LPASYHPD------LAIPW----SE----------WLAQF-----DQDMGQ--QG----RQV-----------ALLLAA-EV----------------------------------------------------------------------AE-EWASLP-----------------GLHH----------------------V-------------RLL-PL----------SASS--------T----------------TPSLPGS-----VVLAFKA--
>gi|1044362927|ref|XP_017386806.1|*Cebus_capucinus_imitator
IFNA-DETGMFFQLL-----------P----Q--HT---------------LAAKG-D----------------HCR-------G-G-----KIAKQWLTALFC---CN-A-S---------GTEKMRPLI-VGRS-------------------AS-----------P---------RCLK--------N-IH--------S---LPCDYQAN-QWAWMTRDLF----NE----------XLMQV-----VARMKK--AE----CRI------------LLLID-N-----------------------------CSAH--------------------------------------NM--LP--------------------RLEG----------------------I-------------QVG-YL----P-----SNCT--------A------------V---LQPLNLG-----TIHTMKV--
>gi|1044374812|ref|XP_017392603.1|*Cebus_capucinus_imitator
VFGC-AELPLLYRAV-----------P---------------------------------------------------------GSL-----GT-CDQVQVLLC---AN-S-R---------GTEKRRVLL-GGLQ-------------------AA-----------P---------RCLF--------G-VR--------SET-LPASYHPD------LGIPW----SE----------WLAQF-----DRDMGE--QG----RQV-----------ALLLAA-RV----------------------------------------------------------------------VE-ELAGLP-----------------GLYH----------------------V-------------RLL-PL----------ATSS--------T----------------TPPLPSS-----VVRAFKA--
>gi|1044391261|ref|XP_017400570.1|*Cebus_capucinus_imitator
IYGA-DQTGLFWKCL-----------P----S--RT---------------LTLET-EQ---------------STS-------G-C-----RSSRERIIIMCC---AN-A-T---------GLHKLNLCV-VGKA-------------------KK-----------P---------RAFK--------G-TD--------LSN-LPVTYYSQ-KGAWIEQSVF----RQ----------WFEKYFVPQ----VQKHLKS----KGLLEK--------AVLLLD-F-----------------------------PPAH--------------------------------------PHEEMLSS------------------DDGR----------------------I-------------IVK-YL----P-----PNVT--------S------------L---IQPMSQG-----VLATVKR--
>gi|1044405273|ref|XP_017354251.1|*Cebus_capucinus_imitator
VFNI-KETGLLYRML-----------P----T--NT---------------FAFKG-E----------------TCS-------V-G-----KLCKDRITLVVG---TN-M-D---------GSEKLPLLV-IGKN-------------------RS-----------P---------HCFK--------G-IK--------S---LPVCYEAN-RMAWMTSDVF----EQ----------WMRKL-----DEKFQA--QQ----RRV------------VIFVE-S-----------------------------FPAH--------------------------------------PE--VN--------------------NLKS----------------------I-------------ELA-FF----P-----SCLS--------S------------K---CVAMKQG-----IIKSLKI--
>gi|1044418535|ref|XP_017360779.1|*Cebus_capucinus_imitator
IYNA-DETGLFWKCL-----------P----S--RI---------------SVIKG-KC---------------IVP-------G-H-----KSIEERVTIMCC---AN-A-T---------GLHKLKLCV-VGKA-------------------KK-----------P---------RSFK--------S-TD--------TLN-LPVSYFSQ-KGAWMDLSIF----RQ----------WFDKIFVPQ----VREYLRS----KGLQEK--------AVLLLD-N-----------------------------SPTH--------------------------------------PNENVLRS------------------DDGQ----------------------I-------------FAK-YL----P-----PNVA--------S------------L---IQPSDQG-----VIATMKR--
>gi|1044431244|ref|XP_017367025.1|*Cebus_capucinus_imitator
IYNA-NVTGLYWKLL-----------P----E--QAA-------------PPG-AG-DP------------GTGGCGR--------------RWRGDRVTVLLA---AN-L-T---------GSHKLKPLV-IGRL-------------------PD-----------P---------PSLRH------HN-----------QDK-FPASYRYS-PDAWLSRPLL----RG----------WFFEEFVPG----VKRYLRRSCLQQK------------AVLLVA-H-----------------------------PPSPSPT-SSVPAL-EESEETPMRCR-PESLGP---------PE-ELQ-------------------TPDGA----------------------V-------------RVL-FL----S-----KGSS--------RAH----------I---PAPLEQG-----VVAAFKQ--
>gi|1048405925|ref|XP_017524768.1|*Manis_javanica
LFGC-VEVPLFYRAV-----------P---------------------------------------------------------GRV-----GI-CDQVQVLLC---AN-S-R---------GTEKRRGLV-SGLQ-------------------AA-----------S---------RCFF--------G-VS--------SEA-LPASYHPD------LGIPW----SE----------WLAQF-----DRDMGQ--QG----RQV-----------ALLLAA-QV----------------------------------------------------------------------AE-ELAGLP-----------------GLCH----------------------V-------------RLL-PL----------SAAG--------I----------------MPSLPSS-----VVRSFKA--
>gi|1048406552|ref|XP_017525084.1|*Manis_javanica
IYNA-NVTGLYWKLL-----------P----E--QAA-------------PPG-AG-DP------------SAGDCAR--------------RWRGDRVTVLLA---AN-L-T---------GSHKLKPLV-IGQL-------------------PD-----------P---------PSLRH------HN-----------QDK-FPASYRYS-PDAWLSRPLL----RG----------WFFEEFVPG----VRRYLRRSCLQQK------------AVLLVA-H-----------------------------PPCPSPA-TRVPAL-EESEETPRRCR-PEPLGP---------PE-ELQ-------------------TPDGA----------------------V-------------RVL-FL----S-----KGSS--------RAH----------I---PAPLEQG-----VVAAFKQ--
>gi|1048408217|ref|XP_017525949.1|*Manis_javanica
IYGA-DQTGLFWKCL-----------P----S--RT---------------LALET-EQ---------------STS-------G-Y-----RSSRERIIIMCC---AN-A-T---------GLHKLNLCV-VGKA-------------------KK-----------P---------RAFK--------G-AD--------LSN-LPVAYFSQ-KSAWMEYSVF----RQ----------WFEKYFVPQ----VQKHLKS----KGLLEK--------AVLLLD-F-----------------------------PPAH--------------------------------------PNEELLSS------------------DDGR----------------------I-------------IVK-HL----P-----PNVT--------S------------L---IQPMSQG-----VLATVKR--
>gi|1048421086|ref|XP_017529295.1|*Manis_javanica
VFNI-KETGLLYRML-----------P----T--NT---------------FAFKG-E----------------TCS-------I-G-----KLCKDRITLVVG---AN-M-D---------GSEKLPLLI-IGKN-------------------RN-----------P---------HCFK--------G-IK--------S---LPVCYEAN-RMAWMTSDVF----EQ----------WMRKL-----DEKFQA--QQ----RRV------------VIFVD-S-----------------------------FPAH--------------------------------------PE--VK--------------------NLKS----------------------I-------------ELA-FF----P-----SCLS--------S------------K---FIAMKQG-----VIKSLKI--
>gi|1048435641|ref|XP_017534150.1|*Manis_javanica
IYNA-DETGLFWKCL-----------P----S--RT---------------SVNKG-KC---------------TVP-------G-H-----KSV-ERVTIMCC---AN-A-T---------GLHKLKLCV-VGKA-------------------KK-----------P---------RSFK--------S-TD--------TSN-LPVSYFSQ-KGAWMDLSIF----RQ----------WFDKIFVPQ----VREYLRS----KGLQEK--------AVLLLD-N-----------------------------SPTH--------------------------------------PNENVLRS------------------DDGQ----------------------I-------------FAK-YL----P-----PNVA--------S------------L---IQPSDQG-----VIATMKR--
>gi|1051040222|ref|XP_017656491.1|*Nannospalax_galili
IYGA-DQTGLFWKCL-----------P----S--RT---------------LAFDA-DQ---------------S-S-------E-Y-----KSSRERIIIMCC---AN-A-T---------GLHKLNLCV-VGKA-------------------KR-----------P---------RAFK--------G-TD--------LSN-LPVTYFSQ-KSAWIEQSVF----RQ----------WFEKCFVPQ----VQRHLKA----KGLREK--------AVLLLD-F-----------------------------PAAH--------------------------------------PNEELLSS------------------DDGR----------------------I-------------IVK-YL----P-----PNVT--------S------------L---IQPMSQG-----VLTTVKR--
>gi|1051054280|ref|XP_017650847.1|*Nannospalax_galili
VFGC-VEVPLLYRAV-----------P---------------------------------------------------------GRA-----FA-CDQLQVLLC---AN-S-R---------GTEKRRVLV-GGLQ-------------------AA-----------P---------RCFF--------G-VN--------SEA-LPASYHPD------PGIPW----SE----------WLAQF-----DQDMGQ--QG----RQV-----------ALLLAA-QV----------------------------------------------------------------------VE-EWARPP-----------------GLHH----------------------V-------------RLL-PL----------STSS--------T----------------TPSLPDS-----VVWAFKA--
>gi|1051157916|ref|XP_017661447.1|*Lepidothrix_coronata
VFHI-QETGLLYQML-----------P----H--NT---------------FAFKG-E----------------TCS-------V-G-----KLSKERITVVVG---TN-M-D---------GSEKLPLLV-IGKN-------------------KS-----------P---------RSFK--------D-VK--------S---LPVDYEAN-DRAWMTPEVF----EQ----------WMHKL-----DGRFQA--QQ----RRV------------VILAD-S-----------------------------LPAH--------------------------------------TE--VK--------------------NLKS----------------------V-------------KLV-FF----P-----SDSS--------S----------------CIPVKQG-----VIRSLKV--
>gi|1051223568|ref|XP_017695315.1|*Lepidothrix_coronata
IYNA-NVTRLFWKLL-----------P----GGVPAG--------------------------------------SAR---------------RRGERVTVLLA---AN-L-T---------GAHKLKPLV-VGGL-------------------RD-----------P---------ASLRH------HN-----------QEK-FPACYRYS-REAALAPALL----RA----------WFFEDFVPG----VKRYLRRSCLQQK------------AVLLLS-S-----------------------------APA-RCG--------SGREDS------P--------------P---LQ-------------------TPDGS----------------------I-------------RAL-FL----S-----KAPA--------GSG---SAGAGGRI---PAPLEQG-----VVSAFKQ--
>gi|1059149061|ref|XP_017731287.1|*Rhinopithecus_bieti
IFNA-DETGVFFQLL-----------P----Q--HT---------------LAAKG-D----------------HCR-------G-G-----KKAKQRLTALFC---CN-A-S---------GTEKMRPLI-VGRS-------------------AS-----------P---------RCLK--------N-IH--------S---LPCDYQAN-QWAWMTRDLF----NE----------WLMQV-----DARMKR--AE----CRI------------LLLID-N-----------------------------CSAH--------------------------------------NM--LP--------------------RLER----------------------I-------------QVG-YL----P-----SNCT--------A------------V---LQPLNLG-----IIHTMKV--
>gi|1059164907|ref|XP_017738926.1|*Rhinopithecus_bieti
IYNA-NVTGLYWKLL-----------P----E--QAA-------------PPG-AG-DP------------GAGGCGR--------------RWRGDRVTVLLA---AN-L-T---------GSHKLKPLV-IGRL-------------------PD-----------P---------PSLRH------HN-----------QDK-FPASYRYS-PDAWLSRPLL----RG----------WFFEEFVPG----VKRYLRRSCLQQK------------AVLLVA-H-----------------------------PPCPSPA-ASMPAL-EDSEDAPVRCR-PEPLGS---------PE-ELQ-------------------TPDGA----------------------V-------------RVL-FL----S-----KGSS--------RAH----------I---PAPLEQG-----VVAAFKQ--
>gi|1060941984|ref|XP_002754731.3|*Callithrix_jacchus
-----------------------------------------------------------------------------------------------------MCC---AN-A-S---------RLHKLKLCV-VGKA-------------------KK-----------P---------RSFK--------S-TD--------TLN-LPVSYFSQ-KGAWMDLSIF----RQ----------WFDKIFVPQ----VREYLRS----KGLQEK--------AVLLLD-N-----------------------------SPTH--------------------------------------PNENVLRS------------------DDGQ----------------------I-------------FAK-YL----P-----PNVA--------S------------L---IQPSDQG-----VIATMKR--
>gi|1060955935|ref|XP_008981329.2|*Callithrix_jacchus
----------------------------------------------------------P------------GTGGCGR--------------RWRGDRVTVLLA---AN-L-T---------GSHKLKPLV-IGRL-------------------PD-----------P---------PSLRH------HN-----------QDK-FPASYRYS-PDAWLSRPLL----RG----------WFFEEFVPG----VKRYLRRSCLQQK------------AVLLVA-H-----------------------------PPSPNPV-SSMPAL-EESEETPMRCR-PEPLGP---------PE-ELQ-------------------TPDGA----------------------V-------------RVL-FL----S-----KGSS--------RAH----------I---PAPLEQG-----VVAAFKQ--
>gi|1060963552|ref|XP_008986016.2|*Callithrix_jacchus
IFNA-DETGVFFQLL-----------L----Q--HT---------------LAANG-D----------------HCR-------W-V-----KKAKQRLTALFC---CN-X-S---------GTEKMRPLI-VGRS-------------------AS-----------P---------HCLK--------N-IH--------S---LPCDYQAN-QWAWMTRDLF----NE----------XLMQV-----DARMKR--AE----CRI------------FLLID-N-----------------------------CSAH--------------------------------------NM--LP--------------------RLER----------------------I-------------QVG-YL----P-----SNCT--------A------------V---LQPLNLG-----TIHTMKV--
>gi|1062762439|ref|XP_008931482.2|*Manacus_vitellinus
VFHI-QETGLLYQML-----------P----H--NT---------------FAFKG-E----------------TCS-------V-G-----KLSKERITVVVG---TN-M-D---------GSEKLPLLV-IGKN-------------------KS-----------P---------RSFK--------D-VK--------S---LPVDYEAN-DRAWMTPEVF----EQ----------WMHKL-----DGRFQA--QQ----RRV------------VILAD-S-----------------------------LPAH--------------------------------------TE--VK--------------------NLKS----------------------V-------------KLV-FF----P-----SDSS--------S----------------CIAVKQG-----VIRSLKL--
>gi|1062879854|ref|XP_013824508.2|*Capra_hircus
IYNA-NVTGLYWKLL-----------P----E--QAA-------------PV-------------------GAGGCGR--------------RWRGDRVTVLLA---AN-L-T---------GSHKLKPLV-IGQL-------------------PD-----------P---------PSLRH------HN-----------QDK-FPASYRYS-PDAWLSRPLL----RG----------WFFEEFVPG----VRRYLRRSCLQQK------------AVLLVA-H-----------------------------PPCPSSD-ARMPAL-EGSEETRRRCR-PEPTGP---------PE-ELQ-------------------TPDGA----------------------V-------------RVL-FL----C-----RGSG--------RAH----------I---PAPLEQG-----VVAAFKQ--
>gi|1062915379|ref|XP_005691248.2|*Capra_hircus
VFNV-KETGLLYRML-----------P----A--NT---------------FAFKG-E----------------TCS-------I-G-----KLCKDRITLVVG---TN-M-D---------GSEKLPLLF-IGKN-------------------RN-----------P---------HCFK--------G-IK--------S---LPVYYEAN-KMAWMTADVF----EQ----------WMQKL-----DERFQA--QQ----RRV------------VIFVE-S-----------------------------SPAH--------------------------------------PE--VK--------------------NLKS----------------------I-------------ELA-FF----P-----SCLS--------S------------K---FIAMKQG-----VIRSLKI--
>gi|1062949534|ref|XP_017899095.1|*Capra_hircus
IFGC-VEVPLLYRAV-----------P---------------------------------------------------------GRV-----GT-CDRVQVLLC---AN-S-R---------GTEKRRLLV-SGPQ-------------------AA-----------P---------RCFF--------G-VS--------SEA-LPASYHPD------LAIPW----SE----------WLSQF-----DRDMGR--QG----RQV-----------ALLMAA-RV----------------------------------------------------------------------VE-EVAGLP-----------------GLCH----------------------V-------------RLL-PL----------SAAN--------P----------------TPPLPSS-----VVRAFKA--
>gi|1062984371|ref|XP_017905658.1|*Capra_hircus
IFNA-DETGMFFQLL-----------P----Q--HT---------------LAAKG-D----------------HCQ-------G-D-----KKARQRLTALFC---CS-A-L---------GTEKMRPLI-VGRS-------------------AN-----------P---------HXLK--------N-VH--------S---LPCDYXAN-QQAWMTQDMF----NE----------WLMQV-----DARMKQ--AN----TXI------------LLPID-K-----------------------------CSAH--------------------------------------SM-LLP--------------------CLAR----------------------T-------------QVW-YL----T-----SNCT--------A------------V---LQPLNLG-----IIHTMKV--
>gi|1069366660|ref|XP_018123813.1|*Xenopus_laevis
IYNA-NITGLYWKLL-----------P----D--QTR-------------DMILAK-QP------------------------DG-Y-----KHIKDRVTILLA---AN-L-T---------GSHKLKPLV-VGKL-------------------KD-----------P---------PSLRH------HN-----------QDK-FPAVYQYS-REAWVTQELL----RD----------WFLEEFVPA----VKLYLKRCCLQQK------------AVLLVN-Q-----------------------------CPG----------------------K-P--------------PDEDLQ-------------------TADGN----------------------I-------------RVL-FL----S-----ESTR--------N-----------KI---HS-MDQG-----VISSFKQ--
>gi|1072283245|ref|XP_018427862.1|*Nanorana_parkeri
IYNA-NIAGLYWKIL-----------P----N--QTH-------------EMAIAK-QP------------------------NG-Y-----RREKDHVVVLLA---AN-H-T---------GNHKLRPLV-VGNL-------------------KD-----------P---------PTLRH------HN-----------QDK-FPVAYKRN-KHAWVTPELL----RE----------WFFEEFVPG----VKCYLRRCCLQQK------------AVLLVN-K-----------------------------CPA----------------------K-P--------------PEEELQ-------------------TPDGN----------------------I-------------RVV-FL----S-----KNTR--------N-----------KS---PS-MDQG-----VMSSFKQ--
>gi|1078799075|ref|XP_018497129.1|*Galendromus_occidentalis
VFNA-DEAGLFYQLL-----------P----E--RM---------------LAMIG-D----------------ACK-------G-G-----KKSKLRLTTLFC---CN-A-S---------GTEKRRILI-VGKS-------------------AK-----------P---------RCLR--------D-VR--------S---LLCQYRGN-RNAWMTRDLF----TE----------WLIRF-----DKDMRL--QK----RSV------------LLLID-N-----------------------------CSAH--------------------------------------MS--LP--------------------RMSN----------------------I-------------RVE-NF----P-----PNCT--------S------------V---LQPLDLG-----IIRAVKA--
>gi|1095969765|ref|XP_018782261.1|*Serinus_canaria
VFYI-QETGLLYQML-----------P----H--NT---------------FTFKG-E----------------AFS-------V-G-----KESKESITVVVG---TN-M-D---------GSEKLPLFI-IGKS-------------------KS-----------P---------HSFK--------D-VK--------S---LPVDYEAN-NRACMTSGIF----EQ----------WMHKL-----DHRFQA--QQ----RRV------------VILVD-S-----------------------------LPAH--------------------------------------TE--VK--------------------NLKS----------------------V-------------KLV-FF----P-----PDSS--------S----------------CIAMKER-----IIKILKV--
>gi|109658526|gb|AAI17250.1|*Homo_sapiens*synthetic_construct*Human_ORFeome_Gateway_entry_vector
IFNA-DETGVFFQLL-----------P----Q--HT---------------LAAKG-D----------------HCR-------G-G-----KKAKQRLTALFC---CN-A-S---------GTEKMRPLI-VGRS-------------------AS-----------P---------HCLK--------N-IH--------S---LPCDYRAN-QWAWMTRDLF----NE----------WLMQV-----DARMKR--AE----RRI------------LLLID-N-----------------------------CSAH--------------------------------------NM--LP--------------------HLER----------------------I-------------QVG-YL----P-----SNCT--------A------------V---LQPLNLG-----IIHTMKV--
>gi|1099255837|ref|XP_004040561.2|*Gorilla_gorilla_gorilla
VFNI-KETGLLYRML-----------P----T--NT---------------FAFKG-E----------------TCS-------V-G-----KLCKDRITLVVG---TN-M-D---------GSEKLPLLV-IGKK-------------------RN-----------P---------HCFK--------G-LK--------S---LPVCYEAN-RMAWMTSDVF----EQ----------WMRKL-----DEKFQA--QQ----RRV------------VIFVE-S-----------------------------FPAH--------------------------------------PE--VK--------------------NLKS----------------------I-------------ELA-FF----P-----SCLS--------S------------K---CIAMKQG-----IIKSLKI--
>gi|1099297525|ref|XP_004047694.2|*Gorilla_gorilla_gorilla
IYSA-SVTGLYWKLL-----------P----E--QAA-------------PPG-AG-DP------------GAGSCGR--------------RWRGDRVTVLLA---AN-L-T---------GSHKLKPLV-IGRL-------------------PD-----------P---------PSLRH------HN-----------QDK-FPASYRYS-PDAWLSRPLL----RG----------WFFEEFVPG----VKRYLRRSCLQQK------------AVLLVA-H-----------------------------PPCPSPA-ASMPAL-EDSEDAPVRCR-PEPLGP---------PE-ELQ-------------------TPDGA----------------------V-------------RVL-FL----S-----KGSS--------RAH----------I---PAPLEQG-----VVAAFKQ--
>gi|1111007497|ref|XP_019328361.1|*Aptenodytes_forsteri
IYNA-NVTGLYWKLL-----------P----G--QAG-----------------------G----------VTATARR--------R-----PAPRERVTVLLA---AN-L-T---------GSHKLKPLV-VGGL-------------------RD-----------P---------PSLRH------HN-----------QDK-FPACYRYS-PEARLRPALL----RA----------WFFEDFVPG----VKRYLRRSCLQQK------------AVLLLS-T-----------------------------PPP-TSG--------TGPEES------P--------------P---LQ-------------------TPDGS----------------------I-------------RAL-FL----S-----KGPA--------GR---------GRI---PAPLEQG-----VVSAFKQ--
>gi|1111078648|ref|XP_019317002.1|*Panthera_pardus
IFNV-DETALYWKKM-----------P----S--RT---------------FIARE-EK---------------SMP-------G-F-----KASKDRLTLLLG---AN-A-A---------GDFKLKPML-IYHS-------------------EN-----------P---------RALK--------N-YA--------KST-LPVLYKWN-NRACMTAHLF----TT----------WFTEYFKPT----VENYCSE----KKIPFK--------ILLLID-N-----------------------------APGH--------------------------------------PR-ALMEM-------------------YNE----------------------I-------------NVV-FM----P-----ANST--------S------------I---LQPMDQG-----VISTFKS--
>gi|1111189075|ref|XP_019270501.1|*Panthera_pardus
VFGC-AEVPLLYRAV-----------P---------------------------------------------------------GRG-----GA-RDRVQVLLC---AN-S-R---------GTEKRRVWV-SGLR-------------------AA-----------P---------TCLF--------G-VS--------GAA-LPASYHPD------LGVPW----SE----------WLAQF-----DRDMAR--QG----RQV-----------TLLLAA-RV----------------------------------------------------------------------AE-GLAGRP-----------------GLRH----------------------V-------------RLL-PL----------AADG--------S----------------TPSLPGS-----VVRAFRT--
>gi|1111229868|ref|XP_019290655.1|*Panthera_pardus
IYNA-NVTGLYWKLL-----------P----E--QAA-------------PLG-AG-DP------------GAGGCGR--------------RWRGDRVTVLLA---AN-L-T---------GSHKLKPLV-IGQL-------------------PD-----------P---------PSLRH------HN-----------QDK-FPASYRYS-PDAWLSRPLL----RG----------WFFEEFVPG----VRRYLRRSCLQQR------------AVLLVA-H-----------------------------PPCPSPA-ARTPAL-EENEEALRRCR-PEPLSS---------PE-ELQ-------------------TPDGA----------------------V-------------RVL-FL----S-----KGSS--------RAH----------I---PAPLEQG-----VVAAFKQ--
>gi|111185889|ref|NP_848761.2|*Mus_musculus
IYNA-NVTGLYWRLL-----------P----E--QAS-------------TPG-TG-DS-K----------EPGGCSR--------------RWRSDRVTVLLA---AN-L-T---------GSHKLKPLV-IGQL-------------------PD-----------P---------PSLRH------HN-----------QDK-FPASYRYS-PDAWLSRPLL----RG----------WFFEEFVPG----VKRYLRRSCLQQK------------AVLLVA-H-----------------------------PPCPSWA-TSMPPL-EESEETPRQCQ-PELLGS---------PE-ELQ-------------------TPDGA----------------------V-------------RVL-FL----S-----KGTS--------RAH----------I---PAPLEHG-----VVAAFKH--
>gi|1113737930|ref|XP_019337040.1|*Alligator_mississippiensis
VFNV-KETGLFYRML-----------P----N--NT---------------FAFKG-E----------------TCT-------V-G-----KLSKERITVAVG---TN-M-D---------GTEKLPLLV-IGKN-------------------KN-----------P---------HCFK--------D-VK--------S---LPVDYEAN-DMAWMTSEVF----EQ----------WMHKL-----DKRFQA--QQ----RRV------------VIFID-S-----------------------------FPAH--------------------------------------PE--VK--------------------NLKS----------------------V-------------ELV-FF----P-----SDSS--------S------------K---FIAMKQG-----VIKSLKV--
>gi|1113744942|ref|XP_019339526.1|*Alligator_mississippiensis
IFGC-GELPLLYRTL-----------P---------------------------------------------------------GAG-----AGAGPRVQVALC---AN-G-T---------XXXXQ---------------------------------------------------RC-------------------------------TGP-GAGAAXRPSW----CE----------WLADF-----DWELGR--QG----RTV-----------ALLLDP--------------------------------------------------------------------------E-WCCPDP-----------------VPTN----------------------I-------------RVV-FA----PR------GD--------A----------------PCPLHPA-----VARDFKA--
>gi|1117244207|ref|XP_019374735.1|*Gavialis_gangeticus
-----------------------------------------------------------------------------------------------------------------------------------------------------------------------------------------------------------ST-LPVLYKWN-NKAWMTAHLF----TT----------WFTEYFKPT----VETYCSE----KKIPFK--------ILLLID-N-----------------------------APGH--------------------------------------PR-ALMEM-------------------YNE----------------------I-------------NVX-FM----P-----ANTT--------S------------I---LQPMDQG-----VISTFKS--
>gi|1117244279|ref|XP_019375261.1|*Gavialis_gangeticus
IYNA-NVTGLYWKLL-----------P----G--RAG--------------------------------------PPR--------R-----PPMRDRVTVLLA---AN-L-T---------GAHKLKPLV-VGGL-------------------RD-----------P---------PSLRH------HN-----------QDK-FPACYRYG-PEARLGPALL----RA----------WFFEDFVPG----VKRYLRRSCLQQK------------AVLLLG-C-----------------------------PPP---A--------ATTEDT---------------------PQ--LQ-------------------TPDGA----------------------I-------------RAL-FL----S-----KAPA--------GSG---------RI---PAPLEQG-----VVLAFKQ--
>gi|1117349999|ref|XP_019373738.1|*Gavialis_gangeticus
IFNV-DETALYWKKM-----------P----S--RT---------------FIARE-EK---------------SMP-------G-F-----KASKDRLTLLLG---AN-A-A---------GDFKLKPML-IYHS-------------------EN-----------P---------RALK--------N-YA--------KST-LPVLYKWN-NKAWMTAHLF----TT----------WFTEYFKPT----VETYCSE----KKIPFK--------ILLLID-N-----------------------------APGH--------------------------------------PR-ALMEM-------------------YNE----------------------I-------------NVV-FM----P-----ANTT--------S------------I---LQPMDQG-----VISTFKS--
>gi|1117368542|ref|XP_019376199.1|*Gavialis_gangeticus
------------RDM-----------K----K--RS-------------------------------------------------------------------------------------------KP--------------------------------------------------------------------------ST-LPVLYKWN-NKVWMTAHLF----TT----------WFTEYFKPT----VETYCSE----KKIPFK--------ILLLID-N-----------------------------APGH--------------------------------------PR-ALMEM-------------------YNE----------------------I-------------NVV-FV----P-----ANTT--------S------------I---LQPMDQG-----VISTFKS--
>gi|1117377287|ref|XP_019377766.1|*Gavialis_gangeticus
VFNV-KETGLFYRML-----------P----N--NT---------------FAFKG-E----------------TCT-------V-G-----KLSKERITVVVG---TN-M-D---------GTEKLPLLV-IGKN-------------------KN-----------P---------HCFK--------D-VK--------S---LPVDYEAN-DMAWMTSEVF----EQ----------WMHKL-----DKKFQA--QQ----RRV------------VIFID-S-----------------------------FPAH--------------------------------------PE--VK--------------------NLKS----------------------V-------------ELV-FF----P-----SDSS--------S------------K---FIAMKQG-----VIKSLKV--
>gi|1121779250|ref|XP_019496745.1|*Hipposideros_armiger
VFNI-KETGLLYRML-----------P----T--NT---------------FAFKG-E----------------TCS-------I-G-----KLCKDRITLVVG---TN-M-D---------GSEKLPLLI-IGKN-------------------RN-----------P---------HCFK--------G-IK--------S---LPVYYEAN-RMAWMTSDIF----EQ----------WMRKL-----DEKFQV--QQ----RRV------------VIFVD-S-----------------------------FPAH--------------------------------------PE--VK--------------------NLKS----------------------I-------------ELA-FF----P-----SCLS--------S------------K---FIAMKQG-----VIKSLKI--
>gi|1121786898|ref|XP_019500746.1|*Hipposideros_armiger
VFGC-AEVPLLYRAV-----------P---------------------------------------------------------GRV-----GA-CDQVQVLLC---AN-S-R---------GTEKRRVLV-SGLH-------------------AA-----------P---------RCFF--------G-VS--------SEA-LPASYHPD------LGIPW----SE----------WLAQF-----DRDMGR--QG----RQV-----------ALLLAA-QV----------------------------------------------------------------------VE-ELAGLP-----------------GLCH----------------------V-------------KLL-PL----------SAAS--------S----------------TPSLPSS-----VVRAFKA--
>gi|1121806417|ref|XP_019409257.1|*Crocodylus_porosus
IYNA-NVTGLYWKLL-----------P----G--RAA--------------------------------------PPR--------R-----PPVRASVTVLLA---AN-L-T---------GAHKLKPLV-VGGL-------------------RD-----------P---------PSLRH------HN-----------QDK-FPACYRYG-PEARLGPALL----RA----------WFFEDFVPG----VKRYLRRSCLQQK------------AVLLLG-C-----------------------------PPP---A--------TTAEDA---------------------PQ--LQ-------------------TPDGA----------------------I-------------RAL-FL----S-----KAPA--------GSG---------RI---PAPLEQG-----VVLAFKQ--
>gi|1121826763|ref|XP_019512663.1|*Hipposideros_armiger
IYNA-DETGLFWKCL-----------P----S--RT---------------SVIKG-KC---------------TVS-------G-H-----KSIEERVTIMCC---AN-A-T---------GSHKLKLCV-VGKA-------------------KK-----------P---------RSFK--------S-TD--------TSN-LPVSYFSQ-KGAWMDLSIF----RQ----------WFDKIFVPQ----VREYLRS----KGLQEK--------AVLLLD-N-----------------------------SPTH--------------------------------------PNENVLRS------------------DDGQ----------------------I-------------FAK-YL----P-----PNVA--------S------------L---IQPSDQG-----VIETMKR--
>gi|1121829490|ref|XP_019513313.1|*Hipposideros_armiger
IYNA-NVTGLYWKLL-----------P----E--QTA-------------PV-------------------GAGGCSR--------------RWRGDRVTVLLA---AN-L-T---------GSHKLKPLV-IGQL-------------------PD-----------P---------PSLRH------HN-----------QDK-FPASYRYS-PDAWLSRPLL----RG----------WFFEEFVPG----VRRYLRRSCLQQK------------AVLLVA-H-----------------------------PPCPSPA-ARMPAL-EESDETPRRCR-PEPLGS---------PE-ELQ-------------------TPDGA----------------------V-------------RVL-FL----S-----KGSS--------RAH----------I---PASLEQG-----VVAAFKQ--
>gi|1121831820|ref|XP_019390025.1|*Crocodylus_porosus
VFNV-KETGLFYRML-----------P----N--NT---------------FAFKG-E----------------TCT-------V-G-----KLSKERITVVVG---TN-M-D---------GTEKLPLLV-IGKN-------------------KN-----------P---------HCFK--------D-VK--------S---LPVDYEAN-DMAWMTSEVF----EQ----------WMHKL-----DKKFQA--QQ----RRV------------VIFID-S-----------------------------FPAH--------------------------------------PE--VK--------------------NLKS----------------------V-------------ELV-FF----P-----SDSS--------S------------K---FIAMKQG-----VIKSLKV--
>gi|1121943788|ref|XP_019485377.1|*Hipposideros_armiger
IYGA-DQTGLFWKCL-----------P----S--RT---------------LALET-EQ---------------STS-------A-Y-----RSSRERIIIMCC---AN-A-T---------GLHKLNLCV-VGKA-------------------KK-----------P---------RAFK--------G-AD--------LSN-LPVTYFSQ-KSAWIEHSVF----RQ----------WFEKYFVPQ----VQKHLKS----KGLLEK--------AVLLLD-F-----------------------------PPAH--------------------------------------PDEELLSS------------------DDGR----------------------I-------------VVK-YL----P-----PNVT--------S------------L---IQPMSQG-----VLATVKR--
>gi|1121961751|ref|XP_003205381.3|*Meleagris_gallopavo
IYNA-NITGLYWKLL-----------P----G------------------------------------------------------R-----TAPRQRVTVLLA---AN-L-T---------GTHKLKPLV-VGGL-------------------RD-----------P---------PSLCH------HN-----------QEK-FPAGYRYS-PEARLGPALL----RV----------WFFEDFVPC----VKRYLRRSCLQQK------------AVLLLT-A-----------------------------PPT-SGG--------R-HEDL---------------------PQ--LQ-------------------TPDGS----------------------I-------------RAL-FL----S-----KSPT--------GSS---STGGGSRI---PAPLEQG-----VVSAFKQ--
>gi|1126235432|ref|XP_019664480.1|*Ailuropoda_melanoleuca
VFNI-KETGLLYRML-----------P----T--NT---------------FAFKG-E----------------TCS-------I-G-----KLCKDRITLVVG---TN-M-D---------GSEKLPLLI-IGKN-------------------RN-----------P---------HCFK--------G-IK--------S---LPVCYEAN-RMAWMTSDIF----EQ----------WMRKL-----DEKFQA--QQ----RRV------------VIFVD-S-----------------------------FPSH--------------------------------------PE--VK--------------------DLKS----------------------I-------------ELA-FF----P-----SCLS--------S------------K---FIAMKQG-----VIKSLKI--
>gi|1126257000|ref|XP_019654044.1|*Ailuropoda_melanoleuca
IFNA-DETGVFFQLL-----------P----Q--HT---------------LAAKG-D----------------HCR-------G-G-----KKAKQRLTALFC---CN-A-S---------GTEKMRPLI-VGRS-------------------AN-----------P---------HCLK--------N-VH--------S---LPCDYRAN-QWAWMTQDLF----NE----------WLMQV-----DAKMKR--AE----RRI------------LLLID-N-----------------------------CPAH--------------------------------------NM--LP--------------------RLER----------------------I-------------QVG-YL----P-----SNCT--------A------------V---LQPLNLG-----IIHTMKV--
>gi|1131168342|ref|XP_019781974.1|*Tursiops_truncatus
IYGA-DQTGLFWKCL-----------P----S--RT---------------LALET-ER---------------STS-------G-Y-----RSSRERIIIMCC---SN-A-T---------GLHKLNLCV-VGKA-------------------KK-----------P---------RAFK--------G-AD--------LSN-LPVTYFSQ-KSAWIEHSVF----RQ----------WFEKYFVPQ----VQKHLKS----KGLLEK--------AVLLLD-F-----------------------------PPAH--------------------------------------PNEELLSS------------------DDGR----------------------I-------------IVK-YL----P-----PNVT--------S------------L---IQPMSQG-----VLATVKR--
>gi|1131169254|ref|XP_019782170.1|*Tursiops_truncatus*Lagenorhynchus_obliquidens
VFNV-KETGLLYRML-----------P----T--NT---------------FAFKG-E----------------TCS-------I-G-----KLCKDRITLVVG---TN-M-D---------GSEKLPLLI-IGKN-------------------RN-----------P---------HCFK--------G-VK--------S---LPVYYEAN-KMARMTSVVF----EQ----------WMRKL-----DEKFQA--QQ----RRV------------VIFVE-S-----------------------------FPAH--------------------------------------PE--VK--------------------NLKS----------------------I-------------ELA-FF----P-----SCLS--------S------------K---LIAMKQG-----VIKSLKI--
>gi|1131172762|ref|XP_019829144.1|*Bos_indicus
IYNA-NVTGLYWKLL-----------P----E--QAA-------------PV-------------------GAGGCGR--------------RWRGDRVTVLLA---AN-L-T---------GSHKLKPLV-IGQL-------------------PD-----------P---------PSLRH------HN-----------QDK-FPASYRYS-PDAWLSRPLL----RG----------WFFEEFVPG----VRRYLRRSCLQQK------------AVLLVA-H-----------------------------PPCPSSE-ARMPAL-EESEETRRRCR-PEPTGP---------PE-ELQ-------------------TPDGA----------------------V-------------RVL-FL----C-----RGSG--------RAH----------I---PAPLEQG-----XVAAFKQ--
>gi|1131188841|ref|XP_019833184.1|*Bos_indicus
VFNV-KETGLLYRML-----------P----T--NT---------------FAFKG-E----------------TCS-------I-G-----KLCKDRITLVVG---TN-M-D---------GSEKLPLLL-IGKN-------------------RN-----------P---------RCFK--------G-IK--------S---LPVYYEAN-KMAWMTAEVF----EQ----------WMQKL-----DERFQA--QQ----RRV------------VIFVE-S-----------------------------SPAH--------------------------------------PE--VK--------------------NLKS----------------------I-------------ELA-FF----P-----SCLS--------S------------K---FIAMKQG-----VIRSLKI--
>gi|1131233992|ref|XP_019841960.1|*Bos_indicus
IFNV-DETALYWKKM-----------P----S--RT---------------FIARE-EK---------------SML-------G-F-----KASKDRLTLLLG---AN-A-A---------GDLKLKPML-IYHS-------------------EN-----------P---------RALK--------N-YA--------KST-LPVLYKWN-HKAWMTAHLF----TT----------WFTEYFKPT----VENYCLE----KKIPFK--------ILLLID-N-----------------------------SPGH--------------------------------------PR-ALMEM-------------------YNE----------------------I-------------HVV-FL----P-----SNTM--------S------------I---LQPMDQG-----VISTFKS--
>gi|1131251302|ref|XP_019810074.1|*Bos_indicus
IFGC-VEVPLLYRAV-----------P---------------------------------------------------------GRA-----GT-CDRVQVLLC---AN-S-R---------GTEKRRLLV-CGPQ-------------------AA-----------P---------RCFF--------G-VS--------SEA-LPASYHPD------LAIPW----SE----------WLSQF-----DRDMGR--QG----RQV-----------ALLMAA-QV----------------------------------------------------------------------VE-EVAGLP-----------------GLCH----------------------V-------------RLL-PL----------SAAS--------P----------------TQPLPSS-----VVRAFKA--
>gi|1131263378|ref|XP_004332047.2|*Tursiops_truncatus
IYNA-NVTGLYWKLL-----------P----E--QAA-------------PL-------------------GAGGCVR--------------RWRGDRVTVLLA---AN-L-T---------GSHKLKPLV-IGQL-------------------PD-----------P---------PSLRH------HN-----------QDK-FPASYRYS-PDAWLSRPLL----RG----------WFFEEFVPG----VRRYLRRSCLQQK------------AVLLVA-H-----------------------------PPCPSPA-ARMPTL-EESEETPRRCR-PEPLGP---------PE-ELQ-------------------TPDGA----------------------V-------------RVL-FL----S-----KGSS--------RAH----------I---PAPLEQG-----VVAAFKQ--
>gi|1147277432|ref|XP_020020361.1|*Castor_canadensis
IFGC-AEVPLLYRAV-----------P---------------------------------------------------------GRA-----FA-CDRVKVLLC---AN-S-R---------GTEKRRVLV-GGLQ-------------------AA-----------P---------RCFF--------G-VC--------SEV-LPASYHPD------PDIPW----SE----------WLAQF-----DQDMGQ--QG----RQV-----------ALLLAA-RV----------------------------------------------------------------------VE-ELTGLP-----------------RLHH----------------------V-------------RLL-PL----------SAAS--------T----------------TPSLPSS-----VVWAFKA--
>gi|1147290387|ref|XP_020025950.1|*Castor_canadensis
IYNA-NVTGLYWRLL-----------P----E--QAS-------------PAG-AE-DP------------GAGGCGR--------------RWRGDRVTVLLA---AN-L-T---------GSHKLKPLV-IGQL-------------------PD-----------P---------PSLRH------HN-----------QDK-FPASYRYS-PDAWLSRPLL----RG----------WFFEEFVPG----VKRYLRRSCLQQK------------AVLLVA-H-----------------------------PPCPSWA-TRMPAL-DESAKTPRRCR-PEPLGP---------PE-ELQ-------------------TPDGA----------------------V-------------RVL-FL----S-----KGSS--------RAH----------I---PAPLEQG-----VVAAFKH--
>gi|1147358260|ref|XP_020009259.1|*Castor_canadensis
IYGA-DQTGLFWKCL-----------P----S--RT---------------LAFDT-EQ---------------STS-------E-Y-----RSSRERIIIMCC---AN-A-T---------GLHKLNLCV-VGKA-------------------KK-----------P---------RAFK--------G-TD--------LAN-LPVTYFSQ-KGAWIEQSVF----RQ----------WFEKCFVPQ----VQKHLKS----KGLLEK--------AVLLLD-F-----------------------------PPAH--------------------------------------PNEELLSS------------------DDGR----------------------I-------------IVK-YL----P-----PNVT--------S------------L---IQPMSQG-----VLATVKR--
>gi|1147367904|ref|XP_020033091.1|*Castor_canadensis
IYNA-DETGLFWKCL-----------P----S--RT---------------SVIKS-KC---------------TVP-------G-H-----KPFEERVTVMCC---TN-A-T---------GLHKLKLCV-VGKA-------------------KK-----------P---------RSFK--------S-TD--------TLN-LPVSYFSQ-KGAWMDLSIF----RQ----------WFDRIFVPQ----VREYLRS----KGLQEK--------AVLLLD-N-----------------------------SPTH--------------------------------------PNENVLRS------------------DDGQ----------------------I-------------FAK-YL----P-----PNVA--------S------------L---IQPLDQG-----VIAAMKR--
>gi|1147385303|ref|XP_020041403.1|*Castor_canadensis
VFNV-KETGLLYRML-----------P----T--NT---------------FAFKG-E----------------TCS-------I-G-----KLCKDRVTVVVG---TN-M-D---------GSEKLPLLI-IGKN-------------------PS-----------P---------HCFK--------G-IK--------S---LPVDYEAN-RMAWMTSDIF----EQ----------WMQKL-----DEKFQA--QQ----RRV------------VIFVD-S-----------------------------FPAH--------------------------------------PE--VK--------------------NLKS----------------------I-------------ELA-FF----P-----SCLS--------S------------K---FIAMKQG-----VIKSLKI--
>gi|1149862894|ref|XP_020140172.1|*Microcebus_murinus
IYGA-DQTGLFWKCL-----------P----S--RT---------------LALET-EQ---------------STS-------G-Y-----KSSRERIIIMCC---AN-A-T---------GLHKLNLCV-VGKA-------------------KK-----------P---------RAFK--------E-TD--------LSN-LPVTYFSQ-KSAWIEQSVF----RQ----------WFEKYFVPQ----VQKHLKS----KGLLEK--------AVLLLD-F-----------------------------PPVH--------------------------------------PNEELLSS------------------DDGR----------------------I-------------IVK-YL----P-----PNVT--------S------------L---IQPMSQG-----VLATVKR--
>gi|1159644790|gb|OPJ75310.1|*Patagioenas_fasciata_monilis
VFYI-QETGLLYQML-----------P----H--NT---------------FAFKG-E----------------TCS-------V-G-----EVSKKRITVVVG---TN-M-D---------GSEKLPLLV-IGKN-------------------KS-----------P---------RSFK--------D-VL--------S---LPVDYEAN-DTAWMTSEVF----KQ----------WMRKL-----DDRFRA--QQ----RQV------------VILVD-S-----------------------------LPAH--------------------------------------PE--VK--------------------NLKS----------------------V-------------KLV-FS----P-----PDSS--------S----------------SIAVKQG-----AIRSLKV--
>gi|1159660632|gb|OPJ86839.1|*Patagioenas_fasciata_monilis
IYNA-NVTGLYWKLL-----------P----G--TAA---------------------------------------RR--------R-----PAPRHRVTVLLA---AN-L-T---------GSHKLKPLV-VGGF-------------------RD-----------P---------PSLRH------HN-----------QDK-FPACYRYS-PEARLGPALL----RA----------WFFEDFVPG----VKRYLRRSCLQQK------------AVLLLS-S-----------------------------PPP-QSG--------TNPEES------P--------------P---LQ-------------------TPDGS----------------------I-------------RAL-FL----S-----KGPT--------GSG---SAGGGGRI---PAPLEQG-----VVSAFKQ--
>gi|1159660633|gb|OPJ86840.1|*Patagioenas_fasciata_monilis
IYNA-NVTGLYWKLL-----------P----G--TAA---------------------------------------RR--------R-----PAPRHRVTVLLA---AN-L-T---------GSHKLKPLV-VGGF-------------------RD-----------P---------PSLRH------HN-----------QDK-FPACYRYS-PEARLGPALL----RA----------WFFEDFVPG----VKRYLRRSCLQQK------------AVLLLS-S-----------------------------PPP-QSG--------TNPEES------P--------------P---LQ-------------------TPDGS----------------------I-------------RAL-FL----S-----KGPT--------GSG---SAGGGGRI---PAPLEQG-----VVSAFKQ--
>gi|1166768039|ref|XP_010410097.2|*Corvus_cornix_cornix
VFYI-QETGLLYQML-----------P----H--NT---------------FAFKG-E----------------TCS-------V-G-----KQSKERITVVVG---TN-M-D---------GSEKLPLLV-IGKN-------------------KS-----------P---------RSFK--------D-VK--------L---LPVDYEAN-DRVCMTSGIF----EQ----------WMHKL-----DDRFQA--QQ----RRV------------VVLVD-S-----------------------------LPAH--------------------------------------TE--VK--------------------NLKS----------------------V-------------KLV-FF----P-----PDSS--------S----------------CIPMKER-----IIRSLKV--
>gi|117646332|emb|CAL38633.1|*synthetic_construct
IFNA-DETGVFFQLL-----------P----Q--HT---------------LAAKG-D----------------HCR-------G-G-----KKAKQRLTALFC---CN-A-S---------GTEKMRPLI-VGRS-------------------AS-----------P---------HCLK--------N-IH--------S---FPCDYRAN-QWAWMTRDLF----NE----------WLMQV-----DARMKR--AE----RRI------------LLLID-N-----------------------------CSAH--------------------------------------NM--LP--------------------HLER----------------------I-------------QVG-YL----P-----SNCT--------A------------V---LQPLNLG-----IIHTMKV--
>gi|1187562506|ref|XP_020735078.1|*Odocoileus_virginianus_texanus
IYGA-DQTGLFWKCL-----------P----S--RT---------------LALET-EQ---------------SSS-------G-Y-----RSSRERIIIMCC---AN-A-T---------GLHKLNLCV-VGKA-------------------KK-----------P---------RAFK--------G-AD--------LSN-LPVTYFSQ-KSAWIEHSVF----RQ----------WFEKYFVPQ----VQKHLKS----KGLLEK--------AVLLLD-F-----------------------------PPAH--------------------------------------PSEELLSS------------------DDGR----------------------I-------------IVK-YL----P-----PNVT--------S------------L---IQPMSQG-----VLATVKR--
>gi|1187565719|ref|XP_020736689.1|*Odocoileus_virginianus_texanus
IYNA-NVTGLYWKLL-----------P----E--QAA-------------PV-------------------GAGGCGH--------------RWRGDRVTVLLA---AN-L-T---------GSHKLKPLV-IGQL-------------------PD-----------P---------PSLRH------HN-----------QDK-FPASYRYS-PDAWLSRPLL----RG----------WFFEEFVPG----VRRYLRRSCLQQK------------AVLLVA-H-----------------------------PPCPSSG-ARMPAL-EESEETRRKYR-PEPIGP---------PE-ELQ-------------------TPDGA----------------------V-------------RVL-FL----C-----RGSG--------RVH----------I---PAPLEQG-----VVVAFKQ--
>gi|1187589647|ref|XP_020747563.1|*Odocoileus_virginianus_texanus
IYNA-DETGLFWKCL-----------P----S--RT---------------SVIKG-KC---------------TVP-------G-H-----KSMEERVTIMCC---AN-A-T---------GLHKLKLCV-VGKA-------------------KK-----------P---------RSFK--------S-TD--------TSN-LPVSYFSQ-KGAWMDLSIF----RQ----------WFDKIFVPQ----VREHLRS----KGLQEK--------AVLLLD-N-----------------------------SPTH--------------------------------------PNENVLRS------------------DDGQ----------------------I-------------FAK-YL----P-----PNVA--------S------------L---IQPLNQG-----VIATMKR--
>gi|1187597144|ref|XP_020751433.1|*Odocoileus_virginianus_texanus
VFNV-KETGLLYRML-----------P----T--NT---------------FAFKG-E----------------TCS-------I-G-----KLCKDRITLVVG---TN-M-D---------GSEKLPLLL-IGKN-------------------RN-----------P---------HCFR--------G-IK--------S---LPVCYEAN-KMAWMTADVF----EQ----------WMQKL-----DERFQA--QQ----RRV------------VIFIE-S-----------------------------SPAH--------------------------------------PE--VK--------------------NLKS----------------------I-------------ELA-FF----P-----SCLS--------S------------K---FIAMKQG-----VIRSLKI--
>gi|1187597161|ref|XP_020751442.1|*Odocoileus_virginianus_texanus
VFNV-KETGLLYRML-----------P----T--NT---------------FAFKG-E----------------TCS-------I-G-----KLCKDRITLVVG---TN-M-D---------GSEKLPLLL-IGKN-------------------RN-----------P---------HCFR--------G-IK--------S---LPVCYEAN-KMAWMTADVF----EQ----------WMQKL-----DERFQA--QQ----RRV------------VIFIE-S-----------------------------SPAH--------------------------------------PE--VK--------------------NLKS----------------------I-------------ELA-FF----P-----SCLS--------S------------K---FIAMKQG-----VIRSLKI--
>gi|1187597163|ref|XP_020751443.1|*Odocoileus_virginianus_texanus
VFNV-KETGLLYRML-----------P----T--NT---------------FAFKG-E----------------TCS-------I-G-----KLCKDRITLVVG---TN-M-D---------GSEKLPLLL-IGKN-------------------RN-----------P---------HCFR--------G-IK--------S---LPVCYEAN-KMAWMTADVF----EQ----------WMQKL-----DERFQA--QQ----RRV------------VIFIE-S-----------------------------SPAH--------------------------------------PE--VK--------------------NLKS----------------------I-------------ELA-FF----P-----SCLS--------S------------K---FIAMKQG-----VIRSLKI--
>gi|1187618215|ref|XP_020762087.1|*Odocoileus_virginianus_texanus
IFGC-VEVPLLYRAV-----------P---------------------------------------------------------GRA-----GT-CDRVQVLLC---AN-S-R---------GTEKRRLLV-SGPQ-------------------AA-----------P---------RCFF--------G-VS--------SEA-LPASYHPD------RAIPW----SE----------WLSQF-----DQDMGQ--QG----RQV-----------ALLMAA-RV----------------------------------------------------------------------VE-EVAGLP-----------------GLCH----------------------V-------------RLL-PL----------SAAS--------P----------------TPPLPSS-----VVRAFKA--
>gi|1190387643|ref|XP_020843919.1|*Phascolarctos_cinereus
IYSA-DQTGLFWKCL-----------P----S--RT---------------LAFET-EH---------------STS-------G-Y-----RSSRERIIIMCC---AN-A-T---------GLHKLNLCV-VGKA-------------------KK-----------P---------RSFK--------G-TE--------PSN-LPVSYFSQ-KGAWIERPVF----RQ----------WFDKNFVPQ----VRKNLKS----KGLLEK--------AVLLLD-F-----------------------------PPAH--------------------------------------SDEEILSS------------------DDGK----------------------I-------------FVK-YL----P-----PNVT--------A------------L---IQPMSQG-----ILATVKR--
>gi|1190399233|ref|XP_020849699.1|*Phascolarctos_cinereus
IFNI-KETGLLYRML-----------P----T--NT---------------FAFKG-E----------------ACS-------I-G-----KLSKERITLVVG---AN-M-D---------GSEKLPLLV-IGKN-------------------KN-----------P---------HCFK--------N-VK--------S---LPVDYEAN-RMAWMTSEIF----EL----------WMQKL-----DEKFQA--QK----RRV------------VVFLD-S-----------------------------LPAH--------------------------------------PE--VK--------------------ILKS----------------------T-------------QLV-FF----P-----SSLS--------S------------E---FAAMKQG-----VIKNLKI--
>gi|1190400626|ref|XP_020850419.1|*Phascolarctos_cinereus
IYNA-NVTGLYWKLL-----------P----E--QAA-------------PPG-EG-DC------------GSGG-----------Q-----RWRGDRVTVLLA---AN-L-T---------GSHKLKPLV-IGQL-------------------PD-----------P---------PSLRH------HN-----------QEK-FPASYRYS-PDAWLSATLL----RG----------WFFEEFVPG----VRRYLRRSCLQQK------------AVLLVN-H-----------------------------HPG-----PRPPSP-EEGEE-------AGGLGPG---PAMCHPE-ELQ-------------------TPDGA----------------------V-------------RVL-FL----S-----KSST--------RGK----------I---PAPLEQG-----VVSAFKQ--
>gi|1190412458|ref|XP_020856391.1|*Phascolarctos_cinereus
IYNA-DETGLFWKCL-----------P----T--RT---------------SAVKG-KF---------------TPS-------G-C-----KLIEERVTVMCC---AN-A-T---------GLHKLKLCV-VGKA-------------------KK-----------P---------RSFK--------G-TD--------TSN-LPVSYFSQ-KGAWMDLSIF----RQ----------WFDKIFVPQ----VREYLRS----KGLQEK--------AVLLLD-N-----------------------------SPTH--------------------------------------PNENVLRS------------------DDGQ----------------------I-------------FVK-YL----P-----PNVA--------S------------L---IQPMDQG-----VIAIMKR--
>gi|1190430041|ref|XP_020865292.1|*Phascolarctos_cinereus
IYNA-DETGLYWKSL-----------P----A--RT---------------LAFEN-EH---------------PIP-------S-H-----KLSRERLTVLCC---VN-A-T---------GSHKLKLCV-VGKA-------------------EH-----------L---------HLLR--------G-AN--------PLN-MPIDCFNH-KEAWMDCTIF----KE----------WFDKKFVPQ----VREHLRS----KGLPER--------AVLLLD-Y-----------------------------APSK--------------------------------------PNEGLLKS------------------EDGN----------------------I-------------FVK-YL----P-----PNVA--------A------------L---IQPMDQG-----VIACMKR--
>gi|1190432966|ref|XP_020819866.1|*Phascolarctos_cinereus
IFNA-DETGMFFQLL-----------P----Q--HT---------------LAAKG-D----------------CCR-------G-G-----KKARQRLTALFC---CN-A-S---------GTEKMRPLI-VGKS-------------------AT-----------P---------RCFK--------N-VC--------S---LPCDYRAN-QRAWMTRDLF----NE----------WLMKV-----DAKMKQ--AE----RRI------------LMLID-N-----------------------------CSAH--------------------------------------NM--LP--------------------RLER----------------------I-------------QVG-YL----P-----SNCT--------A------------V---LQPLNLG-----VIHTMKV--
>gi|1190441147|ref|XP_020824097.1|*Phascolarctos_cinereus
IFGC-TEVPLLYRAV-----------P---------------------------------------------------------GGV-----VL-GDRLQVLLC---AN-S-G---------GTEKRRLMVAGGRQ-------------------TS-----------P---------RCFF--------G-VS--------SEA-LPVLYRPG------PGIPW----AD----------WLAQL-----DQDMGQ--QG----RHV-----------ALLLTD-PP----------------------------------------------------------------------AR-EGADLP-----------------ELQH----------------------V-------------RLL-PL----------PADG--------T----------------MPCLPTP-----VVRDFKT--
>gi|1191876173|ref|XP_020946121.1|*Sus_scrofa
IYNA-NVTGLYWKLL-----------P----E--QAS-------------PL-------------------GAGGCGR--------------RWRGDRVTVLLA---AN-L-T---------GSHKLKPLV-IGQL-------------------PD-----------P---------PSLRH------HN-----------QDK-FPASYRYS-PDAWLSRPLL----RG----------WFFEEFVPG----VRRYLRRSCLQQK------------AVLLVA-H-----------------------------PPCPSPT-SRMPAL-EDSDETPRRCR-PEPQGP---------PE-ELQ-------------------TPDGA----------------------V-------------RVL-FL----S-----RGSS--------RAH----------I---PAPLEQG-----VVAAFKQ--
>gi|1191905141|ref|XP_020957421.1|*Sus_scrofa
IYGA-DQTGLFWKCL-----------P----S--RT---------------LAFET-EQ---------------SAS-------G-Y-----RSSRERIIIMCC---AN-A-T---------GLHKLNLCV-VGKA-------------------KK-----------P---------RAFK--------G-AD--------LSN-LPVTYFSQ-KSAWIEHSVF----RQ----------WFEKYFVPQ----VQKHLKS----KGLLEK--------AVLLLD-F-----------------------------PPAH--------------------------------------PDEELLRS------------------DDGR----------------------I-------------IVK-YL----P-----PNVT--------S------------L---IQPMSQG-----VLATVKR--
>gi|1195496837|ref|XP_021069029.1|*Mus_pahari
VFGC-AEVPLLYRAV-----------P---------------------------------------------------------GRV-----FE-CDRLQVLLC---AN-S-R---------GTEKRRVFV-GGLQ-------------------AA-----------P---------RCFF--------G-VS--------SEA-LPASYHPD------LAIPW----SE----------WLAQF-----DQDMGQ--QG----RQV-----------ALLLAS-RV----------------------------------------------------------------------VE-EWASLP-----------------GLHH----------------------V-------------RLL-PL----------SASS--------T----------------TPSLPGS-----VVLAFKA--
>gi|1195500906|ref|XP_021062680.1|*Mus_pahari
IYNA-DETGLFWKCL-----------P----S--RT---------------TVIKG-KC---------------TVP-------G-H-----NLGEERITVMCC---TN-A-T---------GLHKLKLCV-VGKA-------------------RK-----------P---------RSFK--------S-TD--------TLN-LPVSYFSQ-KGAWMDLSIF----RQ----------WFDKIFVPQ----VREYLRS----KGLQEK--------AVLLLD-N-----------------------------SPTH--------------------------------------PNENVLRS------------------DDGQ----------------------I-------------FAK-YL----P-----PNVA--------S------------L---IQPLGQG-----VIATMKR--
>gi|1195519432|ref|XP_021072794.1|*Mus_pahari
IYNA-NVTGLYWRLL-----------P----E--QAS-------------TPG-TG-DS-R----------EPGGCSR--------------RWRSDRVTVLLA---AN-L-T---------GSHKLKPLV-IGQL-------------------PD-----------P---------PSLRH------HN-----------QDK-FPASYRYS-PDAWLSRPLL----RG----------WFFEEFVPG----VKRYLRRSCLQQK------------AVLLVA-H-----------------------------PPCPSWA-TSMPAL-EESEETPRQCQ-PELLGS---------PE-ELQ-------------------TPDGA----------------------V-------------RVL-FL----S-----KGTS--------RAH----------I---PAPLEHG-----VVAAFKH--
>gi|1195527130|ref|XP_021046592.1|*Mus_pahari
IYGA-DQTGLFWKCL-----------P----T--RT---------------LAFDT-DQ---------------STC-------E-Y-----RTSRERIIIMCC---AN-A-T---------GLHKLNLCV-VGKA-------------------KR-----------P---------RAFK--------G-TD--------LSN-LPVTYFSQ-KSAWIEPSVL----KQ----------WFEKCFVPQ----VQKHLKS----KGLREK--------AVLLLD-F-----------------------------PAAH--------------------------------------PAEDLLSS------------------DDGR----------------------I-------------IVK-YL----P-----PNVT--------S------------L---IQPMSQG-----VLTTVKR--
>gi|1195544859|ref|XP_021052861.1|*Mus_pahari
VFNV-KETGLLYRML-----------P----T--NT---------------FAFKG-E----------------TCS-------I-G-----KLCKDRITLALG---TN-M-D---------ASEKLPLLV-IGKN-------------------RA-----------P---------RCFK--------G-IK--------S---LPVYYEAN-RTAWMTAAIF----EQ----------WMQKL-----DEKFQA--QK----RRV------------VIFVD-S-----------------------------CPAH--------------------------------------PE--VK--------------------NLKS----------------------I-------------ELA-FF----P-----SCLS--------S------------G---FAAMNQG-----VIKSLKI--
>gi|1195690390|ref|XP_021038853.1|*Mus_caroli
IYNA-NVTGLYWRLL-----------P----E--QAS-------------TPG-TG-DS-K----------EPGGCSR--------------RWRSDRVTVLLA---AN-L-T---------GSHKLKPLV-IGQL-------------------PD-----------P---------PSLRH------HN-----------QDK-FPASYRYS-PDAWLSRPLL----RG----------WFFEEFVPG----VRRYLRRSCLQQK------------AVLLVA-H-----------------------------PPCPSWA-TSMPAL-EESEETPRQCQ-PELLGS---------PE-ELQ-------------------TPDGA----------------------V-------------RVL-FL----S-----KGTS--------RAH----------I---PAPLEQG-----VVAAFKH--
>gi|1195703262|ref|XP_021008272.1|*Mus_caroli
VFGC-AEVPLLYRGV-----------P---------------------------------------------------------GRV-----FE-CDRLQVLLC---AN-S-R---------GTEKRRVFV-GGLQ-------------------AA-----------P---------RCFF--------G-VS--------SEA-LPTSYHPD------LAIPW----SE----------WLAQF-----DQDMGQ--QG----RQV-----------ALLLAS-GV----------------------------------------------------------------------VE-EWASLP-----------------GLHH----------------------V-------------RLL-PL----------SASS--------T----------------TPSLPGS-----VVLAFKA--
>gi|1195709852|ref|XP_021012858.1|*Mus_caroli
VFNV-KETGLLYRML-----------P----T--NT---------------FAFKG-E----------------TCS-------V-G-----KLCKDRITLALG---TN-M-D---------GSEKLPLLT-IGKN-------------------RA-----------P---------RCFK--------G-IK--------S---LPVYYEAN-RTAWMTAAIF----EQ----------WMQKL-----DEKFQA--QK----RRV------------VIFVD-S-----------------------------CPAH--------------------------------------PE--VK--------------------NLKS----------------------I-------------ELA-FF----P-----SCLS--------S------------G---FAAMNQG-----VIKSLKI--
>gi|1195724848|ref|XP_021020803.1|*Mus_caroli
IYGA-DQTGLFWKCL-----------P----T--RT---------------LAFDT-DQ---------------STC-------E-Y-----RTSRERIIIMCC---AN-A-T---------GSHKLNLCV-VGKA-------------------KR-----------P---------RAFK--------G-TD--------LSN-LPVTYFSQ-KSAWIEQSVL----KQ----------WFEKCFVPQ----VQKHLKS----KGLREK--------AVLLLD-F-----------------------------PAAH--------------------------------------PAEELLSS------------------DDGR----------------------I-------------IVK-YL----P-----PNVT--------S------------L---IQPMSQG-----VLTTVKR--
>gi|1195739141|ref|XP_021028496.1|*Mus_caroli
IYNA-DETGLFWKCL-----------P----S--RT---------------TVIKG-KC---------------TVP-------G-H-----NLGEERITVMCC---TN-A-T---------GLHKLKLCV-VGKA-------------------RK-----------P---------RSFK--------S-TD--------TLN-LPVSYFSQ-KGAWMDLSIF----RQ----------WFDKIFVPQ----VREYLRS----KGLQEK--------AVLLLD-N-----------------------------SPTH--------------------------------------PNENVLRS------------------DDGQ----------------------I-------------FAK-YL----P-----PNVA--------S------------L---IQPLGQG-----VIAAMKR--
>gi|119582157|gb|EAW61753.1|*Homo_sapiens
IFNA-DETGVFFQLL-----------P----Q--HT---------------LAAKG-D----------------HCR-------G-G-----KKAKQRLTALFC---CN-A-S---------GTEKMRPLI-VGRS-------------------AS-----------P---------HCLK--------N-IH--------S---LPCDYRAN-QWAWMTRDLF----NE----------WLMQV-----DARMKR--AE----RRI------------LLLID-N-----------------------------CSAH--------------------------------------NM--LP--------------------HLER----------------------I-------------QVG-YL----P-----SNCT--------A------------V---LQPLNLG-----IIHTMKV--
>gi|119602632|gb|EAW82226.1|*Homo_sapiens
IYSA-SVTGLYWKLL-----------P----E--QAA-------------PPG-AG-DP------------GAGGCGR--------------RWRGDRVTVLLA---AN-L-T---------GSHKLKPLV-IGRL-------------------PD-----------P---------PSLRH------HN-----------QDK-FPASYRYS-PDAWLSRPLL----RG----------WFFEEFVPG----VKRYLRRSCLQQK------------AVLLVA-H-----------------------------PPCPSPA-ASMPAL--DSEDAPVRCR-PEPLGP---------PE-ELQ-------------------TPDGA----------------------V-------------RVL-FL----S-----KGSS--------RAH----------I---PAPLEQG-----VVAAFKQ--
>gi|1197611673|ref|XP_021141046.1|*Columba_livia
VFYI-QETGLLYQML-----------P----H--NT---------------FAFKG-E----------------TCS-------V-G-----EVSKKRITVVVG---TN-M-D---------GSEKLPLLV-IGKN-------------------KS-----------P---------RSFK--------D-IL--------S---LPVDYEAN-DMAWMTSEVF----KQ----------WMLKL-----DDRFRA--QQ----RRV------------VILVD-S-----------------------------LPAH--------------------------------------PE--VK--------------------NLKS----------------------V-------------KLV-FP----P-----PDSS--------L----------------SIAAKQG-----AIRSLKV--
>gi|1197631444|ref|XP_021145778.1|*Columba_livia
--------------------------------------------------------------------------------------------------------------------------------------------------------------------------------------H------DN-----------QDK-FPACYRYS-PEARLGPALL----RA----------WFFEDFVPG----VKRYLRRSCLQQK------------AVLLLS-S-----------------------------PPP-PSG--------TNPEES------P--------------P---LQ-------------------TPDGS----------------------I-------------RAL-FL----S-----KGPT--------GSG---SAGGGGRI---PAPLEQG-----VVSAFKQ--
>gi|1201854997|ref|XP_021243346.1|*Numida_meleagris
IYNA-NVTGLYWKLL-----------P----G------------------------------------------------------R-----TAPRQRVTVLLA---AN-L-T---------GTHKLKPLV-VGGL-------------------RD-----------P---------PSLCH------HN-----------QEK-FPAGYRYS-PEARLGPALL----QV----------WFFEDFVPC----VKRYLRRSCLQQK------------AVLLLT-S-----------------------------PPS-SGG--------C-HEDL---------------------PH--LQ-------------------TPDGS----------------------I-------------RAL-FL----S-----KSPS--------GSS---STGGGSRI---PAPLEQG-----VVSAFKQ--
>gi|1207826539|gb|OWK04419.1|*Cervus_elaphus_hippelaphus
---------------------------------------------------------------------------CGR--------------RWRGDRVTVLLA---AN-L-T---------GSHKLKPLV-IGQL-------------------PD-----------P---------PSLRH------HN-----------QDK-FPASYRYS-PDAWLSRPLL----RG----------WFFEEFVPG----VRRYLRRSCLQQK------------AVLLVA-H-----------------------------PPCPSYG-ARMPAL-EESEETRRRYR-PEPIGP---------PE-ELQ-------------------TPDGA----------------------V-------------RVL-FL----C-----RGSG--------RVH----------I---PAPLEQG-----VVVAFKQ--
>gi|1207839953|gb|OWK17437.1|*Cervus_elaphus_hippelaphus
IFGC-VEVPLLYRAV-----------P---------------------------------------------------------GRA-----GT-CDRVQVLLC---AN-S-R---------GTEKRRLLV-SGPQ-------------------AA-----------P---------RCFF--------G-VS--------SEA-LPASYHPD------LAIPW----SE----------WLSQF-----DRDMGR--QG----RQV-----------ALLMAA-RV----------------------------------------------------------------------AE-EVAGLP-----------------GLCH----------------------V-------------RLL-PL----------SAAS--------P----------------TPPLPSS-----VVRAFKA--
>gi|1208023484|gb|OWK50351.1|*Lonchura_striata_domestica
IYNA-NITTLFWKLL-----------P----A---AG-------------------------------------SAAR--------R-----PARGERVTVLLA---AN-L-T---------GSHKLKPLV-VGGL-------------------RD-----------P---------ASLRH------HN-----------QEK-FPACYRYG-AEARLAPALL----RA----------WFFEDFVPG----VKRYLRRSCLQQK------------AVLLLR-S-----------------------------APN-RSA--------AAAEGS------PA-------------P---LQ-------------------TPDGS----------------------I-------------RAL-FL----S-----KGHS--------GSG---LAGAGGRI---PAPLEQG-----VVLAFKQ--
>gi|1208029167|gb|OWK55658.1|*Lonchura_striata_domestica
--------------------------------------------------------------------------------------S-----EQSKESITVVMG---TN-M-D---------GSEKLPLLI-IGKS-------------------KS-----------P---------LSFK--------D-VK--------S---LPVDYEAN-DKACMTSGIF----EQ----------WMQKL-----DHRFQA--QQ----RRV------------VILID-S-----------------------------LPAH--------------------------------------TE--VK--------------------NLKS----------------------V-------------KLV-FF----P-----PDSS--------S----------------CIAVKER-----IIRSLKV--
>gi|1209985138|ref|XP_021385892.1|*Lonchura_striata_domestica
VFYI-QETGLLYQML-----------P----H--NT---------------FAFKG-E----------------TFS-------V-S-----EQSKESITVVMG---TN-M-D---------GSEKLPLLI-IGKS-------------------KS-----------P---------LSFK--------D-VK--------S---LPVDYEAN-DKACMTSGIF----EQ----------WMQKL-----DHRFQA--QQ----RRV------------VILID-S-----------------------------LPAH--------------------------------------TE--VK--------------------NLKS----------------------V-------------KLV-FF----P-----PDSS--------S----------------CIAVKER-----IIRSLKV--
>gi|1210018828|ref|XP_021403814.1|*Lonchura_striata_domestica
IYNA-NITTLFWKLL-----------P----A---AG-------------------------------------SAAR--------R-----PARGERVTVLLA---AN-L-T---------GSHKLKPLV-VGGL-------------------RD-----------P---------ASLRH------HN-----------QEK-FPACYRYG-AEARLAPALL----RA----------WFFEDFVPG----VKRYLRRSCLQQK------------AVLLLR-S-----------------------------APN-RSA--------AAAEGS------PA-------------P---LQ-------------------TPDGS----------------------I-------------RAL-FL----S-----KGHS--------GSG---LAGAGGRI---PAPLEQG-----VVLAFKQ--
>gi|1211382333|ref|XP_021515697.1|*Meriones_unguiculatus
IYNA-NVTGLYWRLL-----------P----E--QAA-------------TPG-AG-DS-G----------GPGGYSQ--------------RWRSDRVTVLLA---AN-L-T---------GSHKLKPLV-IGQL-------------------PD-----------P---------PSLRH------HN-----------QDK-FPASYRYS-PDAWLSRPLL----RG----------WFFEEFVPG----VKRYLRRSCLQQK------------AVLLVA-H-----------------------------PPCPSWA-TRMPAL-EESEETGTRCQ-PELLGS---------PE-ELQ-------------------TPDGA----------------------V-------------RVL-FL----S-----KGSS--------RAH----------I---PTPLGHG-----VVAAFKH--
>gi|1211401748|ref|XP_021490781.1|*Meriones_unguiculatus
IYNA-DETGLFWKCL-----------P----S--RT---------------AVIKG-KC---------------TVP-------G-Q-----NSVEERITVMCC---TN-A-T---------GLHKLKLCV-VGKA-------------------RK-----------P---------RSFK--------S-TD--------TLN-LPVSYFSQ-KGAWMDLSIF----RQ----------WFDKIFVPQ----VREYLRS----KGLPEK--------AVLLLG-N-----------------------------SPTH--------------------------------------PNENVLRS------------------DDGQ----------------------I-------------FAK-YL----P-----PNVA--------S------------S---IQPLGQG-----VIASMKR--
>gi|1211412850|ref|XP_021494175.1|*Meriones_unguiculatus
VFGC-AEVPLFYRAV-----------P---------------------------------------------------------GRV-----SE-CDRFQVVLC---AN-S-R---------GTEKRRVFV-GGLQ-------------------AA-----------P---------RCFF--------G-VN--------SEA-LPASYHPD------LAIPW----SE----------WLAQF-----DQDMGQ--QG----RQV-----------ALLLAA-RV----------------------------------------------------------------------VE-EWTSPT-----------------GLHH----------------------V-------------RLL-PL----------SASS--------D----------------IPSLPSS-----VVLAFKA--
>gi|1211426456|ref|XP_021499546.1|*Meriones_unguiculatus
VFNV-RETGLLYRLL-----------P----T--NT---------------FAFRG-E----------------TCS-------V-G-----KLSKDRITLAVG---AN-M-D---------GSEKLPLLV-IGKS-------------------RA-----------P---------RCFK--------G-MK--------S---LPVYYEAN-RAAWMTAAIF----EQ----------WMLKL-----DEKFQA--QK----RRV------------VIFVE-S-----------------------------SPAH--------------------------------------PE--VK--------------------NLKS----------------------I-------------ELA-FF----P-----SCLA--------S------------E---FAAMKQG-----VIKSLKI--
>gi|1211440067|ref|XP_021505897.1|*Meriones_unguiculatus
IYGA-DQTGLFWKCL-----------P----S--RT---------------LAFDA-DQ---------------SAC-------E-Y-----RTSRERIIIMCC---AN-A-T---------GLHKLNLCV-VGKA-------------------KR-----------P---------RAFK--------G-TD--------LSN-LPVTYFSQ-KSAWIEPSVF----KQ----------WFEKCFVPQ----VQKHLKS----KGLREE--------AVLLLD-F-----------------------------PSAH--------------------------------------PTEELLCS------------------DDGR----------------------I-------------IVK-YL----P-----PNVT--------S------------L---IQPMSQG-----VLTTVKR--
>gi|1212181272|ref|XP_021540710.1|*Neomonachus_schauinslandi
VFGC-AEVPLLYRAV-----------P---------------------------------------------------------GRG-----RA-CDRVRVLLC---AN-S-R---------GTEKRPVLV-SGLR-------------------AA-----------P---------TCFS--------G-VS--------SEA-LPASYHPD------LGIPW----SE----------WLAQF-----DRDMGQ--QG----RRV-----------TLLLAA-RV----------------------------------------------------------------------LE-ELASLP-----------------GLCH----------------------V-------------RLL-PL----SAAA-AAAAG--------G----------------TPALPGS-----VVRAFKT--
>gi|1212188211|ref|XP_021544406.1|*Neomonachus_schauinslandi
IYNA-NVTGLYWKLL-----------P----E--QAA-------------PLG-AG-DL------------GAGGCGR--------------RWRGDRVTVLLA---AN-L-T---------GSHKLKPLV-IGQL-------------------PD-----------P---------PSLRH------HN-----------QDK-FPASYRYS-PDAWLSRPLL----RG----------WFFEEFVPG----VRRYLRRSCLQQK------------AVLLVA-H-----------------------------PPCPSPA-ARVPAL-EESEETLRRCR-PEPLSP---------PE-ELQ-------------------TPDGA----------------------V-------------RVL-FL----S-----KGSS--------RAH----------I---PAPLEQG-----VVAAFKQ--
>gi|1212207376|ref|XP_021554610.1|*Neomonachus_schauinslandi
VFNI-KETGLLYRML-----------P----T--NT---------------FAFKG-E----------------TCS-------I-G-----KLCKDRITLVVG---AN-M-D---------GSEKLPLLI-IGKN-------------------RN-----------P---------HCFK--------G-IK--------S---LPVCYEAN-RMAWMTSDVF----EQ----------WMRKL-----DEKFQV--QQ----RRV------------VIFVD-S-----------------------------FPSH--------------------------------------PE--VK--------------------NLKS----------------------I-------------ELA-FF----P-----SCLS--------S------------K---FIAMKQG-----VIKNLKV--
>gi|1212216605|ref|XP_021558080.1|*Neomonachus_schauinslandi
IYGA-DQTGLFWKCL-----------P----S--RT---------------LALET-EQ---------------NTS-------G-Y-----RSSRERIIIMCC---AN-A-T---------GLHKLNLCV-VGKA-------------------KK-----------P---------RAFK--------G-AD--------LSN-LPVTYFSQ-KSAWIEHSVF----RQ----------WFEKYFVPQ----VQKHLKS----QGLLEK--------AVLLLD-F-----------------------------PPAH--------------------------------------PNEELLSS------------------DDGR----------------------I-------------IVK-YL----P-----PNVT--------S------------L---IQPMSQG-----VLATVKR--
>gi|1212360139|ref|XP_012316644.2|*Aotus_nancymaae
IYNA-NVTGLYWKLL-----------P----E--QAA-------------PPG-AG-DP------------GTGGCGR--------------RWRGDRVTVLLA---AN-L-T---------GSHKLKPLV-IGRL-------------------PD-----------P---------PSLRH------HN-----------QDK-FPASYRYS-PDAWLSRPLL----RG----------WFFEEFVPG----VKRYLRRSCLQQK------------AVLLVA-H-----------------------------PPSPSPA-SSMPAL-EESEETPMRCR-PEPLGP---------PE-ELQ-------------------TPDGA----------------------V-------------RVL-FL----S-----KGSS--------RAH----------I---PAPLEQG-----VVAAFKQ--
>gi|1214027437|ref|XP_021567353.1|*Carlito_syrichta
IYNA-NVTGLYWKLL-----------P----E--QGA-------------PLG-AG-NP------------GAGSCGR--------------RWRGDRVTVLLA---AN-L-T---------GSHKLKPLV-IGHL-------------------PD-----------P---------PSLRH------HN-----------QDK-FPASYRYS-PDAWLSRPLL----RG----------WFFEEFVPG----VKRYLRRSCLQQK------------AVLLVA-H-----------------------------PPCPSPA-ARMPVL-EESEETPMRCR-PEPLGP---------PE-ELQ-------------------TPDGA----------------------V-------------RVL-FL----S-----KGSS--------RAH----------I---PAPLEQG-----VVVAFKQ--
>gi|1214257565|ref|XP_021590427.1|*Ictidomys_tridecemlineatus
VFNI-KETGLLYRML-----------P----T--NT---------------FAFKG-E----------------TCS-------V-G-----KLCKDRITLVVG---AN-M-D---------GSEKLPLLV-IGKN-------------------KN-----------P---------HCFK--------G-IK--------S---LPVHYEAN-RMAWMTSDIF----EQ----------WMQKL-----DEKFQA--QQ----RRV------------VIFVD-S-----------------------------SPAH--------------------------------------PE--VK--------------------NLKS----------------------I-------------ELA-FF----P-----SCLS--------S------------K---FVAMKQG-----VIKSLKI--
>gi|1215460504|gb|OXB60932.1|*Callipepla_squamata
IYNA-NVTGLYWKLL-----------P----G------------------------------------------------------R-----TAPRQRVTVLLA---AN-L-T---------GTHKLKPLV-VGGL-------------------RD-----------P---------PSLCH------HN-----------QEK-FPAGYRYS-PEARLGPALL----RV----------WFFEDFVPC----VKRYLRRSCLQQK------------AVLLLT-S-----------------------------PPS-SGG--------R-HEDL---------------------PH--LQ-------------------TPDGS----------------------I-------------RAL-FL----S-----KSPT--------GSS---STGGGSRI---PAPLEQG-----VVSAFKQ--
>gi|1215485028|gb|OXB78267.1|*Colinus_virginianus
IYNA-NVTGLYWKLL-----------P----G------------------------------------------------------R-----TAPRQRVTVLLA---AN-L-T---------GTHKLKPLV-VGGL-------------------RD-----------P---------PSLCH------HN-----------QEK-FPTGYRYS-PEARLGPALL----RV----------WFFEDFVPC----VKRYLRRSCLQQK------------AVLLLT-S-----------------------------PPL-SGG--------R-HEDL---------------------PH--LQ-------------------TPDGS----------------------I-------------RAL-FL----S-----KSPT--------GSS---STGGGNRI---PAPLEQG-----VVSAFKQ--
>gi|1220166688|ref|XP_021779829.1|*Papio_anubis
IFNV-DETAFCWKKM-----------P----S--RT---------------FIARE-EK---------------SVP-------G-F-----KASKERLTLLLG---AN-A-A---------GDFKLKPML-VYHS-------------------EN-----------P---------RALK--------N-YT--------KST-LPVLYKWN-SKARMTAHLF----TM----------WFTEYFKPT----VETYCSE----KKIPFK--------ILLLID-N-----------------------------APSH--------------------------------------PR-ALMEI-------------------YKE----------------------I-------------NVV-FM----P-----ANTT--------S------------I---LQPMDQG-----VISTFKS--
>gi|1220232767|ref|XP_003919625.2|*Papio_anubis
IYNA-NVTGLYWKLL-----------P----E--QAA-------------PPG-AG-DP------------GAGGCGR--------------RWRGDRVTVLLA---AN-L-T---------GSHKLKPLV-IGRL-------------------PD-----------P---------PSLRH------HN-----------QDK-FPASYRYS-PDAWLSRPLL----RG----------WFFEEFVPG----VKRYLRRSCLQQK------------AVLLVA-H-----------------------------PPCPSPA-ASMPAL-EDSEDAPVRCR-PEPLGP---------PE-ELQ-------------------TPDGA----------------------V-------------RVL-FL----S-----KGSS--------RAH----------I---PAPLEQG-----VVAAFKQ--
>gi|1227977006|ref|XP_021920023.1|*Zootermopsis_nevadensis
IFNV-DETALYWKKM-----------P----S--RT---------------YIAKE-EK---------------SVP-------G-F-----KAAKDRLTPLLG---AN-A-A---------GDCKLKPML-IYHA-------------------EN-----------P---------RALK--------N-YA--------KAR-LPDYYKSN-PKAWMTGNLF----KT----------WFTDYFKPT----VEAYCKE----KKIPFK--------ILLPFD-N-----------------------------APGH--------------------------------------PR-ALIGM-------------------YPE----------------------I-------------HVV-FL----P-----ANTP--------S------------L---LQPVDQG-----VIANFKM--
>gi|1228010408|ref|XP_021937127.1|*Zootermopsis_nevadensis
IFNV-DETALYWKKM-----------P----S--RT---------------YIAKE-EK---------------SMP-------G-F-----KAAKDRLTLLLG---AN-A-A---------GDCKLKPML-IYHA-------------------EN-----------P---------RALK--------N-YR--------KAS-LPVCYKSN-ARAWMT----------------------------------EAYCKE----KKIPFK--------ILLLSD-N-----------------------------DPGH--------------------------------------PG-ALIGM------------------CNPE----------------------I-------------NVV-FL----P-----ANTT--------S------------L---LQPMDQG-----VIANFKM--
>gi|1244075751|ref|XP_022374666.1|*Enhydra_lutris_kenyoni
VFNI-KETGLLYRML-----------P----T--NT---------------FAFKG-E----------------TCS-------V-G-----KLCKDRITLVVG---TN-M-D---------GSEKLPLLI-IGKN-------------------RN-----------P---------HCFK--------G-IK--------S---LPVCYEAN-KMAWMTSDLF----EQ----------WMRKL-----DEKFQA--QQ----RRV------------VIFVD-S-----------------------------FPSH--------------------------------------PE--VK--------------------NLKS----------------------I-------------ELA-FF----P-----SCLS--------S------------K---FIAMKQG-----VIKSLKI--
>gi|1244079342|ref|XP_022349434.1|*Enhydra_lutris_kenyoni
IFNA-DETGVFFQLL-----------P----Q--HT---------------LAAKG-D----------------HCR-------G-G-----KKAKQRLTALFC---CN-A-S---------GTEKMRPLI-VGRS-------------------AN-----------P---------HCLK--------N-VR--------S---LPCDYRAN-QWAWMTQDLF----NE----------WLMQV-----DARMKR--AE----RRI------------LLLID-N-----------------------------CSAH--------------------------------------NM--LP--------------------RLER----------------------I-------------QVG-YL----P-----SNCT--------A------------V---PQPLNLG-----IIHTMKV--
>gi|1244095492|ref|XP_022358138.1|*Enhydra_lutris_kenyoni
IYNA-NVTGLYWKLL-----------P----E--QAA-------------PLG-AG-DP------------GVGGCGR--------------RWRGDRVTVLLA---AN-L-T---------GSHKLKPLV-IGQL-------------------PD-----------P---------PSLRH------HN-----------QDK-FPASYRYS-PDAWLSRPLL----RG----------WFFEEFVPG----VRRYLRRSCLQQK------------AVLLVA-H-----------------------------PPCPSPA-ARMPAL-EDSEDTLRRCR-PEPLSP---------PE-ELQ-------------------TPDGA----------------------V-------------RVL-FL----S-----KGSG--------RAH----------I---PAPLEQG-----VVAAFKQ--
>gi|1244102871|ref|XP_022362133.1|*Enhydra_lutris_kenyoni
VFGC-AEVPLLYRAV-----------P---------------------------------------------------------GSR-----GP-CERVRVLLC---AN-S-R---------GTEKRRLLV-SGLQ-------------------AS-----------P---------RCFF--------G-VS--------SEA-LPASYHPD------LGIPW----SE----------WLAQF-----DRDMGR--QG----RQV-----------TLLLAA-RV----------------------------------------------------------------------LE-ELASLP-----------------GLRH----------------------V-------------RLL-PL------AA-TTAAP--------S----------------TPALPSS-----VVRAFKT--
>gi|1244117007|ref|XP_022369750.1|*Enhydra_lutris_kenyoni
IYNA-DETGLFWKCL-----------P----S--RT---------------SVIKG-KC---------------TVS-------G-H-----KSIEERVTIMCC---AN-A-T---------GLHKLKLCV-VGKA-------------------KK-----------P---------RSFK--------S-TD--------TSN-LPVSYFSQ-KGAWMDLSIF----RQ----------WFDKIFVPQ----VREYLRS----KGLQEK--------AVLLLD-N-----------------------------SPTH--------------------------------------PNENVLRS------------------DDGQ----------------------I-------------FAK-YL----P-----PNVA--------S------------L---IQPSDQG-----VIATMKR--
>gi|124487251|ref|NP_001074614.1|*Mus_musculus
IYGA-DQTGLFWKCL-----------P----T--RT---------------LAFDT-DQ---------------STC-------E-Y-----RTSRERIIIMCC---AN-A-T---------GSHKLNLCV-VGKA-------------------KR-----------P---------RAFK--------G-TD--------LSN-LPVTYFSQ-KSAWIEPSVL----KQ----------WFEKCFVPQ----VQKHLKS----KGLREK--------AVLLLD-F-----------------------------PAAH--------------------------------------PAEELLSS------------------DDGR----------------------I-------------IVK-YL----P-----PNVT--------S------------L---IQPMSQG-----VLTTVKR--
>gi|1246184256|ref|XP_022438035.1|*Delphinapterus_leucas
IYGA-DQTGLFWKCL-----------P----S--RT---------------LALET-ER---------------STS-------G-S-----RSSRERIIIMCC---AN-A-T---------GLHKLNLCV-VGKA-------------------KK-----------P---------RAFK--------G-AD--------LSN-LPVTYFSQ-KSAWIEHSVF----RQ----------WFEKCFVPQ----VQKHLKS----KGLLEK--------AVLLLD-F-----------------------------PPAH--------------------------------------PNEELLSS------------------DDGR----------------------I-------------IVK-YL----P-----PNVT--------S------------L---IQPMSQG-----VLATVKR--
>gi|1246199671|ref|XP_022445985.1|*Delphinapterus_leucas
IFNA-DETGMFFQLL-----------P----Q--HT---------------LAAKG-D----------------HCR-------G-G-----KKARQWLTALFC---CN-A-S---------GTEKMRPLI-VGRS-------------------AN-----------P---------RCLK--------N-VH--------S---LPCDYRAN-QQAXMTQDLF----NEWL-----ITSWLMQV-----DARMKQ--AE----RRI------------LLLID-N-----------------------------CSTH--------------------------------------NV--LP--------------------RLER----------------------I-------------QVG-YL----P-----SKCT--------A------------V---LQPLNLG-----IIHTTKV--
>gi|1246203513|ref|XP_022447975.1|*Delphinapterus_leucas
IFGC-AEVPLLYRAV-----------P---------------------------------------------------------GRA-----GV-CDRVQVLLC---AN-S-R---------GTEKRRVLV-SGLQ-------------------AA-----------P---------RCFF--------G-VS--------SEA-LPASYHPD------LAIPW----SE----------WLAQF-----DRDMGR--QG----RQV-----------ALLLAA-RV----------------------------------------------------------------------VE-ELAGLP-----------------GLGH----------------------V-------------KLL-PL----------SAAS--------T----------------TPSLPSS-----VVQAFKA--
>gi|1246217629|ref|XP_022455305.1|*Delphinapterus_leucas
VFNV-KETGLLYRML-----------P----T--NT---------------FAFKG-E----------------TCS-------I-G-----KLCKDRITLVVG---TN-M-D---------GSEKLPLLI-IGKN-------------------RN-----------P---------HCFK--------G-VK--------S---LPVYYEAN-KMARMTSVVF----EQ----------WMRKL-----DEKFQA--QQ----RRV------------VIFVE-S-----------------------------FPAH--------------------------------------PE--VK--------------------NLKS----------------------I-------------ELA-FF----P-----SCLS--------S------------K---LIAMKQG-----VIKSLKI--
>gi|1246228427|ref|XP_022411085.1|*Delphinapterus_leucas
IYNA-NVTGLYWKLL-----------P----E--QAA-------------PL-------------------GAGGCGR--------------RWRGDRVTVLLA---AN-L-T---------GSHKLKPLV-IGQL-------------------PD-----------P---------PSLRH------HN-----------QDK-FPASYRYS-PDAWLSRPLL----RG----------WFFEEFVPG----VRRYLRRSCLQQK------------AVLLVA-H-----------------------------PPCPSPA-ARMPTL-EESEETPRRCR-PEPLGP---------PE-ELQ-------------------TPDGA----------------------V-------------RVL-FL----S-----KGSS--------RAH----------I---PAPLEQG-----VVAAFKQ--
>gi|1246241229|ref|XP_022417802.1|*Delphinapterus_leucas
IYNA-DETGLFWKCL-----------P----S--RT---------------SVIKG-KC---------------TAP-------G-H-----KSIEERVTIMCC---AN-A-T---------GLHKLKLCV-VGKA-------------------KK-----------P---------RSFK--------S-TD--------TSN-LPVSYFSQ-KGAWMDLSIF----RQ----------WFDKIFVPQ----VREHLRS----KGLQEK--------AVLLLD-N-----------------------------SPTH--------------------------------------PNENVLRS------------------DDGQ----------------------I-------------FAK-YL----P-----PNVA--------S------------L---IQPSNQG-----VIATMKR--
>gi|1297596361|ref|XP_023082036.1|*Piliocolobus_tephrosceles
VFNI-KETGLLYRML-----------P----T--NT---------------FAFKG-E----------------TCS-------V-G-----KLCKDRITLVVG---TN-M-D---------GSEKLPLLV-IGKK-------------------RN-----------P---------HCFK--------G-LK--------S---LPVCYEAN-RMAWMTSDVF----EQ----------WMQKL-----DEKFQA--QQ----RRV------------VIFVE-S-----------------------------FPAH--------------------------------------PE--VK--------------------NLKS----------------------I-------------ELA-FF----P-----SCLS--------S------------K---CVAMKQG-----IIKSLKI--
>gi|1297708884|ref|XP_023041994.1|*Piliocolobus_tephrosceles
VFGC-AELPLLYRAV-----------P---------------------------------------------------------GDL-----GA-CDQVQVLLC---AN-S-R---------GTEKRRVLL-GGLQ-------------------SA-----------P---------RCFF--------G-VR--------SEA-LPASYHPD------LGIPW----LE----------WLAQF-----DRDMGQ--QG----RQV-----------ALLLAA-RV----------------------------------------------------------------------VE-GLAGLP-----------------GLYH----------------------V-------------KLL-PL----------AASS--------T----------------TPPLPSS-----VVRAFKA--
>gi|1297714337|ref|XP_023044336.1|*Piliocolobus_tephrosceles
IFNV-DETAFYWKKM-----------P----S--RT---------------FIARE-EK---------------SVP-------G-F-----KASKDRLTLLLG---AN-A-A---------GDFKLKPML-IYHS-------------------EN-----------P---------RALK--------N-YT--------KST-LPVLYKWN-SKARMTAHLF----TV----------WFTEYFKPT----VETYCSE----KKIPFK--------ILLLID-N-----------------------------APSH--------------------------------------PR-ALMEI-------------------YKE----------------------I-------------NVV-FM----P-----ANTT--------S------------I---LQPMDQG-----VISTFKS--
>gi|1297754437|ref|XP_023051207.1|*Piliocolobus_tephrosceles
IYGA-DQTGLFWKCL-----------P----S--RT---------------LTLET-EQ---------------STS-------G-C-----RSSRERIIIMCC---AN-A-T---------GLHKLNLCV-VGKA-------------------KK-----------P---------RAFK--------G-TD--------LSN-LPVTYYSQ-KGAWIEQSVF----RQ----------WFEKYFVPQ----VQKHLKS----KGLLEK--------AVLLLD-F-----------------------------PPAH--------------------------------------PNEEMLSS------------------DDGR----------------------I-------------IVK-YL----P-----PNVT--------S------------L---IQPMSQG-----VLATVKR--
>gi|1304934021|ref|XP_023095819.1|*Felis_catus
VFGC-AEVPLLYRAV-----------P---------------------------------------------------------GRG-----GA-RDRVQVLLC---AN-S-R---------GTEKRRVWV-SGLR-------------------AA-----------P---------TCLF--------G-VS--------GAA-LPASYHPD------LGVPW----SE----------WLAQF-----DRDMAR--QG----RQV-----------TLLLAA-RV----------------------------------------------------------------------AE-GLAGRP-----------------GLRH----------------------V-------------RLL-PL----------AADG--------S----------------TPALPGS-----VVRAFRT--
>gi|1304963109|ref|XP_023104280.1|*Felis_catus
IYNA-NVTGLYWKLL-----------P----E--QAA-------------PLG-AG-DP------------GAGGCGR--------------RWRGDRVTVLLA---AN-L-T---------GSHKLKPLV-IGQL-------------------PD-----------P---------PSLRH------HN-----------QDK-FPASYRYS-PDAWLSRPLL----RG----------WFFEEFVPG----VRRYLRRSCLQQR------------AVLLVA-H-----------------------------PPCPSPA-ARTPAL-EENEEALRRCR-PEPLSS---------PE-ELQ-------------------TPDGA----------------------V-------------RVL-FL----S-----KGSS--------RAH----------I---PAPLEQG-----VVAAFKQ--
>gi|1307737126|gb|PKK22244.1|*Columba_livia
VFYI-QETGLLYQML-----------P----H--NT---------------FAFKG-E----------------TCS-------V-G-----EVSKKRITVVVG---TN-M-D---------GSEKLPLLV-IGKN-------------------KS-----------P---------RSFK--------D-IL--------S---LPVDYEAN-DMAWMTSEVF----KQ----------WMLKL-----DDRFRA--QQ----RRV------------VILVD-S-----------------------------LPAH--------------------------------------PE--VK--------------------NLKS----------------------V-------------KLV-FP----P-----PDSS--------L----------------SIAAKQG-----AIRSLKV--
>gi|1307752595|gb|PKK34115.1|*Columba_livia
--------------------------------------------------------------------------------------------------------------------------------------------------------------------------------------K------HN-----------QDK-FPACYRYS-PEARLGPALL----RA----------WFFEDFVPG----VKRYLRRSCLQQK------------AVLLLS-S-----------------------------PPP-PSG--------TNPEES------P--------------P---LQ-------------------TPDGS----------------------I-------------RAL-FL----S-----KGPT--------GSG---SAGGGGRI---PAPLEQG-----VVSAFKQ--
>gi|131328778|gb|AAH35143.2|*Homo_sapiens
IFNV-DETAFYWKKM-----------P----S--RT---------------FIARE-EK---------------SVP-------G-F-----KASKDRLTLLLG---AN-A-A---------GDFKLKPML-IYHS-------------------EN-----------P---------RALK--------S-YT--------KST-LPVLYKWN-SKARMTAHLF----TA----------WFTEYFKPT----VETYCSE----KKIPFK--------ILLLIG-N-----------------------------APSH--------------------------------------PR-ALMEI-------------------YEE----------------------I-------------NVI-FM----P-----ANTT--------S------------I---LQPMDQG-----VISTFKS--
>gi|1315510454|gb|PKU45052.1|*Limosa_lapponica_baueri
VFFI-QETGLLYQML-----------P----H--ST---------------FAFKG-E----------------TCS-------V-G-----KLSEERITVAVG---TN-M-D---------GSEKLPLLV-IGKN-------------------KS-----------P---------CSFK--------D-VR--------S---LPVDYEAN-YMAWMTSEVF----EQ----------WMHKL-----DDRFQA--QQ----RQV------------VILVD-S-----------------------------LPAH--------------------------------------TE--VE--------------------NLKS----------------------V-------------KLV-FS----P-----PDSS--------S----------------CIAMKQG-----VIRSLKI--
>gi|1316201155|ref|XP_023210893.1|*Centruroides_sculpturatus
IFNI-DETGLFWKKM-----------P----K--RT---------------FIAHE-ER---------------TFS-------G-F-----KAAKDR--------------A---------GYCKLKPLL-VYRS-------------------EN-----------P---------RALK--------N-KS--------KAG-LPVIWKSN-RKAWVTAFLF----ED----------WFGHHFIPE----VERYCQS----KQISSK--------VMLIID-N-----------------------------TPGH--------------------------------------PPTTSTNF-------------------DPR----------------------V-------------KVV-FL----P-----PNTT--------S------------L---LQPMDHG-----VIKTFKA--
>gi|1326154493|ref|XP_003764343.2|*Sarcophilus_harrisii
IYNA-DETGLFWKCL-----------P----S--RT---------------LAVKG-KF---------------TAS-------G-H-----KLIEERVTVMCC---AN-A-T---------GLHKLKLCV-VGKA-------------------KK-----------P---------RSFK--------G-TD--------TSN-LPVSYFSQ-KGAWMDLSIF----RQ----------WFDKIFVPQ----VREYLKS----KGLQEK--------AVLLLD-N-----------------------------SPTH--------------------------------------PNENVLRS------------------DDGQ----------------------I-------------FVK-YL----P-----PNVA--------S------------L---IQPMDQG-----VIAVMKK--
>gi|1326172202|ref|XP_003771830.3|*Sarcophilus_harrisii
IYNA-DETWLYWKSL-----------P----A--RT---------------LAFEN-EH---------------PIP-------S-H-----KLSRERLTVLCC---VN-A-T---------GSHKLKLCV-VGKA-------------------EH-----------L---------HLLR--------E-AN--------LLN-MPVDCFNH-KEAWMDCTIF----KE----------WFDKKFVPQ----VREHLRS----KGLPER--------AVLLLD-Y-----------------------------APSK--------------------------------------PSEGLLKS------------------EDGN----------------------I-------------FVK-YL----P-----PNVA--------A------------L---IQPMDQG-----VIACMKR--
>gi|1326178149|ref|XP_023362406.1|*Sarcophilus_harrisii
IFGC-AEVPLLYLAV-----------P---------------------------------------------------------GGM-----AP-GDRFQVLLC---AN-S-G---------GTEKRRLVVVGGRQ-------------------RS-----------P---------RGFF--------G-VS--------SEA-LPVLYRPG------PGIPW----AD----------WLAQL-----DQDMGR--QG----RHV-----------ALLLTA-QP----------------------------------------------------------------------AK-GATDLP-----------------ELQH----------------------V-------------RLL-PL----------PADG--------T----------------MPCLPTP-----VVQDFKS--
>gi|1326183028|ref|XP_023352449.1|*Sarcophilus_harrisii
IYNA-NVTGLYWKLL-----------P----E--QTA-------------PPG-EG-EP------------GNRG-----------P-----KWRGDRVTVLLA---AN-L-T---------GSHKLKPLV-IGQL-------------------PD-----------P---------PSLRH------HN-----------QDK-FPASYRYS-PDAWLSATLL----RG----------WFFEEFVPG----VRRYLRRSCLQQK------------AVLLVN-H-----------------------------HPGPRPSGLWPSSP-GEGEEAGKRQRAAGSLGPG---PALCHPE-ELQ-------------------TPDGA----------------------V-------------RVL-FL----S-----KSSS--------RCK----------I---PAPLEQG-----VVSAFKQ--
>gi|1330128874|ref|XP_004485378.3|*Dasypus_novemcinctus
IYNA-DETGLFWKCL-----------P----S--RT---------------VVFKG-KC---------------TAS-------R-H-----KSVEERVTVMCC---AN-A-T---------GLHKLKLCV-VGKA-------------------KK-----------P---------RSFK--------S-TD--------TSN-LPVSYFSQ-RGAWMDLSIF----RQ----------WFDKIFVPQ----VREYLRS----KGLQEK--------AVLLLD-N-----------------------------SPTH--------------------------------------PNENVLRS------------------DDGQ----------------------I-------------FAK-YL----P-----PNVA--------S------------L---IQPSDQG-----VIATMKR--
>gi|1330875119|gb|PNF14934.1|*Cryptotermes_secundus
IYNA-DETGLYWKCL-----------P----T--RT---------------LAFQN-ER---------------QAP-------G-H-----KSSKERLTVLCC---SN-A-S---------GTHKLIPVV-IGKA-------------------KR-----------P---------RSFK--------G-TV--------ASS-LPIHYFNQ-KVAWMNRAIF----KE----------WFDFKFVPQ----VRDHLKS----QGLPEK--------AVLLID-N-----------------------------APSH--------------------------------------PNESLLRS------------------DDGN----------------------I-------------FVK-YF----P-----ANVT--------A------------L---IQPMDQG-----VISSMKR--
>gi|1330933797|gb|PNF43064.1|*Cryptotermes_secundus
IYNA-DETGLYWKCL-----------P----T--RT---------------LAFQN-ER---------------QAP-------G-H-----KSSKERLTVLCC---SN-A-S---------GTHKLIPVV-IGKA-------------------KR-----------P---------RSFK--------G-TV--------ASS-LPIHYFNQ-KVAWMNRAIF----KE----------WFDFKFVPQ----VRDHLKS----QGLPEK--------AVLLID-N-----------------------------APSH--------------------------------------PNESLLRS------------------DDGN----------------------I-------------FVK-YF----P-----ANVT--------A------------L---IQPMDQG-----VISSMKR--
>gi|1331420586|ref|XP_023418118.1|*Cavia_porcellus
IYNA-NVTGLYWRLL-----------P----E--QTA-------------PSG-AG-EP------------GAGGC----------------SWRADRVTVLLV---AN-L-T---------GSHKLKPLV-IGQL-------------------PD-----------P---------PSLRH------HN-----------QDK-FPASYRYS-PNAWLSRPLL----RG----------WFFEEFVPG----VKRYLRRSCLQQK------------AVLLVA-H-----------------------------PSCPTWA-TRMASL-EENEETARRCR-PEPLGP---------PE-ELQ-------------------TPDGA----------------------V-------------RVL-FL----S-----KGSS--------QTH----------I---PAPLEQG-----VVVAFKH--
>gi|1331500450|ref|XP_023376778.1|*Pteropus_vampyrus
IFNV-DETALYWKKM-----------P----S--RT---------------FIARE-EK---------------SMP-------G-F-----KASKDRLTLLLG---AN-A-A---------GDFKLKPML-IYHS-------------------KN-----------P---------RALR--------N-YA--------KAT-LPVLYKCN-NKAWMTAHLF----TT----------WFTEYFKPT----VETYCSE----KKIPFK--------ILLLID-N-----------------------------APVH--------------------------------------PR-ALKEM-------------------YNE----------------------I-------------DVV-FM----P-----ASTA--------S------------I---LQPMCQG-----VILTFKS--
>gi|1333566861|ref|XP_023510201.1|*Equus_caballus
VFGC-AEVPLLYRAV-----------P---------------------------------------------------------GTV-----GA-CGHVQVLLC---AN-S-R---------GTEKRRVLV-SGLR-------------------AA-----------P---------SCFF--------G-VS--------SEA-LPASYHPD------LGIPW----SE----------WLVQF-----DRDMGR--QG----RQV-----------ALLLAA-RV----------------------------------------------------------------------VE-GLAGPP-----------------RLHH----------------------I-------------RLL-PL----------SAAS--------T----------------TPSLPTS-----AVRAFKA--
>gi|1333635714|ref|XP_005608680.2|*Equus_caballus
IYGA-DQTGLFWKCL-----------P----S--RT---------------LALET-EQ---------------TTS-------G-Y-----RSSRERIIIMCC---AN-A-T---------GLHKLNLCV-VGKA-------------------KK-----------P---------RAFK--------G-AD--------LSN-LPVTYFSQ-KSAWIEHSVF----RQ----------WFEKYFVPQ----VQKHLKS----KGLLEK--------AVLLLD-F-----------------------------PPAH--------------------------------------PHEELLSS------------------DDGR----------------------I-------------VVK-YL----P-----PNVT--------S------------L---IQPMSQG-----VLATVKR--
>gi|1334053574|ref|XP_023579420.1|*Octodon_degus
VFNI-KETALLYKML-----------P----T--NT---------------FAFKG-E----------------TCS-------I-G-----KLCKDRITLLVG---AN-M-D---------GSEKLPLLI-IGKN-------------------RN-----------P---------HCFK--------D-IK--------S---LPVYYEAN-RMAWMTSDIF----EQ----------WMQKL-----DEKFQA--QQ----RRV------------VIFVD-S-----------------------------FPAH--------------------------------------PE--VK--------------------NLKS----------------------I-------------ELA-FF----P-----SFLS--------S------------K---FIAMKQG-----VIKSLKI--
>gi|1334675950|ref|XP_023597403.1|*Trichechus_manatus_latirostris
IYNA-NVTALYWKLL-----------P----E--QAA-------------PRG-TG-DL------------GGGGCGR--------------RWRGDRVTVLLA---AN-L-T---------GSHKLKPLI-IGQL-------------------PD-----------P---------PSLRH------HN-----------QDK-FPASYRYS-PDAWLSRPLL----RG----------WFFEEFVPG----VKRYLRRSCLQQK------------AVLLVA-H-----------------------------PPGPSPA-ARTPAL-GESEEGPRRAR-PEPSGS---------PE-ELQ-------------------TPDGA----------------------V-------------RVL-FL----S-----RGSG--------RAQ----------I---PAPLEQG-----VVAAFKQ--
>gi|1335114683|ref|XP_023609053.1|*Myotis_lucifugus
VFNI-KETGLLYRML-----------P----T--NT---------------FAFKG-E----------------TCS-------I-G-----KLCKDRITLVVG---TN-M-D---------GSEKLPLLI-IGKN-------------------RN-----------P---------HCFK--------G-IK--------S---LPVYYEAN-RMAWMTSDIF----EQ----------WMQKL-----DEKFQA--QQ----RRV------------VIFVD-A-----------------------------LPAH--------------------------------------PE--VK--------------------NLKS----------------------I-------------ELA-FF----P-----SCLS--------P------------K---FIAMKQG-----VIKSLKI--
>gi|1337213125|gb|POI23576.1|*Bambusicola_thoracicus
IYNA-NITGLYWKLL-----------P----G------------------------------------------------------R-----TAPRQRVTVLLA---AN-L-T---------GTHKLKPLV-VGGL-------------------RD-----------P---------PSLCH------HN-----------QEK-FPAGYRYS-PEARLGPALL----RV----------WFFEDFVPC----VKRYLRRSCLQQK------------AVLLLT-S-----------------------------PPS-SGG--------R-HEDL---------------------PQ--LQ-------------------TPDGS----------------------I-------------RAL-FL----S-----KSPT--------GSS---STGGGSRI---PAPLEQG-----VVSAFKQ--
>gi|1340992308|ref|XP_023777217.1|*Cyanistes_caeruleus
IYNA-NITRLFWKLL-----------P----G---AG-------------------------------------ITAR--------R-----PARSERVTVLLA---AN-L-T---------GSHKLKPLV-VGGL-------------------RD-----------P---------ASLRH------HN-----------QEK-FPACYRYS-PEARLAPALL----RA----------WFFEDFVPG----VKRYLRRSCLQQK------------AVLLLG-S-----------------------------APS-RCR--------SGAEDS------P--------------P---LQ-------------------TPDGS----------------------I-------------RAL-FL----S-----KGPS--------GSG---LAGAGGRI---PAPLEQG-----VVSAFKQ--
>gi|1340999932|ref|XP_023780579.1|*Cyanistes_caeruleus
VFYI-QETVLLYQML-----------P----H--NT---------------FAFKG-K----------------TCS-------V-G-----KQSKESITVAVG---TN-M-D---------GSEKLPLLI-IGKS--------------------------------P---------CSFK--------D-VK--------L---LPVDYEAN-DRACMTSGIF----EQ----------WMHKL-----DNRFQA--QQ----RRV------------VILVD-S-----------------------------LPAH--------------------------------------TE--VK--------------------NLKS----------------------V-------------KLV-FF----P-----PDSS--------S----------------YIAVKER-----IIRSLKV--
>gi|1344916931|ref|XP_023958458.1|*Chrysemys_picta_bellii
IYNA-NVTGLYWKLL-----------P----G--QAG-------------ELR-AH-SP-R----------LQAPPRR--------R-----LVVKECVTVLLA---AN-L-T---------GSHKLKPLV-VGGL-------------------PD-----------P---------PSLRH------HN-----------QDK-FPACYRYS-PEARLGPALL----RA----------WFFEDFVPG----VKRYLRRSCLQQK------------AVLLLS-S-----------------------------PPP-PSG--------AGPEE-------P--------------PQ--LQ-------------------TPDGS----------------------I-------------RAL-FL----S-----KAAA--------GGS---SAGGGGRI---PAPLEQG-----VVSAFKQ--
>gi|1348420544|ref|XP_007131182.2|*Physeter_catodon
IFNA-DETGVFFQLL-----------P----Q--HT---------------LAAKG-D----------------HCR-------G-G-----KKARQRLTALFC---CN-A-S---------GTEKMRPLI-VGRS-------------------AN-----------P---------RCLK--------N-VH--------S---LPCDYRAN-QQAWMTQDLF----NE----------WLMQV-----DARMKQ--AE----RRI------------LLLID-N-----------------------------CSAH--------------------------------------NM--LP--------------------RLER----------------------I-------------QVG-YL----P-----SKCT--------A------------V---LQPLNLG-----IIHTTKV--
>gi|1348556547|ref|XP_007113180.2|*Physeter_catodon
IYNA-NVTGLYWKLL-----------P----E--QAA-------------PL-------------------GAGGCGR--------------RWRGDRVTVLLA---AN-L-T---------GSHKLKPLV-IGQL-------------------PD-----------P---------PSLRH------HN-----------QDK-FPASYRYS-PDAWLSRPLL----RG----------WFFEEFVPG----VRRYLRRSCLQQK------------AVLLVA-H-----------------------------PPCPSPA-ARMPTL-EESEETPRRCR-PEPLGP---------PE-ELQ-------------------TPDGA----------------------V-------------RVL-FL----S-----KGSS--------RAH----------I---PAPLEQG-----VVAAFKQ--
>gi|1351487942|ref|XP_024098946.1|*Pongo_abelii
IFNV-DETAFYWKKM-----------P----S--RT---------------FIARE-EK---------------SVP-------G-F-----KASKDRLTLLLG---AN-A-A---------GDFKLKPML-IYHS-------------------EN-----------P---------RALK--------N-YT--------KST-LPVLYKWN-SKAQMTAHLF----TA----------WFTEYFKPT----VETYCSE----KKIPFK--------ILLLID-N-----------------------------APSH--------------------------------------PR-ALMEI-------------------YKE----------------------I-------------NVV-FM----P-----ANTT--------S------------I---LQPMDQG-----VISTFKS--
>gi|1351497486|ref|XP_024101459.1|*Pongo_abelii
IYGA-DQTGLFWKCL-----------P----S--RT---------------LTLET-DQ---------------STS-------G-C-----RSSRERIIIMCC---AN-A-T---------GLHKLNLCV-VGKA-------------------KK-----------P---------RAFK--------G-TD--------LSN-LPVTYYSQ-KGAWIEQSVF----RQ----------WFEKYFVPQ----VQKHLKS----KGFLEK--------AVLLLD-F-----------------------------PPAR--------------------------------------PNEEMLSS------------------DDGR----------------------I-------------IVK-YL----P-----PNVT--------S------------L---IQPMSQG-----VLATVKR--
>gi|1351502707|ref|XP_024103182.1|*Pongo_abelii
IFNA-DXTGVFFQLL-----------P----Q--HT---------------LAAKG-D----------------RCR-------G-G-----KKAKQRLTALFC---CN-A-S---------GTEKMRPLI-VGRS-------------------AS-----------P---------HYLK--------N-IH--------S---LPCDYQAN-QWAWMTRDLF----NE----------WLMQV-----DARMKR--VE----RRI------------LLLTD-N-----------------------------CSAH--------------------------------------NM--LP--------------------HLER----------------------I-------------QVG-YL----P-----SNCT--------A------------V---LQPLNLG-----IIHTMKV--
>gi|1351512383|ref|XP_009242429.2|*Pongo_abelii
IYNA-NVTGLYWKLL-----------P----E--QAA-------------PPG-AG-DP------------GAGGCGR--------------RWRGDRVTVLLA---AN-L-T---------GSHKLKPLV-IGRL-------------------PD-----------P---------PSLRH------HN-----------QDK-FPASYRYS-PDAWLSRPLL----RG----------WFFEEFVPG----VKRYLRRSCLQQK------------AVLLVA-H-----------------------------PPCPSPA-ASMPAL-EDSEDAPVRCR-PEPLGP---------PE-ELQ-------------------TPDGA----------------------V-------------RVL-FL----S-----KGSS--------RAH----------I---PAPLEQG-----VVAAFKQ--
>gi|13569924|ref|NP_112215.1|*Homo_sapiens
IFNA-DETGVFFQLL-----------P----Q--HT---------------LAAKG-D----------------HCR-------G-G-----KKAKQRLTALFC---CN-A-S---------GTEKMRPLI-VGRS-------------------AS-----------P---------HCLK--------N-IH--------S---LPCDYRAN-QWAWMTRDLF----NE----------WLMQV-----DARMKR--AE----RRI------------LLLID-N-----------------------------CSAH--------------------------------------NM--LP--------------------HLER----------------------I-------------QVG-YL----P-----SNCT--------A------------V---LQPLNLG-----IIHTMKV--
>gi|1374992353|ref|XP_024424769.1|*Desmodus_rotundus
VFNI-KETGLLYRML-----------P----T--NT---------------FAFKG-E----------------TCS-------I-G-----KLCKDRVTLVVG---TN-M-D---------GSEKLPLLI-IGKN-------------------RN-----------P---------HCFK--------G-IK--------S---LPVYYEAN-RMAWMTSDVF----EQ----------WMRKL-----DEKFQA--QQ----RRV------------VIFVD-S-----------------------------FPAH--------------------------------------PE--VK--------------------NLKS----------------------I-------------ELA-FF----P-----SCLS--------S------------K---FIAMKQG-----VIKSLKI--
>gi|1374998135|ref|XP_024427849.1|*Desmodus_rotundus
IYNA-NVTGLYWKLL-----------P----E--QAA-------------PL-------------------GTGGCGR--------------RWRGDRVTVLLA---AN-L-T---------GSHKLKPLV-IGQL-------------------PD-----------P---------PSLRH------HN-----------QDK-FPASYRYS-PDAWLSRPLL----RG----------WFFEEFVPG----VRRYLRRSCLQQR------------AVLLVA-H-----------------------------PPCPSWA-SRLPTL-EESEETPRRFR-PEPLSP---------PE-ELQ-------------------TPDGA----------------------V-------------RVL-FL----S-----KGSS--------RAH----------I---PAPLEQG-----VVAAFKQ--
>gi|1375001728|ref|XP_024429758.1|*Desmodus_rotundus
VFGC-AEVPLLYRAV-----------P---------------------------------------------------------GRV-----GT-GDQVQVLLC---AN-S-R---------GTEKRRVLV-SGLQ-------------------AA-----------P---------RCFF--------G-VS--------SEA-LPASYHSD------VGIPW----SE----------WLAQF-----DRDMGR--QG----RQV-----------ALLLAA-QV----------------------------------------------------------------------VE-ELAGVP-----------------GLCH----------------------V-------------RLL-PL----------STTS--------T----------------TPSLPSS-----VVRAFKA--
>gi|1375002938|ref|XP_024430411.1|*Desmodus_rotundus
IYNA-DETGLFWKCL-----------P----S--RT---------------SVIKG-KC---------------TVS-------G-H-----KSIEERVTVMCC---AN-A-T---------GLHKLKLCV-VGKA-------------------RK-----------P---------RSFK--------S-TD--------TSN-LPVSYFSQ-KGAWMDLSIF----RQ----------WFDKIFVPE----VREHLRS----KGLQEK--------AVLLLD-N-----------------------------SPTH--------------------------------------PNENVLRS------------------DDGQ----------------------I-------------FAK-YL----P-----PNVA--------S------------L---IQPSGQG-----VIATMKR--
>gi|1375003486|ref|XP_024430715.1|*Desmodus_rotundus
IYGA-DQTGLFWKCL-----------P----P--RT---------------LVLET-EQ---------------STS-------G-Y-----RSSRERIIIMCC---AN-A-T---------GLHKLNLCV-VGKA-------------------KK-----------P---------RAFK--------G-AD--------LSN-LPVTYFSQ-KSAWIEHSVF----RQ----------WFEKYFVPQ----VQKHLKS----KGLLEK--------AVLLLD-F-----------------------------PPAH--------------------------------------PNEESLSS------------------DDGR----------------------I-------------IVK-YL----P-----PNVT--------S------------L---IQPMSQG-----ILATVKR--
>gi|1375006955|ref|XP_024432540.1|*Desmodus_rotundus
IFNA-DETGVFFQVL-----------P----Q--SM---------------LAAKL-D----------------HYR-------G-D-----KEAKQGLTVLXC---CS-A-S---------GTEKMRPL--XGRS-------------------AN-----------P---------HCRK--------N-VH--------S---LPCDYXAN-QWAXMTQDLF----QE----------WLVQM-----DARTKX--AE----RWT------------LLLID-D-----------------------------CSAH--------------------------------------NT--FP--------------------CLXR----------------------------------------------X-----SDCT--------A------------I---LQPLNVA-----IIHTMKV--
>gi|1378821409|ref|XP_024594037.1|*Neophocaena_asiaeorientalis_asiaeorientalis
IFNA-DETGMFFQLL-----------P----Q--HT---------------LAAKG-D----------------HCR-------G-G-----KKARQCLTALFC---CN-A-S---------GTEKMRPLI-VGRS-------------------AN-----------P---------RCLK--------N-VH--------S---LPCDYRAN-QQAWMTQDLF----NEWL-----ITSWLMQV-----DARMKQ--AE----RRI------------LLLID-S-----------------------------CPAH--------------------------------------NM--LP--------------------RLER----------------------I-------------QVG-YL----P-----SKCT--------A------------V---LQPLNLG-----IIHTTKV--
>gi|1378829127|ref|XP_024596876.1|*Neophocaena_asiaeorientalis_asiaeorientalis
IYNA-NVTGLYWKLL-----------P----E--QAA-------------PL-------------------GAGGCGR--------------RWRGDRVTVLLA---AN-L-T---------GSHKLKPLV-IGQL-------------------PD-----------P---------PSLRH------HN-----------QDK-FPASYRYS-PDAWLSRPLL----RG----------WFFEEFVPG----VRRYLRRSCLQQK------------AVLLVA-H-----------------------------PPCPSPA-ARMPTL-EDSEETPRRCR-PEPLGP---------PE-ELQ-------------------TPDGA----------------------V-------------RVL-FL----S-----KGSS--------RAH----------I---PAPLEQG-----VVAAFKQ--
>gi|1378852612|ref|XP_024591996.1|*Neophocaena_asiaeorientalis_asiaeorientalis
IYGA-DQTGLFWKCL-----------P----S--RT---------------LVLET-ER---------------STS-------G-S-----RSSRERIIIMCC---AN-A-T---------GLHKLNLCV-VGKA-------------------KK-----------P---------RAFK--------G-AD--------LSN-LPVTYFSQ-KSAWIEHSVF----RQ----------WFEKYFVPQ----VQKHLKS----KGLLEK--------AVLLLD-F-----------------------------PPAH--------------------------------------PNEELLSS------------------DDGR----------------------I-------------IVK-YL----P-----ANVT--------S------------L---IQPMSQG-----VLATVKR--
>gi|1378857633|ref|XP_024604804.1|*Neophocaena_asiaeorientalis_asiaeorientalis
IFGC-AEVPLLYRAV-----------P---------------------------------------------------------GRV-----GV-CDRVQVLLC---AN-S-R---------GTEKRRVLV-SGLQ-------------------AA-----------P---------RCFF--------G-VS--------SEA-LPASYHPD------LAIPW----SE----------WLAQF-----DRDMGR--QG----RQV-----------ALLLAA-RV----------------------------------------------------------------------VE-ELAGLP-----------------GLGH----------------------V-------------KLL-PL----------SAAS--------T----------------TPSLPSS-----VVQAFKA--
>gi|1378880233|ref|XP_024613254.1|*Neophocaena_asiaeorientalis_asiaeorientalis
VFNV-KETGLLYRML-----------P----T--NT---------------FAFKG-E----------------TCS-------I-G-----KLCKDRITLVVG---TN-M-D---------GSEKLPLLI-IGKN-------------------RN-----------P---------HCFK--------G-VK--------S---LPVYYEAN-KMARMTSVVF----EQ----------WMRKL-----DEKFQA--QQ----RRV------------VIFVE-S-----------------------------FPAH--------------------------------------PE--VK--------------------NLKS----------------------I-------------ELA-FF----P-----SCLS--------S------------K---LIAMKQG-----VIKSLKI--
>gi|1378906421|ref|XP_024587092.1|*Neophocaena_asiaeorientalis_asiaeorientalis
IYNA-DETGLFWKCL-----------P----S--RT---------------SVIKG-KC---------------TAP-------G-H-----KSIEERVTIMCC---AN-A-T---------GLHKLKLCV-VGKA-------------------KK-----------P---------RSFK--------S-TD--------TSN-LPVSYFSQ-KGAWMDLSIF----RQ----------WFDKIFVPQ----VREHLRS----KGMQEK--------AVLLLD-N-----------------------------SPTH--------------------------------------PNENVLRS------------------DDGQ----------------------I-------------FAK-YL----P-----PNVA--------S------------L---IQPSNQG-----VIATMKR--
>gi|1387208280|ref|XP_005215336.2|*Bos_taurus
IYNA-NVTGLYWKLL-----------P----E--QAA-------------PV-------------------GAGGCGR--------------RWRGDRVTVLLA---AN-L-T---------GSHKLKPLV-IGQL-------------------PD-----------P---------PSLRH------HN-----------QDK-FPASYRYS-PDAWLSRPLL----RG----------WFFEEFVPG----VRRYLRRSCLQQK------------AVLLVA-H-----------------------------PPCPSSE-ARMPAL-EESEETRRRCR-PEPTGP---------PE-ELQ-------------------TPDGA----------------------V-------------RVL-FL----C-----RGSG--------RAH----------I---PAPLEQG-----VVAAFKQ--
>gi|1387216238|ref|XP_010811973.2|*Bos_taurus
VFNV-KETGLLYRML-----------P----T--NT---------------FAFKG-E----------------TCS-------I-G-----KLCKDRITLVVG---TN-M-D---------GSEKLPLLL-IGKN-------------------RN-----------P---------RCFK--------G-IQ--------S---LPVCYEAN-KMAWMTAEVF----EQ----------WMQKL-----DERFQA--QQ----RRV------------VIFVE-S-----------------------------SPAH--------------------------------------PE--VK--------------------NLKS----------------------I-------------ELA-FF----P-----SCLS--------S------------K---FIAMKQG-----VIRSLKI--
>gi|1387241760|ref|XP_005224000.2|*Bos_taurus
IFNV-DETALYWKKM-----------P----S--RT---------------FIARE-EK---------------SML-------G-F-----KASKDRLTLLLG---AN-A-A---------GDLKLKPML-IYHS-------------------EN-----------P---------RALK--------N-YA--------KST-LPVLYKWN-HKAWMTAHLF----TT----------WFTEYFKPT----VENYCLE----KKIPFK--------ILLLID-N-----------------------------SPGH--------------------------------------PR-ALMEM-------------------YNE----------------------I-------------HVV-FL----P-----SNTM--------S------------I---LQPMDQG-----VISTFKS--
>gi|1387524879|ref|XP_024905798.1|*Pteropus_alecto
IFNV-DETALYWKKM-----------P----S--RT---------------FIARE-EK---------------SMP-------G-F-----KASKDRLTLLLG---AN-A-A---------GDFKLKPML-IYHS-------------------KN-----------P---------RALR--------N-YA--------KAT-LPVLYKCN-NKAWMTAHLF----TT----------WFTEYFKPT----VETYCSE----KKIPFK--------ILLLID-N-----------------------------APVH--------------------------------------PR-ALKEM-------------------YNE----------------------I-------------DVV-FM----P-----ASTA--------S------------I---LQPMCQG-----VILTFKS--
>gi|1387559652|ref|XP_024902157.1|*Pteropus_alecto
IFGC-AEVPLLYRAV-----------P---------------------------------------------------------GRV-----GA-CDQVQVLLC---AN-S-R---------GTEKRRVLV-SGLQ-------------------AA-----------Q---------RCFF--------G-VS--------SEA-LPASYHPD------LGIPW----SE----------WLAQF-----DRDMGR--QG----RQV-----------ALLLAA-RV----------------------------------------------------------------------VE-DLAGLP-----------------GLCH----------------------V-------------RLL-PL----------SATS--------T----------------TPSLPGS-----VVRAFKA--
>gi|1387567886|ref|XP_024903365.1|*Pteropus_alecto
IYNA-NVTGLYWKLL-----------P----E--QAA-------------PL-------------------GAGGCGR--------------RWRGDRVTVLLA---AN-L-T---------GSHKLKPLV-IGQL-------------------PD-----------P---------PSLRH------HN-----------QDK-FPASYRYS-PDAWLSRPLL----RG----------WFFEEFVPG----VRRYLRRSCLQQK------------AVLLVA-H-----------------------------PPCPSPA-TRMPAL-EESEETPRCFR-PEPLGP---------PE-ELQ-------------------TPDGA----------------------V-------------RVL-FL----S-----KGSG--------RAH----------I---PAPLEQG-----VVAAFKQ--
>gi|1390086953|ref|XP_004940149.2|*Gallus_gallus
IYNA-NITGLYWKLL-----------P----G------------------------------------------------------R-----TAPRQRVTVLLA---AN-L-T---------GTHKLKPLV-VGGL-------------------RD-----------P---------PSLCH------HN-----------QEK-FPAGYRYS-PEARLGPALL----RV----------WFFEDFVPC----VKRYLRRSCLQQK------------AVLLLT-S-----------------------------PPS-SGG--------R-HEDL---------------------PQ--LQ-------------------TPDGS----------------------I-------------RAL-FL----S-----KSPT--------GSS---STGGGSRI---PAPLEQG-----VVSAFKQ--
>gi|1394655569|ref|XP_025041139.1|*Pelodiscus_sinensis
VFNV-KETGLFYRML-----------P----T--NT---------------FSFKG-E----------------TCS-------V-G-----KLSKERITVVVS---AN-M-D---------GSEKLPLLV-IGKN-------------------KN-----------P---------HCFK--------D-VK--------S---LAVNYAGN-NMAWMTSEVF----DQ----------WMHKL-----DEKFQA--QQ----RQV------------VIFID-S-----------------------------SLAH--------------------------------------PV--VK--------------------NLKS----------------------I-------------ELV-FF----P-----PSSS--------S------------K---FIAMKQG-----VIRSLKV--
>gi|1406928052|ref|NP_001230819.3|*Pan_troglodytes
VFNI-KETGLLYRML-----------P----T--NT---------------FAFKG-E----------------TCS-------V-G-----KLCKDRITLVVG---TN-M-D---------GSEKLPLLV-IGKK-------------------RN-----------P---------HCFK--------G-LK--------S---LPVCYEAN-RMAWMTSDVF----EQ----------WMRKL-----DEKFQA--QQ----RRV------------VIFVE-S-----------------------------FPAH--------------------------------------PE--VK--------------------NLKS----------------------I-------------ELA-FF----P-----SCLS--------S------------K---CIAMKQG-----IIKSLKI--
>gi|1408462581|ref|XP_025120679.1|*Bubalus_bubalis
IYNA-NVTGLYWKLL-----------P----E--QAA-------------PV-------------------GAGGCGR--------------RWRGDRVTVLLA---AN-L-T---------GSHKLKPLV-IGQL-------------------PD-----------P---------PSLRH------HN-----------QDK-FPASYRYS-PDAWLSRPLL----RG----------WFFEEFVPG----VRRYLRRSCLQQK------------AVLLVA-H-----------------------------PPCPSSE-ARMLAL-EESEETRRRCR-PEPTGP---------PE-ELQ-------------------TPDGT----------------------V-------------RVL-FL----C-----RGSG--------RAH----------I---PAPLEQG-----VVAAFKQ--
>gi|1411097060|ref|XP_025259983.1|*Theropithecus_gelada
IFNV-DETAFCWKKM-----------P----S--RT---------------FIARE-EK---------------SVP-------G-F-----KASKDRLTLLLG---AN-A-A---------GDFKLKPML-VYHS-------------------EN-----------P---------RALK--------N-YT--------KST-LPVLYKWN-SKARMTAHLF----TV----------WFTEYFKPT----VETYCSE----KKIPFK--------ILLLID-N-----------------------------APSH--------------------------------------PR-ALMEI-------------------YKE----------------------I-------------NVV-FM----P-----ANTT--------S------------I---LQPMDQG-----VISTFKS--
>gi|1411108499|ref|XP_025213547.1|*Theropithecus_gelada
VFGC-AELPLLYRAV-----------P---------------------------------------------------------GNL-----GA-CDQVQVLLC---AN-S-R---------GTEKRQILL-GGLQ-------------------AA-----------P---------RCFF--------G-VR--------SEA-LPASYHPD------LGVPW----LE----------WLAQF-----DRDMGQ--QG----RQV-----------ALLLAA-RV----------------------------------------------------------------------VE-GLAGLP-----------------GLYY----------------------V-------------KLL-PL----------AASS--------T----------------TPPLPSS-----VVRAFKA--
>gi|1411161661|ref|XP_025243377.1|*Theropithecus_gelada
IFNA-DETGVFFQLL-----------P----Q--HT---------------LAAKG-D----------------HCR-------G-G-----KKAKQRLTALFC---CN-A-S---------GTEKMRPLI-VGRS-------------------AS-----------P---------RCLK--------N-IH--------S---LPCDYRAN-QWAWMTRDLF----NE----------WLMQV-----DARMKR--AE----RRI------------LLLID-N-----------------------------CSAH--------------------------------------NM--LP--------------------RLER----------------------I-------------QVG-YL----P-----SNCT--------A------------V---LQPLNLG-----IIHTMKV--
>gi|1411174745|ref|XP_025250185.1|*Theropithecus_gelada
IYNA-NVTGLYWKLL-----------P----E--QAA-------------PPG-AG-DP------------GAGGCGR--------------RWRGDRVTVLLA---AN-L-T---------GSHKLKPLV-IGRL-------------------PD-----------P---------PSLRH------HN-----------QDK-FPASYRYS-PDAWLSRPLL----RG----------WFFEEFVPG----VKRYLRRSCLQQK------------AVLLVA-H-----------------------------PPCPSPA-ASMPAL-EDSEDAPVRCR-PEPLGP---------PE-ELQ-------------------TPDGA----------------------V-------------RVL-FL----S-----KGSS--------RAH----------I---PAPLEQG-----VVAAFKQ--
>gi|1418513287|ref|XP_025306187.1|*Canis_lupus_dingo
IYNA-NVTGLYWKLL-----------P----E--QAA-------------PLG-AG-DP------------GAGGCGR--------------RGRGDRVTVLLA---AN-L-T---------GSHKLKPLV-IGQL-------------------PD-----------P---------PSLRH------HN-----------QDK-FPASYRYS-PDAWLSRPLL----RG----------WFFEEFVPG----VRRYLRRSCLQQK------------AVLLVA-H-----------------------------PPCPSPA-ARMPAL-EESEDALWRCR-PEPLSP---------PE-ELQ-------------------TPDGA----------------------V-------------RVL-FL----S-----KGSS--------RAH----------I---PAPLEQG-----VVAAFKQ--
>gi|1432270057|ref|XP_025723043.1|*Zalophus_californianus*Callorhinus_ursinus*Eumetopias_jubatus
IFNA-DETGVFFQLL-----------P----Q--HT---------------LAAKG-D----------------HCR-------G-G-----KKAKQRLTALFC---CN-A-S---------GTEKMRPLI-VGRS-------------------AN-----------P---------HCLK--------N-VH--------S---LPCDYRAN-QGAWMTQELF----NE----------WLMQV-----DARMKR--AE----RRI------------LLLID-N-----------------------------CSAH--------------------------------------NM--LP--------------------RLER----------------------I-------------QVG-YL----P-----SNCT--------A------------V---LQPLNLG-----IIRTMKV--
>gi|1432276997|ref|XP_025726335.1|*Callorhinus_ursinus
IYNA-NVTGLYWKLL-----------P----E--QAA-------------PLG-AG-DP------------GAGGCGR--------------RWRGDRVTVLLA---AN-L-T---------GSHKLKPLV-IGQL-------------------PD-----------P---------PSLRH------HN-----------QDK-FPASYRYS-PDAWLSRPLL----RG----------WFFEEFVPG----VRRYLRRSCLQQK------------AVLLVA-H-----------------------------PPCPSPA-ARMPAL-EESEETLRRCR-PEPLSP---------PE-ELQ-------------------TPDGA----------------------V-------------RVL-FL----S-----KGSS--------RAH----------I---PAPMEQG-----VVAAFKQ--
>gi|1432282939|ref|XP_025729218.1|*Zalophus_californianus*Callorhinus_ursinus*Eumetopias_jubatus
IYGA-DQTGLFWKCL-----------P----S--RT---------------LALET-EQ---------------NTS-------G-Y-----RSSRERIIIMCC---AN-A-T---------GLHKLNLCV-VGKA-------------------KK-----------P---------RAFK--------G-AD--------LSN-LPVTYFSQ-KSAWIEHSVF----RQ----------WFEKYFVPQ----VQKHLKS----QGLLEK--------AVLLLD-F-----------------------------PPAH--------------------------------------PNEELLSS------------------DDGR----------------------I-------------IVK-YL----P-----PNVT--------S------------L---IQPMSQG-----VLATVKR--
>gi|1432284635|ref|XP_025730107.1|*Callorhinus_ursinus
VFNI-KETGLLYRML-----------P----T--NT---------------FAFKG-E----------------TCS-------I-G-----KLCKDRITLVVG---AN-M-D---------GSEKLPLLI-IGKN-------------------RN-----------P---------HCFK--------G-IK--------S---LPVCYEAN-RMAWMTSDVF----EQ----------WMRKL-----DEKFQV--QQ----RRV------------VIFVD-S-----------------------------FPSH--------------------------------------PE--VK--------------------NLKS----------------------I-------------ELA-FF----P-----SCLS--------S------------Q---FIAMKQG-----VIKSLKI--
>gi|1432294402|ref|XP_025735135.1|*Callorhinus_ursinus
VFGC-AEVPLLYRAV-----------P---------------------------------------------------------GRG-----GA-CDRVRVLLC---AN-S-R---------GTEKRRVLV-SGLR-------------------AA-----------P---------RCFF--------G-VS--------SEA-LPASYHPD------LGIPW----SE----------WLAQF-----DRDMGQ--QG----RQV-----------TLLLAA-RV----------------------------------------------------------------------LE-ELASLP-----------------GLCH----------------------V-------------RLL-PL----SAAA-AAAAG--------S----------------TPALPGS-----VVRAFKT--
>gi|1435010023|ref|XP_025771164.1|*Puma_concolor
VFGC-AEVPLLYRAV-----------P---------------------------------------------------------GRG-----GA-RDRVQVLLC---AN-S-R---------GTEKRRVWV-SGLR-------------------AA-----------P---------TCLF--------G-VS--------GAA-LPASYHPD------LGVPW----SE----------WLAQF-----DGDMAR--QG----RQV-----------TLLLAA-RV----------------------------------------------------------------------AE-GLAGRP-----------------GLRH----------------------V-------------RLL-PL------------------------------------------------------------
>gi|1435023416|ref|XP_025778299.1|*Puma_concolor
IYNA-NVTGLYWKLL-----------P----E--QAA-------------PLG-AG-DP------------GAGGCGR--------------RWRGDRVTVLLA---AN-L-T---------GSHKLKPLV-IGQL-------------------PD-----------P---------PSLRH------HN-----------QDK-FPASYRYS-PDAWLSRPLL----RG----------WFFEEFVPG----VRRYLRRSCLQQR------------AVLLVA-H-----------------------------PPCPSPA-ARTPAL-EENEEALRRCR-PEPLSS---------PE-ELQ-------------------TPDGA----------------------V-------------RVL-FL----S-----KGSS--------RAH----------I---PAPLEQG-----VVAAFKQ--
>gi|1435027929|ref|XP_025780758.1|*Puma_concolor
IFNA-DETGVFFQLL-----------P----Q--HT---------------LAAKG-D----------------HCR-------G-G-----KKAKQRLTALFC---CN-A-S---------GTEKMRPLI-VGRS-------------------AN-----------P---------RCLK--------N-VH--------S---LPCDYRAN-RWAWMTQDLF----NE----------WLMQV-----DARMKR--AE----RRI------------LLLID-N-----------------------------CSAH--------------------------------------NM--LP--------------------RLER----------------------I-------------QVG-YL----P-----SNCT--------A------------V---LQPLNLG-----IIHTMKV--
>gi|1435036026|ref|XP_025785006.1|*Puma_concolor
IYNA-DETGLFWKCL-----------P----S--RT---------------SVIKG-KC---------------TVS-------G-H-----KSIEERVTIMCC---AN-A-T---------GLHKLKLCV-VGKA-------------------KK-----------P---------RSFK--------S-TD--------TSN-LPVSYFSQ-KGAWMDLSIF----RQ----------WFDKIFVPQ----VREYLRS----KGLQEK--------AVLLLD-N-----------------------------SPTH--------------------------------------PNENVLRS------------------DDGQ----------------------I-------------FAK-YL----P-----PNVA--------S------------L---IQPSDQG-----VIATMKR--
>gi|1435357173|ref|XP_025836241.1|*Agrilus_planipennis
IFNV-DETGLFWKKM-----------P----S--RT---------------FISQE-EK---------------SMP-------G-F-----KAAKDRLTLLLG---SN-V-E---------GDLKLKPLL-VYRF-------------------EN-----------P---------RALK--------N-YV--------KST-LPVIWKAN-PKAWVTSILF----EE----------WFTKHFIPE----VKQYCSK----NNLAYK--------ALLILD-N-----------------------------APGH--------------------------------------PV-RIADI-------------------DPQ----------------------I-------------KVV-FL----P-----PNTT--------S------------L---LQPMDQG-----VIASFKA--
>gi|1435542728|ref|XP_025864559.1|*Vulpes_vulpes
IFNA-DETGVFFQLL-----------P----Q--HT---------------LAAKG-D----------------HCR-------G-G-----KKAKQRLTALFC---CN-A-S---------GTEKMRPLI-VGRS-------------------AN-----------P---------HCLR--------N-VH--------S---LPCDYRAN-QWAWMTQDLF----NE----------WLMQV-----DARMKQ--AE----RRI------------LLLID-N-----------------------------CSAH--------------------------------------NM--LP--------------------RLER----------------------I-------------QVG-YL----P-----SNCT--------A------------V---LQPLNLG-----IIHTTKV--
>gi|1435553336|ref|XP_025849066.1|*Vulpes_vulpes
IYNA-DETGLFWKCL-----------P----S--RT---------------SAIKG-KY---------------SVS-------G-H-----KAVEERVTIMCC---AN-A-T---------GLHKLKLCV-VGKA-------------------KK-----------P---------RSFK--------S-TD--------TSN-LPVSYFSQ-KGAWMDLSIF----RQ----------WFDKIFVPQ----VREYLRS----KGLQEK--------AVLLLD-N-----------------------------SPTH--------------------------------------PNENVLRS------------------DDGQ----------------------I-------------FAK-YL----P-----PNVA--------S------------L---IQPSDQG-----VVATMKR--
>gi|1435562714|ref|XP_025853873.1|*Vulpes_vulpes
IYGA-DQTGLFWKCL-----------P----S--RT---------------LALET-EQ---------------NTS-------G-Y-----RSSRERIIIMCC---AN-A-T---------GLHKLNLCV-VGKA-------------------KK-----------P---------RAFK--------G-AD--------LSN-LPVTYFSQ-KSAWIEHSVF----RQ----------WFEKYFVPQ----VQKHLKS----QGLLEK--------AVLLLD-F-----------------------------PPAH--------------------------------------PNEELLSS------------------DDGR----------------------I-------------IVK-YL----P-----PNVT--------S------------L---IQPMSQG-----VLATVKR--
>gi|1435625980|ref|XP_025860235.1|*Vulpes_vulpes
IFGC-AEVPLLYRAV-----------P---------------------------------------------------------GRG-----GSTCDRVQVLLC---AN-S-R---------GTEKRRLLV-SGLQ-------------------AA-----------P---------RCLF--------G-VS--------SEA-LPAFYHPD------LGIPW----SE----------WLAQF-----DRDMGQ--QG----RQV-----------TLLLAA-RV----------------------------------------------------------------------LE-ELAGLP-----------------GLSH----------------------V-------------RLL-PL----------SAEG--------G----------------ASSLPSS-----VVRAFKT--
>gi|1435649495|ref|XP_025872358.1|*Vulpes_vulpes
VFNI-KETGLLYRML-----------P----T--NT---------------FAFKG-E----------------TCS-------I-G-----QLCKDRITLVVG---TN-M-D---------GSEKLPLLV-IGKN-------------------KT-----------P---------HCFK--------G-IK--------S---LPVCYEAN-RMAWMTSDVF----ER----------WMRKL-----DEKFQA--QQ----RRV------------VIFVD-S-----------------------------FPSH--------------------------------------PE--VK--------------------NLKS----------------------I-------------ELA-FF----P-----SCLS--------S------------K---FIAMKQG-----VIKSLKI--
>gi|1435666682|ref|XP_025843408.1|*Vulpes_vulpes
--------------------------------------------------------------------------------------------------VTVLLA---AN-L-T---------GSHKLKPLV-IGQL-------------------PD-----------P---------PSLRH------HN-----------QDK-FPASYRYS-PDAWLSRPLL----RG----------WFFEEFVPG----VRRYLRRSCLQQK------------AVLLVA-H-----------------------------PPCPSPA-ARMPAL-EESEDALRRCR-PEPLSP---------PE-ELQ-------------------TPDGA----------------------V-------------RVL-FL----S-----KGSS--------RAH----------I---PAPLEQG-----VVAAFKQ--
>gi|1443669633|ref|XP_025897414.1|*Nothoprocta_perdicaria
VFSL-QETALLYQLL-----------P----R--GT---------------FCVRG-E----------------ACS-------V-G-----ELSRERVTLGVG---TN-A-D---------GSEKLPLLV-IGRS-------------------GS-----------P---------RGCR--------A-AE--------S---LPVDYEAN-EMAWMTAEVF----ER----------WLHKL-----DERFQA--QQ----RRV------------VVLVD-P-----------------------------VPAH--------------------------------------VE--VK--------------------GLKA----------------------I-------------ELV-LL----P-----PDTS--------S----------------CVAMQRG-----VIRSLKV--
>gi|1443700461|ref|XP_025902904.1|*Nothoprocta_perdicaria
IYNA-SITGLYWKLL-----------P----G--QAR-----------------------------------------------G----------GRRVTVLLA---AN-L-T---------GAHKLKPLV-VGAL-------------------RD-----------P---------RSLRH------HN-----------RDK-FPAGYRHG-ARGRLAPPLL----RA----------WFFEDFVPA----VRRYLRRRCLQPK------------AVLLLG-G-----------------------------AAS---------AP-AGAEE----------------------P---LQ-------------------TPDGA----------------------I-------------RAL-FL----S-----KGGG--------AGG---------RV---AAPLEQG-----VAAAFKQ--
>gi|1443707673|ref|XP_025904500.1|*Nothoprocta_perdicaria
IFSV-DGTVLYXKKM-----------P--------L---------------GILQL-ER---------------TVS-------A-W-----LXRTD--WLLLE---TN-A-A---------GDFNLKPML-MHHS-------------------EN-----------L---------RALK--------N-YA--------KST-LFVLYRWN--TYXVTAHLF----TT----------WFTEYFKPV----VETYCSEK--KKKIPFK--------ILLLSD-N-----------------------------APXH--------------------------------------PK-ALMGT-------------------HNE----------------------I-------------NVV-FM----K------------------------------L---FSG------------------
>gi|1444466136|ref|XP_025925450.1|*Apteryx_rowi
IYNA-NVTGLYWKLL-----------P----G--QAA-------------R-------------------------RR--------R-----PARRERVTVLLA---AN-L-T---------GSHKLKPLV-VGGH-------------------RD-----------P---------PSLRH------HN-----------QDK-FPACYRYS-PEARLGLALL----RA----------WFFEDFVPG----VKRYLRRSCLQQK------------AVLLLG-C-----------------------------PPP-PSG--------AGAEET------P--------------P---LQ-------------------TPDGA----------------------I-------------RAL-FL----S-----KGPA--------GSS---TSAGGGRI---PAPLEQG-----VVSAFKQ--
>gi|1444476179|ref|XP_025914108.1|*Apteryx_rowi
IFSV-DETAFYWKQM-----------P----S--RT---------------FVAGE-EK---------------SMP-------G-F-----KASKDRLTLLLG---AN-A-A---------GDFKLKPML-IYHS-------------------KN-----------L---------RALK--------N-YA--------QST-LPVLYKGN-NKAWMTAHLF----TT----------WFTEYFKPT----VETYRSE----KKIPFK--------ILLLID-N-----------------------------APGH--------------------------------------PR-TLMEM-------------------YNE----------------------I-------------NVV-FM----P-----ANTT--------S------------I---LQPMDRG-----VILTFKS--
>gi|1444523564|ref|XP_025938443.1|*Apteryx_rowi
IFNV-DETALYWKKM-----------L----S--RT---------------SIARE-EK---------------SMP-------G-F-----KASKDRLPLLLG---AN-E-A---------GDFKLKPML-IYHS-------------------EN-----------L---------RALK--------N-YA--------KST-LPVLCKWN-KKAWMAAHLF----TT----------WFTEYFKPT----VETYCSE----KKIPFK--------ILLPID-N-----------------------------APGH--------------------------------------PR-ALMEM-------------------YKV----------------------I-------------HVV-FM----P-----ANTT--------S------------V---LQPMDQG-----VISTFNS--
>gi|1444734915|ref|XP_025957452.1|*Dromaius_novaehollandiae
IFNV-GKTALYWKKM-----------P----S--RT---------------FIARE-ER---------------SMS-------G-F-----KTSKDRLTLFLA---AN-A-A---------GDFKLQPML-IYHS-------------------KN-----------P---------RALK--------N-YA--------KPT-LLVLYKWN-NKAWMTAHLF----TT----------WFTEYFKPT-----ETYCSE----KKIPFK--------ILLLID-N-----------------------------APGH--------------------------------------PR-ALMEV-------------------YNE----------------------I-------------NVV-FM----P-----ANTT--------S------------I---LQPMDQG-----VILTFKS--
>gi|1444738364|ref|XP_025958937.1|*Dromaius_novaehollandiae
TSNV-DETALYWKKM-----------P----S--RT---------------FIDRE-EK---------------SMP-------G-Y-----EAAKDRLTPLLR---AN-A-A---------GDFKLKPVL-IYHS-------------------EN-----------P---------RALK--------N-DA--------KST-LPVLYKWK-NKAWMTAHLF----TT----------WFTEYFKPT----VETYCSE----KKISFK--------ILLLID-N-----------------------------APGH--------------------------------------PR-ALMEM-------------------CNE----------------------I-------------NVV-FM----P-----ANTT--------S------------I---LQPMDQG-----VILTFKS--
>gi|1444739594|ref|XP_025959281.1|*Dromaius_novaehollandiae
IFNV-DKTALYWKKM-----------P----P--RT---------------FLARE-EK---------------PIP-------D-F-----KASKDRLTLLLE---AN-A-A---------GDFKLKPVF-IYHS-------------------EN-----------P---------RVLK--------N-YA--------KST-LPVLYKWN-NKAWMTAHLF----TT----------RFTEYFKPT----VETCCSE----KKIPFK--------ILLLID-N-----------------------------APGY--------------------------------------PR-ALMEM-------------------YDE----------------------F-------------NVV-FM----P-----DNTT--------S------------I---LQPMDQG-----VISTFKS--
>gi|1444744287|ref|XP_025960754.1|*Dromaius_novaehollandiae
VFNV-KETGLLYQML-----------P----N--NT---------------FSFKG-E----------------TCS-------V-G-----KLSREQITVVVG---TN-M-D---------GSEKLPLLV-IGKN-------------------RS-----------P---------RCFK--------D-VK--------S---LPVDYEAN-DMAWMTPEVF----EQ----------WVRKL-----DGRFQA--QQ----RRV------------VIFVD-P-----------------------------LPAH--------------------------------------SE--VK--------------------NLKA----------------------V-------------ELV-FF----P-----PDAS--------S----------------CIAMKQG-----VIRSLKV--
>gi|1444750286|ref|XP_025963645.1|*Dromaius_novaehollandiae
IFNV-DETALYWKKM-----------P----S--RT---------------FIARE-EK---------------SMP-------G-F-----RASKDRLTLLLG---AN-A-A---------GDFKLKPVL-IYHS-------------------EN-----------P---------RALR--------N-YA--------KST-LPVLYKWN-NKAQMTAHLF----TA----------WFTEYFKPT----VETYCSE----KKIPFK--------ILLLTD-N-----------------------------AADH--------------------------------------PG-ALMEM-------------------YYE----------------------I-------------NVV-FM----P-----ASTT--------S------------I---LQPMNQG-----VISTFKS--
>gi|1444762047|ref|XP_025968818.1|*Dromaius_novaehollandiae
IFNV-DETALYWKKM-----------P----S--RT---------------FIARE-KS---------------SMP-------G-F-----KASKDRLTLLLG---TN-A-A---------GDFKLKPML-IYHS-------------------EN-----------P---------GALK--------N-YA--------TTT-LPVLYKWN-NKAWMTAHLF----TA----------WFTEYFKPI----VEIYCSE----KKIPFK--------ILLLID-N-----------------------------APXH--------------------------------------PR-ALMEM-------------------NNE----------------------I-------------NVV-CM----P-----ANTT--------S------------I---LQPNDQG-----VILTFKS--
>gi|1444763179|ref|XP_025969400.1|*Dromaius_novaehollandiae
IYNA-NVTGLYWKLL-----------P----G--QR----------------------------------------RR--------R-----PAPRERVTVLLA---AN-L-T---------GSHKLKPLV-VGGL-------------------RD-----------P---------PSLRH------HN-----------QDK-FPACYRYG-PQARLGLALL----RA----------WFFEDFVPG----VKRYLRRSCLQQK------------AVLLLS-C-----------------------------PPP-PSG--------AGPEET------P--------------P---LQ-------------------TPDGA----------------------I-------------RAL-FL----S-----KGPA--------GSG---AAGGGGRI---PAPLEQG-----VVAAFKQ--
>gi|1474820025|ref|XP_026240254.1|*Urocitellus_parryii
IFNA-DEAGVFFQLL-----------P----Q--HT---------------LAAKG-D----------------HCR-------G-G-----KKAKQRLTALFC---CN-A-S---------GTEKMRPLI-VGRS-------------------PS-----------P---------HCFK--------N-VH--------S---LPCDYRAN-QWALMTQDLF----NE----------WLMQV-----DARMKR--AE----RRI------------LLLID-N-----------------------------CSAH--------------------------------------NM--LP--------------------RLER----------------------I-------------QVG-YL----P-----SNCT--------A------------V---LQPLNLG-----IIHTMKM--
>gi|1474820543|ref|XP_026240517.1|*Urocitellus_parryii
VFNI-KETGLLYRML-----------P----T--NT---------------FAFKG-E----------------TCS-------V-G-----KLCKDRITLVVG---AN-M-D---------GSEKFPLLV-IGKN-------------------KN-----------P---------HCFK--------G-IK--------S---LPVHYEAN-RMAWMTSDIF----EQ----------WMQKL-----DEKFQA--QQ----RRV------------VIFVD-S-----------------------------SPAH--------------------------------------PE--VK--------------------NLKS----------------------I-------------ELA-FF----P-----SCLS--------S------------K---FVAMKQG-----VIKSLKI--
>gi|1474842931|ref|XP_026252359.1|*Urocitellus_parryii
VFGC-AKVPLLYRAV-----------P---------------------------------------------------------GRA-----VA-CDQVQVLLC---AN-S-R---------GTEKRRVLV-GGLR-------------------SA-----------P---------RCFF--------G-VS--------SEA-LPASYYPD------PGIPW----SE----------WLAQF-----DQDMGQ--QG----RQV-----------ALLLAA-QV----------------------------------------------------------------------ME-ELEGLP-----------------GFHH----------------------V-------------RLL-PL----------SASS--------T----------------TPSLPGS-----VVWAFKA--
>gi|1474854450|ref|XP_026258527.1|*Urocitellus_parryii
IYNA-DETGLFWKCL-----------P----S--RT---------------SVVKG-KC---------------TIP-------G-H-----KSVEERVTIMCC---AN-A-T---------GLHKLKLCV-VGKA-------------------KK-----------P---------RSFK--------S-TD--------TLN-LPVSYFSQ-KGAWMDLSIF----RQ----------WFDKIFVPQ----VREYLRS----KGLQEK--------AVLLLD-N-----------------------------SPTH--------------------------------------PNENVLRS------------------DDGQ----------------------I-------------FAK-YL----P-----PNVA--------S------------L---IQPLDQG-----VIAAMKR--
>gi|1474859096|ref|XP_026260995.1|*Urocitellus_parryii
IYGA-DQTGLFWKCL-----------P----S--RT---------------LALDS-EQ---------------STS-------E-Y-----RSSRERIIIMCC---AN-A-T---------GLHKLNLCV-VGKA-------------------KK-----------P---------RAFK--------G-TD--------LSN-LPVTYFSQ-KGAWIEQSVF----RQ----------WFEKYFVPQ----VQKHLKS----KGLLEK--------AVLLLD-F-----------------------------PPAH--------------------------------------PNEELLSS------------------DDGR----------------------I-------------IVK-YL----P-----PNVT--------S------------L---IQPMSQG-----VLATVKR--
>gi|1474867890|ref|XP_026265658.1|*Urocitellus_parryii
IYNA-NVTGLYWRLL-----------P----E--QAA-------------PLG-TA-DP------------GTRVCG----------------WSADRVTVLLA---AN-L-T---------GSHKLKPLV-IGQL-------------------PD-----------P---------PSLRH------HN-----------QDK-FPASYRYS-PNAWLSRPLL----RG----------WFFEEFVPG----VKRYLRRSCLQQK------------AVLLVA-Y-----------------------------PPWPSWA-TRMPAL-EESEETPRRFG-PEPLGP---------PE-ELQ-------------------TPDGA----------------------V-------------RVL-FL----S-----KGSS--------RAH----------I---PAPLEQG-----VVAAFKH--
>gi|1482589747|ref|XP_023082846.2|*Piliocolobus_tephrosceles
IFNA-DETGVFFQLL-----------P----Q--HT---------------LAAKG-D----------------HCR-------G-G-----KKAKQRLTALFC---CN-A-S---------GTEKMRPLI-VGRS-------------------AS-----------P---------RCLK--------N-IH--------S---LPCDYRAN-QWAWMTRDLF----NE----------WLMQV-----DARMKR--AE----HRI------------LLLID-N-----------------------------CSAH--------------------------------------NM--LP--------------------HLER----------------------I-------------QVG-YL----P-----SNCT--------A------------V---LQPLNLG-----IIHTMKV--
>gi|1482633468|ref|XP_023057163.2|*Piliocolobus_tephrosceles
IYNA-NVTGLYWKLL-----------P----E--QAA-------------PPG-AG-DP------------GAGGCGR--------------RWRGDRVTVLLA---AN-L-T---------GSHKLKPLV-IGRL-------------------PD-----------P---------PSLRH------HN-----------QDK-FPASYRYS-PDAWLSRPLL----RG----------WFFEEFVPG----VKRYLRRSCLQQK------------AVLLVA-H-----------------------------PPCPSPA-ASMPAL-EDSEDAPVRCR-PEPLGS---------PE-ELQ-------------------TPDGA----------------------V-------------RVL-FL----S-----KGSS--------RAH----------I---PAPLEQG-----VVAAFKQ--
>gi|1483763176|ref|XP_026355267.1|*Ursus_arctos_horribilis
VFNI-KETGLLYRML-----------P----T--NT---------------FAFKG-E----------------TCS-------I-G-----KLCKDRITLVVG---TN-M-D---------GSEKLPLLI-IGKN-------------------RN-----------P---------HCFK--------G-IK--------S---LPVCYEAN-RMAWMTSDVF----EQ----------WMRKL-----DEKFQA--QQ----RRV------------VIFVD-S-----------------------------FPSH--------------------------------------PE--VK--------------------DLKS----------------------I-------------ELA-FF----P-----SCLS--------S------------K---FIAMKQG-----VIKSLKI--
>gi|1483784108|ref|XP_026365513.1|*Ursus_arctos_horribilis
IYGA-DQTGLFWKCL-----------P----S--RT---------------LALET-EQ---------------NTS-------G-Y-----RSSRERIIIMCC---AN-A-T---------GLHKLNLCV-VGKA-------------------KK-----------P---------RAFK--------G-AD--------LSN-LPVTYFSQ-KSAWIEHSVF----RQ----------WFEKYFVPQ----VQKHLKS----QGLLEK--------AVLLLD-F-----------------------------PPAH--------------------------------------PNEELLSS------------------DDGR----------------------I-------------IVK-YL----P-----PNVT--------S------------L---IQPMSQG-----VLATVKR--
>gi|1483786289|ref|XP_026366540.1|*Ursus_arctos_horribilis
IFNA-DETGVFFQLL-----------P----Q--HT---------------LAAKG-D----------------HCR-------G-G-----KKAKQRLTALFC---CN-A-S---------GTEKMRPLI-VGRS-------------------AN-----------P---------HCLK--------N-VH--------S---LPCDYRAN-QWAWMTQDLF----NE----------WLMQV-----DARMKR--AE----RRI------------LLLID-N-----------------------------CSAH--------------------------------------NT--LP--------------------RLER----------------------I-------------QVG-YL----P-----SNCT--------A------------V---LQPLNLG-----IIHTMKV--
>gi|1483817389|ref|XP_026338647.1|*Ursus_arctos_horribilis
VFGC-AEVPLLYRAV-----------P---------------------------------------------------------GGA-----GA-CGRVRVLLC---AN-S-R---------GTEKRRVLV-SGPR-------------------TA-----------P---------RCFF--------G-VS--------SEA-LPASYHPD------LGIPW----SE----------WLAQF-----DRDMGQ--QG----RQV-----------TLLLAA-RV----------------------------------------------------------------------LE-ALASLP-----------------GLCH----------------------V-------------RLL-PL-------A-TAAAG--------S----------------TPGLPSS-----VVRAFKT--
>gi|1483829168|ref|XP_026344664.1|*Ursus_arctos_horribilis
IYNA-NVTGLYWKLL-----------P----E--QAA-------------PLG-AG-DP------------GAGGCGR--------------RWRGDRVTVLLA---AN-L-T---------GSHKLKPLV-IGQL-------------------PD-----------P---------PSLRH------HN-----------QDK-FPASYRYS-PDAWLSRPLL----RG----------WFFEEFVPG----VRRYLRRSCLQQK------------AVLLVA-H-----------------------------PPCPSPA-ARMPAL-EESEETLRPCR-PEPLSP---------PE-ELQ-------------------TPDGA----------------------V-------------RVL-FL----S-----KGSS--------RAH----------I---PAPLEQG-----VVAAFKQ--
>gi|1484464113|ref|XP_026482280.1|*Ctenocephalides_felis
IFNV-DETGLFWKKM-----------P----S--RT---------------FVSQE-EK---------------SMP-------G-F-----KAAKDRLTLLLG---SN-V-E---------GDLKLKPLL-VYRS-------------------EN-----------P---------RALK--------N-YV--------KST-LPVIWKAN-PKAWVTSILF----EE----------WFTKHFIPE----VKQYCSN----NNLAYK--------ALLILD-N-----------------------------APGH--------------------------------------PV-RIADI-------------------DPQ----------------------I-------------KVV-FL----P-----PNTT--------S------------L---LQPMDQG-----VIASFKA--
>gi|1484478409|ref|XP_026468187.1|*Ctenocephalides_felis
IFNV-DETGLFGKKM-----------P----S--RT---------------FISQE-EK---------------SMP-------G-F-----KAAKDRLTLLLG---SN-V-E---------GDLKLKPLL-VYRS-------------------EN-----------P---------RALK--------N-YV--------KST-LPVIWKAN-PKAWVTSILF----EE----------WFTKHFITE----VKQYCSN----NNLAYK--------ALLILD-N-----------------------------APGH--------------------------------------PV-RIADI-------------------DPQ----------------------I-------------KVV-FL----P-----PNTT--------S------------L---LQPMDQG-----VIASFKA--
>gi|1484505709|ref|XP_026482715.1|*Ctenocephalides_felis
IFNV-DETGLFWKKM-----------P----S--RT---------------FISQE-EK---------------SMP-------G-F-----KAAKDRLTLLLG---SN-V-E---------GDLKLKPLL-VYRS-------------------EN-----------P---------RALK--------N-YV--------KST-LPVIWKAN-PKAWVTSIVF----EE----------WFTKHFIPE----VKQYCSN----NNLAYK--------ALLILD-N-----------------------------APGH--------------------------------------PV-RIADI-------------------HPQ----------------------I-------------KVV-FL----P-----PNTT--------S------------L---LQPMDQG-----VIASFKA--
>gi|148701235|gb|EDL33182.1|*Mus_musculus
VFGC-AEVPLLYRAV-----------P---------------------------------------------------------GRV-----FE-CDRLQVLLC---AN-S-R---------GTEKRRVFV-GGLQ-------------------AA-----------P---------RCFF--------G-VS--------SEA-LPTSYHPD------LAIPW----SE----------WLAQF-----DQDMGQ--QG----RQV-----------ALLLAS-GV----------------------------------------------------------------------VE-EWASLP-----------------GLHH----------------------V-------------RLL-PL----------SASS--------T----------------TPSLPGS-----VILAFKA--
>gi|148701236|gb|EDL33183.1|*Mus_musculus
VFGC-AEVPLLYRAV-----------P---------------------------------------------------------GRV-----FE-CDRLQVLLC---AN-S-R---------GTEKRRVFV-GGLQ-------------------AA-----------P---------RCFF--------G-VS--------SEA-LPTSYHPD------LAIPW----SE----------WLAQF-----DQDMGQ--QG----RQV-----------ALLLAS-GV----------------------------------------------------------------------VE-EWASLP-----------------GLHH----------------------V-------------RLL-PL----------SASS--------T----------------TPSLPGS-----VILAFKA--
>gi|1487136775|ref|XP_024072419.2|*Terrapene_mexicana_triunguis
IYNA-NVTGLYWKLL-----------P----G--QAG-------------ELR-AH-SP-R----------LQSPPRR--------R-----LVVKECVTVLLA---AN-L-T---------GSHKLKPLV-VGGL-------------------PD-----------P---------PSLRH------HN-----------QDK-FPACYRYS-PEARLGPALL----RA----------WFFEDFVPG----VKRYLRRSCLQQK------------AVLLLS-S-----------------------------PPP-PSG--------AGPEE-------P--------------PQ--LQ-------------------TPDGS----------------------I-------------RAL-FL----S-----KAAA--------GGS---SAGGGGRI---PAPLEQG-----VVSAFKQ--
>gi|1487138429|ref|XP_024063388.2|*Terrapene_mexicana_triunguis
VFNV-KETGLFYRML-----------P----N--NT---------------FAFKG-E----------------TCS-------V-G-----KLSRERITVVVG---TN-M-D---------GSEKLPLLV-IGKN-------------------KN-----------P---------HCFK--------D-IK--------S---LPVDYEAN-DMAWMTSEVF----EQ----------WMRKL-----DERFQA--QQ----RRV------------VFFVD-S-----------------------------FPAH--------------------------------------PE--VK--------------------NLKS----------------------I-------------ELV-FF----P-----PCSS--------S------------K---FIAMKQG-----VIRSLKV--
>gi|1487146088|ref|XP_024049365.2|*Terrapene_mexicana_triunguis
VFGC-GEVVLLYKAM-----------P---------------------------------------------------------GRE-----REGRERLCVVLC---VN-G-S---------GTEKRKPVV-IGRR-------------------LA-----------P---------RCFF--------G-VN--------TEA-LPVLYRSS-ADGQLTQELF----SE----------WLTDF-----DREMGR--QH----RSV-----------ALVLDA--------------------------------------------------------------------------E-RRCPNP-----------------EPAN----------------------I-------------RLV-FL----PPRPRHDDGP--------S----------------PCPLHPD-----IVRDFKS--
>gi|149033221|gb|EDL88022.1|*Rattus_norvegicus
IYGA-DQTGLFWKCL-----------P----T--RT---------------LAFDT-DQ---------------STC-------E-Y-----RTSRERIIIMCC---AN-A-T---------GLHKLNLCV-VGKA-------------------KR-----------P---------RAFK--------G-TD--------LSN-LPVTYFSQ-KSAWIEPSVL----KQ----------WFEKCFVPQ----VQKHLKS----KGLREK--------AVLLLD-F-----------------------------PAAH--------------------------------------PAEELLNS------------------DDGR----------------------I-------------IVK-YL----P-----PNVT--------S------------L---IQPMSQG-----VLTTVKR--
>gi|1495297073|gb|RLW09374.1|*Erythrura_gouldiae
VFYV-QETGLLYQML-----------P----H--NT---------------FAFKG-E----------------TFS-------V-N-----KQSKESITVVMG---TN-M-D---------GSEKLPLLI-IGKS-------------------KS-----------P---------LSFK--------D-VK--------S---LPVDYETN-DRACMTSGIF----EQ----------WMQKL-----DHRFQA--QQ----RQV------------VILVD-S-----------------------------LPAH--------------------------------------TE--VK--------------------NLKS----------------------V-------------KLV-FF----P-----PDSS--------S----------------CIAMKER-----IIRSLKV--
>gi|1495301675|gb|RLW13245.1|*Erythrura_gouldiae
IYNA-NITTLFWKLL-----------P----A---AG-------------------------------------ITAR--------R-----PARGERVTVLLA---AN-L-T---------GSHKLKPLV-VGGL-------------------RD-----------P---------ASLRH------HN-----------QEK-FPACYRYG-AEARLAPALL----RA----------WFFEDFVPG----VKRYLRRSCLQQK------------AVLLLS-S-----------------------------TPS-RSG--------AAAEDS------P--------------P---LQ-------------------TPDGS----------------------I-------------RAL-FL----S-----KGPS--------GSG---LAGAGGRI---PAPLEQG-----VVSAFKQ--
>gi|1495941459|ref|XP_026699332.1|*Athene_cunicularia
IYNA-NVTGLYWKLL-----------P----G--QTG-----------------------G----------V--AARR--------R-----PAPRERVTVLLA---AN-L-T---------GSHKLKPLV-VGGL-------------------RD-----------P---------PSLRH------HN-----------QDK-FPACYRYS-PEARLGPALL----RA----------WFFEDFVPG----VKRYLRRSCLQQK------------AVLLLS-S-----------------------------PPP-SSG--------TSPEDS------S--------------P---LQ-------------------TPDGS----------------------I-------------RAL-FL----S-----KGPT--------GSG---SAGGGGRI---PAPLEQG-----VVLAFKQ--
>gi|1495950308|ref|XP_026703992.1|*Athene_cunicularia
VFYI-QETGLLYQML-----------P----H--NT---------------FAFKG-E----------------TCS-------V-G-----KLSKEKITLVAG---AN-M-D---------GSEKLPLLV-IGKN-------------------KS-----------P---------RSFK--------D-VK--------S---LPVDYEAN-DMAWMSSEVF----EQ----------WMHKL-----DDRFQA--QQ----RRV------------VILVD-S-----------------------------LPAH--------------------------------------TE--VK--------------------NLKS----------------------V-------------KLV-FS----P-----PDSS--------S----------------YIAMKQG-----VIRSLKV--
>gi|1496581112|ref|XP_026753335.1|*Galleria_mellonella
IFNV-DETGLFWKKM-----------P----S--RT---------------FISQE-EK---------------SMP-------G-F-----KAAKDRLTLLLG---SN-V-E---------GDLKLKPLL-VYRS-------------------EN-----------P---------RALK--------N-YV--------KST-LPVIWKAN-PKAWVTSILF----EE----------WFTKHFIPE----VKQYCSN----NNLAYK--------ALLILD-N-----------------------------APGH--------------------------------------PV-RIADI-------------------DPQ----------------------I-------------KVV-FL----P-----PNTT--------S------------L---LQPMDQG-----VIASFKA--
>gi|1497498827|gb|RMC13886.1|*Hirundo_rustica_rustica
VFYV-QETGLLYQML-----------P----H--NR---------------FAFKG-E----------------ICS-------V-G-----KQSKESVTVVVG---TN-M-D---------GSEKLPLLI-IGKS-------------------KS-----------P---------RSFK--------D-VK--------S---LPVDYEAN-DRACMTSGLF----EQ----------WMNKL-----DNRFQA--QQ----RQV------------VILVD-S-----------------------------LPAH--------------------------------------TE--VK--------------------NLKS----------------------V-------------KLV-FF----P-----PDSS--------S----------------YIAMKER-----IIRSLKV--
>gi|1497499633|gb|RMC14691.1|*Hirundo_rustica_rustica
IYNA-NVTRLFWKLL-----------P----G---AG-------------------------------------ITAR--------R-----PARGECVTVLLA---AN-L-T---------GSHKLKPLV-VGGL-------------------RD-----------P---------ASLRH------HN-----------QEK-FPACYRYS-PEARLAPALL----RA----------WFFEDFVPG----VKRYLRRSCLQQK------------AVLLLS-S-----------------------------APS-RSG--------SGAEDS------P--------------P---LQ-------------------TPDGS----------------------I-------------RAL-FL----S-----RGPS--------GSG---VAGAGGRI---PAPLEHG-----VVSAFKQ--
>gi|1511961164|ref|XP_014931242.2|*Acinonyx_jubatus
IYGA-DQTGLFWKCL-----------P----S--RT---------------LALET-EQ---------------TTS-------G-Y-----RSSRERIIIMCC---AN-A-T---------GLHKLNLCV-VGKA-------------------KK-----------P---------RAFK--------G-AD--------LSN-LPVTYFSQ-KSAWIEHSVF----RQ----------WFEKYFVPQ----VQKHLKS----QGLLEK--------AVLLLD-F-----------------------------PPAH--------------------------------------PNEELLSS------------------DDGR----------------------I-------------IVK-YL----P-----PNVT--------S------------L---IQPMSQG-----VLATVKR--
>gi|1511972708|ref|XP_026912171.1|*Acinonyx_jubatus
IFNV-EGTTFHWKGM-----------P----A--RT---------------FTVRE-EE---------------SMP-------S-F-----KASKDRLTLLFG---TN-A-T---------GDFXLKPVL-TFHS-------------------EN-----------P---------RAFK--------N-DA--------KSI-LPMFCKWN-DKTWMTAHLF----TT----------WFSEYFKPT----VETYCSX----KKIPFK--------IXLFID-N-----------------------------APDH--------------------------------------PR-ALMEM-------------------YNE----------------------I-------------HVT-FM----P-----ANTK--------S------------I---LXSMDQR-----VISTFKS--
>gi|1511990637|ref|XP_026919513.1|*Acinonyx_jubatus
IYNA-NVTGLYWKLL-----------P----E--QAA-------------PLG-AG-DP------------GAGGCGR--------------RWRGDRVTVLLA---AN-L-T---------GSHKLKPLV-IGQL-------------------PD-----------P---------PSLRH------HN-----------QDK-FPASYRYS-PDAWLSRPLL----RG----------WFFEEFVPG----VRRYLRRSCLQQR------------AVLLVA-H-----------------------------PPCPSPA-ARTPAL-EENEEALRRCR-PEPLSS---------PE-ELQ-------------------TPDGA----------------------V-------------RVL-FL----S-----KGSS--------RAH----------I---PAPLEQG-----VVAAFKQ--
>gi|1512056632|ref|XP_026901361.1|*Acinonyx_jubatus
VFGC-AEVPLLYRAV-----------P---------------------------------------------------------GRG-----GA-RDRVQVLLC---AN-S-R---------GTEKRRVWV-SGLR-------------------AA-----------P---------TCLF--------G-VS--------GAA-LPASYHPD------LGVPW----SE----------WLAQF-----DRDMAR--QG----RQV-----------TLLLAA-RV----------------------------------------------------------------------AE-GLAGRP-----------------GLRH----------------------V-------------RLL-PL----------AADG--------S----------------TPSLPGS-----VVRAFRT--
>gi|1516116643|ref|XP_026972714.1|*Lagenorhynchus_obliquidens
IYGA-DQTGLFWKCL-----------P----S--RT---------------LALET-ER---------------STS-------G-Y-----RSSRERILIMCC---AN-A-T---------GLHKLNLCV-VGKA-------------------KK-----------P---------RAFK--------G-AD--------LSN-LPVTYFSQ-KSAWMEHSVF----RQ----------WFEKYFVPQ----VQKHLKS----KGLLEK--------AVLLLD-F-----------------------------PPAH--------------------------------------PNEELLSS------------------DDGR----------------------I-------------IVK-YL----P-----PNVT--------S------------L---IQPMSQG-----VLATVKR--
>gi|1516146775|ref|XP_026987868.1|*Lagenorhynchus_obliquidens
IYNA-NVTGLYWKLL-----------P----E--QAA-------------PL-------------------GAGGCGR--------------RWRGDRVTVLLA---AN-L-T---------GSHKLKPLV-IGQL-------------------PD-----------P---------PSLRH------HN-----------QDK-FPASYRYS-PDAWLSRPLL----RG----------WFFEEFVPG----VRRYLRRSCLQQK------------AVLLVA-H-----------------------------PPCPSPA-ARMPTL-EESEETPRRCR-PEPLGP---------PE-ELQ-------------------TPDGA----------------------V-------------RVL-FL----S-----KGSS--------RAH----------I---PAPLEQG-----VVAAFKQ--
>gi|1516167332|ref|XP_026943604.1|*Lagenorhynchus_obliquidens
IYNA-DETGLFWKCL-----------P----S--RT---------------SVIKG-KC---------------TAP-------G-H-----KSIEERVTIMCC---AN-A-T---------GLHKLKLCV-VGKA-------------------KK-----------P---------RSFK--------S-TD--------TSN-LPVSYFSQ-KGAWMDLSIF----RQ----------WFDKIFVPQ----VREHLRS----KGLQEK--------AVLLLD-N-----------------------------SPTH--------------------------------------PNENVLRS------------------DDGQ----------------------I-------------FAK-YL----P-----PNVA--------S------------L---IQPSNQG-----VIATMKR--
>gi|1516172273|ref|XP_026946091.1|*Lagenorhynchus_obliquidens
IFGC-AEVPLLYRAV-----------P---------------------------------------------------------GRV-----GV-CDRVQVLLC---AN-S-R---------GTEKRRVLV-SGLQ-------------------AA-----------P---------RCFF--------G-VS--------SEA-LPASYHPD------LAIPW----SE----------WLAQF-----DRDMGR--QG----RQV-----------ALLLAA-RV----------------------------------------------------------------------VE-ELAGLP-----------------GLGH----------------------V-------------KLL-PL----------SAAS--------T----------------TPSLPSS-----VVQAFKA--
>gi|1530832324|emb|VCX41947.1|*Gulo_gulo
IYGA-DQTGLFWKCL-----------P----S--RT---------------LALET-EQ---------------NTS-------G-Y-----RSSRERIIIMCC---AN-A-T---------GLHKLNLCV-VGKA-------------------KK-----------P---------RAFK--------G-AD--------LSN-LPVTYFSQ-KSAWIEHSVF----RQ----------WFEKYFVPQ----VQKHLKS----QGLLEK--------AVLLLD-F-----------------------------PPAH--------------------------------------PNEELLSS------------------DDGR----------------------I-------------IVK-YL----P-----PNVT--------S------------L---IQPMSQG-----VLATVKR--
>gi|1530834015|emb|VCX40834.1|*Gulo_gulo
VFNI-KETGLLYRML-----------P----T--NT---------------FAFKG-E----------------TCS-------I-G-----KLCKDRITLVVG---TN-M-D---------GSEKLPLLI-IGKN-------------------RN-----------P---------HCFK--------G-IK--------S---LPVCYEAN-KMAWMTSDVF----EQ----------WMRKL-----DEKFQA--QQ----RRV------------VIFVD-S-----------------------------FPSH--------------------------------------PE--VK--------------------NLKS----------------------I-------------ELA-FF----P-----SCLS--------S------------K---FIAMKQG-----VIKSLKI--
>gi|1530863567|emb|VCW97881.1|*Gulo_gulo
IFNA-DETGVFFQLL-----------P----Q--HT---------------LAAKG-D----------------HCR-------G-G-----KKAKQRLTALFC---CN-A-S---------GTEKMRPLI-VGRS-------------------AN-----------P---------HCLK--------N-VH--------S---LPCDYRAN-QWAWMTQDLF----NE----------WLMQV-----DARMKR--AE----RRI------------LLLID-N-----------------------------CSAH--------------------------------------NM--LP--------------------RLER----------------------I-------------QVG-YL----P-----SNCT--------A------------V---LQPLNLG-----IIHTMKV--
>gi|1530864115|emb|VCW97776.1|*Gulo_gulo
VFGC-AEVPLLYRAV-----------P---------------------------------------------------------GSG-----GP-CERVRVLLC---AN-S-G---------GTEKRRLLV-SGLQ-------------------AA-----------P---------RCFF--------G-VS--------SEA-LPASYHPD------LGIPW----SE----------WLAQF-----DRDMGR--QG----RQV-----------TLLLAA-RV----------------------------------------------------------------------LE-ELASLP-----------------GLHH----------------------V-------------RLL-PL------AA--TAAP--------S----------------TPALPSS-----VVRAFKT--
>gi|1538047289|ref|XP_027248666.1|*Cricetulus_griseus
VFNV-KETGLLYRML-----------P----T--NT---------------FAFKG-E----------------TCS-------I-G-----KLCKDRITLAVG---TN-M-D---------GSEKLPLLI-IGKN-------------------RT-----------P---------RCFK--------G-VK--------S---LPVYYEAN-RTAWMTASIF----EQ----------WMQKL-----DEKFQA--QQ----RRV------------VFFVD-S-----------------------------FPAH--------------------------------------PE--VK--------------------NLKS----------------------I-------------ELA-FF----P-----SCLS--------S------------G---FVAMKQG-----VIKSLKI--
>gi|1538055194|ref|XP_027259665.1|*Cricetulus_griseus
IYNA-NVTGLYWRLL-----------P----E--QAA-------------TQG-AG-NS-S----------GPSGCTQ--------------RWPGDRVTVLLA---AN-L-T---------GSHKLKPLV-IGRL-------------------PD-----------P---------PSLRH------HN-----------QDK-FPASYRYS-PDAWLSRPLL----RG----------WFFEEFVPG----VKRFLRRSCLQQK------------AVLLVA-H-----------------------------PPCPSWG-ARMPAL-EESEETPRQCQ-PDLFGS---------PE-ELQ-------------------TPDGA----------------------V-------------RVL-FL----S-----KGNS--------RAH----------I---PAPLEHG-----VVAAFKH--
>gi|1540409709|ref|XP_027308598.1|*Anas_platyrhynchos
IYNA-NVTGLYWKLL-----------P----H---------------------------------------------Q--------R-----PAPRHRVTVLLA---AN-L-T---------GAHKLKPLV-VGGL-------------------RQ-----------P---------PSLRH------HN-----------QDK-FPACYRYG-PEARLGPALL----RA----------WFFEDFVPG----VKRYLRRSCLQQK------------AVLLLS-S-----------------------------PPP-LNG--------GGHEEL---------------------PQ--LQ-------------------TPDGS----------------------I-------------RAL-FL----S-----KNPA--------GGGG-GSAGGGGRI---PAPLEQG-----VVAAFKQ--
>gi|1542881316|ref|XP_027416263.1|*Bos_taurus*Bos_indicus_x_Bos_taurus
IYNA-NVTGLYWKLL-----------P----E--QAA-------------PV-------------------GAGGCGR--------------RWRGDRVTVLLA---AN-L-T---------GSHKLKPLV-IGQL-------------------PD-----------P---------PSLRH------HN-----------QDK-FPASYRYS-PDAWLSRPLL----RG----------WFFEEFVPG----VRRYLRRSCLQQK------------AVLLVA-H-----------------------------PPCPSSE-ARMPAL-EESEETRRRCR-PEPTGP---------PE-ELQ-------------------TPDGA----------------------V-------------RVL-FL----C-----RGSG--------RAH----------I---PAPLEQG-----VVAAFKQ--
>gi|1542894688|ref|XP_027369253.1|*Bos_indicus_x_Bos_taurus
VFNV-KETGLLYRML-----------P----T--NT---------------FAFKG-E----------------TCS-------I-G-----KLCKDRITLVVG---TN-M-D---------GSEKLPLLL-IGKN-------------------RN-----------P---------RCFK--------G-IK--------S---LPVYYEAN-KMAWMTAEVF----EQ----------WMQKL-----DERFQA--QQ----RRV------------VIFVE-S-----------------------------SPAH--------------------------------------PE--VK--------------------NLKS----------------------I-------------ELA-FF----P-----SCLS--------S------------K---FIAMKQG-----VIRSLKI--
>gi|1542937186|ref|XP_027388329.1|*Bos_indicus_x_Bos_taurus
IFGC-VEVPLLYRAV-----------P---------------------------------------------------------GRA-----GT-CDRVQVLLC---AN-S-R---------GTEKRRLLV-CGPQ-------------------AA-----------P---------RCFF--------G-VS--------SEA-LPASYHPD------LAIPW----SE----------WLSQF-----DRDMGR--QG----RQV-----------ALLMAA-QV----------------------------------------------------------------------VE-EVAGLP-----------------GLCH----------------------V-------------RLL-PL----------SAAS--------P----------------TQPLPSS-----VVRAFKA--
>gi|1543698827|ref|XP_027461952.1|*Zalophus_californianus
IYNA-NVTGLYWKLL-----------P----E--QAA-------------PLG-AG-DP------------GAGGCGR--------------RWRGDRVTVLLA---AN-L-T---------GSHKLKPLV-IGQL-------------------PD-----------P---------PSLRH------HN-----------QDK-FPASYRYS-PDAWLSRPLL----RG----------WFFEEFVPG----VRRYLRRSCLQQK------------AVLLVA-H-----------------------------PPCPSPA-ARMPAL-EESEETLRRCR-PEPLSP---------PE-ELQ-------------------TPDGA----------------------V-------------RVL-FL----S-----KGSS--------RAH----------I---PAPMEQG-----VVAAFKQ--
>gi|1543713834|ref|XP_027454411.1|*Zalophus_californianus
VFNI-KETGLLYRML-----------P----T--NT---------------FAFKG-E----------------TCS-------I-G-----KLCKDRITLVVG---AN-M-D---------GSEKLPLLI-IGKN-------------------RN-----------P---------HCFK--------G-IK--------S---LPVCYEAN-RMAWMTSVVF----EQ----------WMRKL-----DEKFQV--QQ----RRV------------VIFVD-S-----------------------------FPSH--------------------------------------PE--VK--------------------NLKS----------------------I-------------ELA-FF----P-----SCLS--------S------------K---FIAMKQG-----VIKSLKI--
>gi|1543778886|ref|XP_027444806.1|*Zalophus_californianus
IFNV-DETALYWKKM-----------P----S--RT---------------FIARE-ER---------------SMP-------G-F-----KASKDRLTLLLG---AN-A-A---------GDFKLKPML-IYHS-------------------EN-----------P---------RALK--------N-YA--------KST-LPVLYKWN-NRACMTAHLF----TT----------WFTEYFKPT----VETYCSE----KKIPFK--------ILLLID-N-----------------------------APGH--------------------------------------PR-ALMEM-------------------YNE----------------------I-------------NVV-FM----P-----ANST--------S------------V---LQPMDQG-----VISTFKS--
>gi|1543820811|ref|XP_027435701.1|*Zalophus_californianus
VFGC-AEVPLLYRAV-----------P---------------------------------------------------------GRG-----GA-CDRVRVLLC---AN-S-R---------GTEKRRVLV-SGLR-------------------AA-----------P---------RCFF--------G-VS--------SEA-LPASYHPD------LGIPW----SE----------WLAQF-----DRDMGQ--QG----RQV-----------TLLLAA-RV----------------------------------------------------------------------LE-ELASLP-----------------GLCH----------------------V-------------RLL-PL----SAAA-AAAAG--------S----------------TPALPGS-----VVRAFKT--
>gi|1552313280|ref|XP_027532715.1|*Neopelma_chrysocephalum
VFHI-QETGLLYQML-----------P----H--NT---------------FAFKG-E----------------TCS-------V-G-----KLSKERITVVVG---TN-M-D---------GSEKLPLLV-IGKN-------------------KS-----------P---------RSFK--------D-VK--------S---LPVDYEAN-DRAWMTPEVF----EK----------WMHKL-----DGRFQA--QQ----RRV------------VILAD-S-----------------------------LPAH--------------------------------------TE--VK--------------------NLKS----------------------V-------------KLA-FF----P-----SDSS--------S----------------CIAVKQG-----VIRSLKV--
>gi|1552374076|ref|XP_027564177.1|*Neopelma_chrysocephalum
IYNA-NVTRLFWKLL-----------P----GGVPAG--------------------------------------SAR--------R-----WRRGERVTVLLA---AN-L-T---------GAHKLKPLV-VGGL-------------------RD-----------P---------ASLRH------HN-----------QEK-FPACYRYS-REAALAPALL----RA----------WFFEDFVPG----VKRYLRRSCLQQK------------AVLLLS-S-----------------------------APA-RSG--------SAREDS------P--------------P---LQ-------------------TPDGS----------------------I-------------RAL-FL----S-----KAPA--------GSG---SGGAGGRI---PAPLEQG-----VVSAFKQ--
>gi|1552554146|ref|XP_027491712.1|*Corapipo_altera
VFHI-QETGLLYQML-----------P----H--NT---------------FAFKG-E----------------TCS-------V-G-----KLSKERITVVVG---TN-M-D---------GSEKLPLLV-IGKN-------------------KS-----------P---------QSFK--------D-VK--------S---LPVDYEAN-DRAWMTPEVF----EQ----------WMHKL-----DGRFQA--QQ----RRV------------VILAD-S-----------------------------VPAH--------------------------------------TE--VK--------------------NLKS----------------------V-------------KLV-FF----P-----SDSS--------S----------------CIAVKQG-----VIRSLKV--
>gi|1552668868|ref|XP_027487962.1|*Corapipo_altera
IYNA-NVTRLFWKLL-----------P----GGAPAG--------------------------------------SAR---------------RRGERVTVLLA---AN-L-T---------GAHKLKPLV-VGGL-------------------RD-----------P---------ASLRH------HN-----------QEK-FPACYRYS-REAALAPALL----RA----------WFFEDFVPG----VKRYLRRSCLQQK------------AVLLLS-S-----------------------------APA-RCG--------SGREDS------P--------------P---LQ-------------------TPDGS----------------------I-------------RAL-FL----S-----KAPA--------GSG---SAGAGGRI---PAPLEQG-----VVSAFKQ--
>gi|1558344215|ref|XP_027579239.1|*Pipra_filicauda
VFHI-QETGLLYQML-----------P----H--NT---------------FAFKG-E----------------SCS-------V-G-----KLSKERITVVVG---TN-M-D---------GSEKLPLLV-IGKN-------------------KS-----------P---------RSFK--------D-VK--------S---LPVDYEAN-DRAWMTPEVF----EQ----------WMRKL-----DGRFQA--QQ----RRV------------VILAD-S-----------------------------LPAH--------------------------------------TE--VK--------------------NLKS----------------------V-------------KLV-FF----P-----SDSS--------S----------------CIAVKQG-----AIRSLKV--
>gi|1558361872|ref|XP_027578573.1|*Pipra_filicauda
IYNA-NVTRLFWKLL-----------P----GGVPAG--------------------------------------SAR---------------RRGERVTVLLA---AN-L-T---------GAHKLKPLV-VGGL-------------------RD-----------P---------ASLRH------HN-----------QEK-FPACYRYS-REATLAPALL----RA----------WFFEDFVPG----VKRYLRRSCLQQK------------AVLLLS-S-----------------------------APS--------------REDS------L--------------P---LQ-------------------TPDGS----------------------I-------------RAL-FL----S-----KAPA--------GSG---SAGAGGRI---PAPLEQG-----VVSAFKQ--
>gi|1561740134|ref|XP_027681563.1|*Chelonia_mydas
IYNA-NVTGLYWKLL-----------P----G--QAG-------------ELR-AH-SP-R----------LQPPPRR--------R-----LVVKECVTVLLA---AN-L-T---------GSHKLKPLV-VGGL-------------------PD-----------P---------PSLRH------HN-----------QDK-FPACYRYS-PEARLGPALL----RA----------WFFEDFVPG----VKRYLRRSCLQQK------------AVLLLS-S-----------------------------PPP-PSG--------AGPEE-------P--------------PQ--LQ-------------------TPDGS----------------------I-------------RAL-FL----S-----KAAA--------GGS---SAGGGGRI---PAPLEQG-----VVSAFKQ--
>gi|1561870762|ref|XP_027711934.1|*Vombatus_ursinus
IFGC-TEVPLLYRAV-----------P---------------------------------------------------------GRV-----VS-SDQLQVLLC---AN-S-G---------GTEKRRLMVVGGRQ-------------------PS-----------P---------RCFF--------G-VS--------SEA-LPVLYRPG------PGIPW----AD----------WLAQL-----DQDMGQ--QG----RHV-----------ALLLTA-HP----------------------------------------------------------------------AR-QGADLP-----------------ELQH----------------------V-------------RLL-PL----------PADG--------T----------------MPCLPTP-----VVRDFKT--
>gi|1561877875|ref|XP_027715715.1|*Vombatus_ursinus
IYNA-NVTGLYWKLL-----------P----E--QAA-------------PPG-EG-DS------------GSGG-----------Q-----RWRGDRVTVLLA---AN-L-T---------GSHKLKPLV-IGQL-------------------PD-----------P---------PSLRH------HN-----------QEK-FPASYRYS-PDAWLSATLL----RG----------WFFEEFVPG----VRRYLRRSCLQQK------------AVLLVN-H-----------------------------HPGPRPPDPRPPSP-EEGEEAGKRQRTAGGLGPG---PAVCHPE-ELQ-------------------TPDGA----------------------V-------------RVL-FL----S-----KSSA--------RGK----------I---PAPLEQG-----VVSAFKQ--
>gi|1561922673|ref|XP_027696752.1|*Vombatus_ursinus
IYNA-DETGLYWKSL-----------P----A--RT---------------LAFEN-EH---------------PIP-------S-H-----KLSRERLTVLCC---VN-A-T---------GSHKLKLCV-VGKA-------------------EH-----------L---------HLLR--------E-AN--------PLN-MPIDCFNH-KEAWMDCTIF----KE----------WFDKKFVPQ----VREHLLS----KGLPER--------AVLLLD-Y-----------------------------APSK--------------------------------------PSEGLLKS------------------EDGN----------------------I-------------FVK-YL----P-----PNVA--------A------------L---IQPMDQG-----VIACMKR--
>gi|1561924604|ref|XP_027697765.1|*Vombatus_ursinus
IFNA-DETGMFFQLL-----------P----Q--HT---------------LAAKG-D----------------CCR-------E-G-----KKARQRLTALFC---CN-A-S---------GTEKMRPLI-VGKS-------------------AT-----------P---------RCFK--------N-VH--------S---LPCDYRAN-QRAWMTRDLF----NE----------WLMKV-----DAKMKQ--AE----RRI------------LMLID-N-----------------------------CSAH--------------------------------------NM--LP--------------------RLER----------------------I-------------QVG-YL----P-----SNCT--------A------------V---LQPLNLG-----VIHTMKV--
>gi|1561942195|ref|XP_027705170.1|*Vombatus_ursinus
IYNA-DETGLFWKCL-----------P----T--RT---------------SAVKG-KF---------------TPS-------G-C-----KLIEERVTVMCC---AN-A-T---------GLHKLKLCV-VGKA-------------------KK-----------P---------RSFK--------G-TD--------TSN-LPVSYFSQ-KGAWMDLSIF----RQ----------WFDKIFVPQ----VREYLRS----KGLQEK--------AVLLLD-N-----------------------------SPTH--------------------------------------PNENVLRS------------------DDGQ----------------------I-------------FVK-YL----P-----PNVA--------S------------L---IQPMDQG-----VIAVMKR--
>gi|1561949728|ref|XP_027709237.1|*Vombatus_ursinus
IYSA-DQTGLFWKCL-----------P----S--RT---------------LAFET-EH---------------STS-------G-Y-----RSSRERIIIMCC---AN-A-T---------GLHKLNLCV-VGKA-------------------KK-----------P---------RSFK--------G-TE--------PSN-LPVSYFSQ-KGAWIEHPVF----RQ----------WFDKNFVPQ----VRKNLKA----KGLLEK--------AVLLLD-F-----------------------------PPAH--------------------------------------PDEEILSS------------------DDGK----------------------I-------------FVK-YL----P-----PNVT--------A------------L---IQPMSQG-----ILATVKR--
>gi|1562403690|ref|XP_027806708.1|*Marmota_flaviventris
IYNA-NVTGLYWRLL-----------P----E--QAA-------------PPG-TE-DP------------RARVCG----------------WRADRVTVLLA---AN-L-T---------GSHKLKPLV-IGQL-------------------PD-----------P---------PSLRH------HN-----------QDK-FPASYRYS-PNAWLSRPLL----RG----------WFFEEFVPG----VKRYLRRSCLQQK------------AVLLVA-H-----------------------------PPWPSWA-TRMPAL-EESEETPRRFG-PEPLGP---------PE-ELQ-------------------TPDGA----------------------V-------------RVL-FL----S-----KGSS--------RAH----------I---PAPLEQG-----VVAAFKH--
>gi|1562407558|ref|XP_027782337.1|*Marmota_flaviventris
VFNI-KETGLLYRML-----------P----T--NT---------------FAFKG-E----------------TCS-------V-G-----KLCKDRITLVVG---AN-M-D---------GSEKLPLLV-IGKN-------------------KN-----------P---------HCFK--------G-IK--------S---LPVHYEAN-RMAWMTSDIF----EQ----------WMQKL-----DEKFQA--QQ----RRV------------VIFVD-S-----------------------------SPAH--------------------------------------PE--VK--------------------NLKS----------------------I-------------ELA-FF----P-----SCLS--------S------------K---FVAMKQG-----VIKSLKI--
>gi|1562407841|ref|XP_027782494.1|*Marmota_flaviventris
IYGA-DQTGLFWKCL-----------P----S--RT---------------LALDS-EQ---------------STS-------E-Y-----RSSRERIIIMCC---AN-A-T---------GLHKLNLCV-VGKA-------------------KK-----------P---------RAFK--------G-TD--------LSN-LPVTYFSQ-KGAWIEQSVF----RQ----------WFEKYFVPQ----VQKHLKS----KGLLEK--------AVLLLD-F-----------------------------PPAH--------------------------------------PNEELLSS------------------DDGR----------------------I-------------IVK-YL----P-----PNVT--------S------------L---IQPMNQG-----VLATVKR--
>gi|1562442232|ref|XP_027800339.1|*Marmota_flaviventris
VFGC-AKVPLLYRAV-----------P---------------------------------------------------------GRA-----VA-CDQVQVLLC---AN-S-R---------GTEKRRVLV-GGLR-------------------SA-----------P---------RCFF--------G-VS--------SEA-LPASYYPD------PGIPW----SE----------WLAQF-----DQDMGQ--QG----RQV-----------ALLLAA-QV----------------------------------------------------------------------ME-ELEGLP-----------------GFHH----------------------V-------------RLL-PL----------SASS--------T----------------TPSLPGS-----VVWAFKA--
>gi|1562451529|ref|XP_027805086.1|*Marmota_flaviventris
IFNA-DEAGVFFQLL-----------P----Q--HT---------------LAAKG-D----------------HCR-------G-G-----KKAKQRLTALFC---CN-A-S---------GTEKMRPLI-VGRS-------------------PS-----------P---------HCFK--------N-VH--------S---LPCDYRAN-QWALMTQDLF----NE----------WLMQV-----DARMKR--AE----RRI------------LLLID-N-----------------------------CSAH--------------------------------------NM--LP--------------------RLER----------------------I-------------QVG-YL----P-----SNCT--------A------------V---LQPLNLG-----IIHTMKM--
>gi|1563849782|gb|RXM36997.1|*Acipenser_ruthenus
VFSV-AETGLLYQML-----------P----T--NT---------------FAFRG-E----------------TCS-------F-G-----KQSRKILTVVVG---AN-V-D---------GTEKLPLLV-IGKS-------------------AN-----------P---------CSFK--------S-VK--------S---LPVDYESN-SKAVLTPEVF----EK----------WVHKI-----DERFQT--QQ----RRV------------ALFVC-Q-----------------------------SPAY--------------------------------------PE--LK--------------------NLKA----------------------I-------------ELL-YL----P-----STAM--------P------------N---EHPMKQG-----TIKSLKV--
>gi|1567540253|ref|XP_014959054.2|*Ovis_aries
IFNV-DETALYWKKM-----------P----S--RT---------------FIARE-EK---------------SML-------G-F-----KASKDRLTLLLG---AN-A-A---------GDLKLKPML-IYHS-------------------EN-----------P---------RALX--------N-YA--------KST-LPVLYKWN-HKAWMTTHLF----TT----------WFTEYFKPT----VENYCLE----KKIPFK--------ILLLID-N-----------------------------SPGH--------------------------------------PR-ALMEM-------------------YNE----------------------I-------------NVV-FL----P-----SNTT--------S------------I---LQPMDQG-----VISTFKS--
>gi|1569119404|dbj|GCF40719.1|*Paroedura_picta
IFNM-KETGLFYQLL-----------P----I--NT---------------FIFKG-E----------------EFS-------V-G-----KL-NDRITVLVG---TN-M-D---------ASEKLPLLV-TGKN-------------------KT-----------P---------PCFQ--------G-VK--------S---LPVEYQAS-PMAWITLEVF----EQ----------WICKL-----DKRFQA--QE----RQV------------VIFVD-P-----------------------------FPVH--------------------------------------PE--VK--------------------RLKS----------------------I-------------RLV-FF----P-----PCSF--------S------------R---FSAMKHG-----IIKSMKI--
>gi|1570438227|ref|XP_027960100.1|*Eumetopias_jubatus
VFNI-KETGLLYRML-----------P----T--NT---------------FAFKG-E----------------TCS-------I-G-----KLCKDRITLVVG---AN-M-D---------GSEKLPLLI-IGKN-------------------RN-----------P---------HCFK--------G-IK--------S---LPVCYEAN-RMAWMTSVVF----EQ----------WMRKL-----DEKFQV--QQ----RRV------------VIFVD-S-----------------------------FPSH--------------------------------------PE--VK--------------------NLKS----------------------I-------------ELA-FF----P-----SCLS--------S------------K---FIAMKQG-----VIKSLKI--
>gi|1570494635|ref|XP_027974286.1|*Eumetopias_jubatus
VFGC-AEVPLLYRAV-----------P---------------------------------------------------------GRG-----GA-CDRVRVLLC---AN-S-R---------GTEKRRVLV-SGLR-------------------AA-----------P---------RCFF--------G-VS--------SEA-LPASYHPD------LGIPW----SE----------WLAQF-----DRDMGQ--QG----RQV-----------TLLLAA-RV----------------------------------------------------------------------LE-ELASLP-----------------GLCH----------------------V-------------RLL-PL----SAAA-AAAAG--------S----------------TPALPGS-----VVRAFKT--
>gi|1570552834|ref|XP_027949326.1|*Eumetopias_jubatus
IYNA-NVTGLYWKLL-----------P----E--QAA-------------PLG-AG-DP------------GAGGCGR--------------RWRGDRVTVLLA---AN-L-T---------GSHKLKPLV-IGQL-------------------PD-----------P---------PSLRH------HN-----------QDK-FPASYRYS-PDAWLSRPLL----RG----------WFFEEFVPG----VRRYLRRSCLQQK------------AVLLVA-H-----------------------------PPCPSPA-ARMPAL-EESEETLRRCR-PEPLSP---------PE-ELQ-------------------TPDGA----------------------V-------------RVL-FL----S-----KGSS--------RAH----------I---PAPMEQG-----VVAAFKQ--
>gi|1571897070|ref|XP_028024119.1|*Balaenoptera_acutorostrata_scammoni
VFNV-KETGLLYRML-----------P----T--NT---------------FAFKG-E----------------TCS-------I-G-----KLCKDRITLVVG---TN-M-D---------GSEKLPLLI-IGKN-------------------RN-----------P---------HCFK--------G-IK--------S---LPVYYEAN-KMARMTSVVF----EQ----------WMRKL-----DEKFQA--QQ----RRV------------VIFVE-S-----------------------------FPAH--------------------------------------PE--VK--------------------NLKS----------------------I-------------ELA-FF----P-----SCLS--------S------------K---LIAMKQG-----VIKSLKI--
>gi|1571930095|ref|XP_028007575.1|*Eptesicus_fuscus
VFNI-KETGLLYRML-----------P----T--NT---------------FAFKG-E----------------TCS-------I-G-----KLCKDRITLVVG---TN-M-D---------GSEKLPLLI-IGKN-------------------RN-----------P---------HCFK--------G-MK--------S---LPVYYEAN-RMAWMTADIF----EQ----------WMRKL-----DEKFQA--QQ----RRV------------VIFVD-S-----------------------------LPAH--------------------------------------PE--VK--------------------NLKS----------------------I-------------ELA-FF----P-----SCLS--------P------------K---FIAMKQG-----VIKSLKI--
>gi|1572019891|ref|XP_008157929.2|*Eptesicus_fuscus
IYNA-NVTGLYWKLL-----------P----E--QAA-------------PL-------------------GAGDCGR--------------RWRGDRVTVLLA---AN-L-T---------GSHKLKPLV-IGQL-------------------PD-----------P---------PSLRH------HN-----------QDK-FPASYRYS-PDAWLSRPLL----RG----------WFFEEFVPG----VRRYLRRSCLQQR------------AVLLVA-H-----------------------------PPCPSPA-ARVPAL-EESEETPRRFR-SELLGP---------PE-ELQ-------------------TPDGA----------------------V-------------RVL-FL----S-----KDSG--------RTH----------I---PAPLEQG-----VVAAFKQ--
>gi|157820881|ref|NP_001101043.1|*Rattus_norvegicus
VFGC-AEVPLLYRAV-----------P---------------------------------------------------------GRV-----FE-CDRLQVLLC---AN-S-R---------GTEKRRVFV-GGLQ-------------------PA-----------P---------RCFF--------G-VN--------SEA-LPASYHPD------LAIPW----SE----------WLAQF-----DQDMGQ--QG----RQV-----------ALLLAS-GV----------------------------------------------------------------------VE-EWASPP-----------------GLHH----------------------V-------------RLL-PL----------STSS--------T----------------TPSLPGS-----VVLAFKA--
>gi|157822169|ref|NP_001101592.1|*Rattus_norvegicus
IYNA-DETGLFWKCL-----------P----S--RT---------------AVVKG-KC---------------TVP-------G-H-----NSGEERITVMCC---TN-A-T---------GLHKLKLCV-VGKA-------------------RK-----------P---------RSFK--------S-TD--------TFN-LPVSYFSQ-KGAWMDLSIF----RQ----------WFDKIFVPQ----VREYLKS----KGLQEK--------AVLLLD-N-----------------------------SPTH--------------------------------------PNENVLRS------------------DDGQ----------------------I-------------FAK-YL----P-----PNVA--------S------------L---IQPLGQG-----VIATMKR--
>gi|158254590|dbj|BAF83268.1|*Homo_sapiens
IYNA-DETGLFWKCL-----------P----S--RI---------------SVIKG-KC---------------TVP-------G-H-----KSIEERVTIMCC---AN-A-T---------GLHKLKLCV-VGKA-------------------KK-----------P---------RSFK--------S-TD--------TLN-LPVSYFSQ-KGAWMDLSIF----RQ----------WFDKIFVPQ----VREYLRS----KGLQEK--------AVLLLD-N-----------------------------SPTH--------------------------------------PNENVLRS------------------DDGQ----------------------I-------------FAK-YL----P-----PNVA--------S------------L---IQPSDQG-----VIATMKR--
>gi|1595768459|ref|XP_028347588.1|*Physeter_catodon
VFNV-KETGLLYRML-----------P----T--NT---------------FAFKG-E----------------TCS-------I-G-----KLCKDRITLVVG---TN-M-D---------GSEKLPLLI-IGKN-------------------RN-----------P---------HCFK--------G-VK--------S---LPVYYEAN-KMARMTSVVF----EQ----------WMRQL-----DEKFQA--QQ----RRV------------VIFVE-S-----------------------------FPAH--------------------------------------PE--VK--------------------NLKS----------------------I-------------ELA-FF----P-----SCLS--------S------------K---LIAMKQG-----VIKSLKI--
>gi|1597397816|gb|TEA11675.1|*Sousa_chinensis
IFGC-AEVPLLYRAV-----------P---------------------------------------------------------GRV-----GV-CDRVQVLLC---AN-S-R---------GTEKRRVLV-SGLQ-------------------AA-----------P---------RCFF--------G-VS--------SEA-LPASYHPD------LAIPW----SE----------WLAQF-----DRDMGR--QG----RQV-----------ALLLAA-RV----------------------------------------------------------------------VE-ELAGLP-----------------GLGH----------------------V-------------KLL-PL----------SAAS--------T----------------TPSLPSS-----VVQAFKA--
>gi|1597422936|gb|TEA29910.1|*Sousa_chinensis
VFNV-KETGLLYRML-----------P----T--NT---------------FAFKG-E----------------TCS-------I-G-----KLCKDRITLVVG---TN-M-D---------GSEKLPLLI-IGKN-------------------RN-----------P---------HCFK--------G-VK--------S---LPVYYEAN-KMARMTSVVF----EQ----------WMRKL-----DEKFQA--QQ----RRV------------VIFVE-S-----------------------------FPAH--------------------------------------PE--VK--------------------NLKS----------------------I-------------ELA-FF----P-----SCLS--------S------------K---LIAMKQG-----VIKSLKI--
>gi|1597439692|gb|TEA37887.1|*Sousa_chinensis
IYNA-NVTGLYWKLL-----------P----E--QAA-------------PL-------------------GAGGCGR--------------RWRGDRVTVLLA---AN-L-T---------GSHKLKPLV-IGQL-------------------PD-----------P---------PSLRH------HN-----------QDK-FPASYRYS-PDAWLSRPLL----RG----------WFFEEFVPG----VRRYLRRSCLQQK------------AVLLVA-H-----------------------------PPCPSPA-ARMPTL-EESEETPRRCR-PEPLGP---------PE-ELQ-------------------TPDGA----------------------V-------------RVL-FL----S-----KGSS--------RAH----------I---PAPLEQG-----VVAAFKQ--
>gi|1597522540|ref|XP_028389522.1|*Phyllostomus_discolor
IYNA-NVTGLYWKLL-----------P----E--QAA-------------PL-------------------GAGGCSR--------------RWRGDRVTVLLA---AN-L-T---------GSHKLKPLV-IGQL-------------------PD-----------P---------PSLRH------HN-----------QDK-FPASYRYS-PDAWLSRPLL----RG----------WFFEEFVPG----VRRYLRRSCLQQR------------AVLLVA-H-----------------------------PPCRSRA-ARLPTL-EETEETPRRFW-PEPLNP---------PE-ELQ-------------------TPDGA----------------------V-------------RVL-FL----S-----KGSS--------QAH----------I---PAPLEQG-----VVAAFKQ--
>gi|1597526188|ref|XP_028358246.1|*Phyllostomus_discolor
IFSV-AETALYWRKM-----------P----S--RA---------------FVAGE-EK---------------PVP-------G-F-----GSSQDRLTLLLG---AN-A-A---------GDCRLKPML-VYHS-------------------EN-----------P---------TALR--------N-YA--------KAT-LPVLYKWN-SKAWVTAHLF----TV----------WFTEYFKPT----VEAYCSX----KKIPFK--------ILLLVD-S-----------------------------APAH--------------------------------------PR-AL-KM-------------------YDE----------------------I-------------NVV-FV----P-----AHAA--------S------------T---LRPMGQG-----VISAFGS--
>gi|1597533116|ref|XP_028384742.1|*Phyllostomus_discolor
IFNA-DETGGFLQVL-----------P----Q--NM---------------QAANL-D----------------HYR-------G-D-----KKAKQXLTVLLX---CN-A-S---------GTEKMRPL--XGRS-------------------AN-----------P---------HCHK--------N-VH--------S---LPCDYWAN-QWAWMTQDLC----NE----------WLMQM-----DARMKX--AE----HWI------------LLLID-N-----------------------------CSTH--------------------------------------NT--LP--------------------CSER----------------------------------------------X-----SSCT--------A------------I---LQPLNVG-----VIHTMKV--
>gi|1597546941|ref|XP_028370276.1|*Phyllostomus_discolor
IYNA-DETGLFWKCL-----------P----S--RT---------------SVIKG-KC---------------TVS-------G-H-----KSIEERVTVMCC---AN-A-T---------GLHKLKLCV-VGKA-------------------RK-----------P---------RSFK--------S-TD--------TSN-LPVSYFSQ-KGAWMDLSIF----RQ----------WFDKIFVPE----VREHLRS----KGLQEK--------AVLLLD-N-----------------------------SPTH--------------------------------------PNENVLRS------------------DDGQ----------------------I-------------FAK-YL----P-----PNVA--------S------------L---IQPSDQG-----VIATMKR--
>gi|1597548852|ref|XP_028371357.1|*Phyllostomus_discolor
VFGC-AEVPLLYRAV-----------P---------------------------------------------------------GRA-----GA-GDQVHVLLC---AN-S-R---------GTEKRRVLV-SGLQ-------------------AA-----------P---------RCFF--------G-VS--------SEA-LPASYHPD------VGIPW----SE----------WLAQF-----DRDMGR--QG----RQV-----------ALLLAA-QV----------------------------------------------------------------------VE-ELAGLP-----------------GLCH----------------------V-------------RLL-PL----------STTS--------T----------------TPSLPSS-----VIRAFKA--
>gi|1597557339|ref|XP_028375548.1|*Phyllostomus_discolor
VFNI-KETGLLYRML-----------P----T--NT---------------FAFKG-E----------------TCS-------I-G-----KLCKDRITLVVG---TN-M-D---------GSEKLPLLI-IGKN-------------------RN-----------P---------HCFK--------G-IK--------S---LPVHYEAN-KMAWMTSDVF----EE----------WMRKL-----DEKFQA--QQ----RRV------------VIFVD-S-----------------------------FPAH--------------------------------------PE--VK--------------------NLKS----------------------I-------------ELA-FF----P-----SCLS--------S------------K---FIAMKQG-----VIQSLKI--
>gi|1597579808|ref|XP_028361855.1|*Phyllostomus_discolor
IYGA-DQTGLFWKCL-----------P----P--RT---------------LVLET-EQ---------------STS-------G-Y-----RSSRERIIIMCC---AN-A-T---------GLHKLNLCV-VGKA-------------------KK-----------P---------RAFK--------G-AD--------LSN-LPVTYFSQ-KSAWIEHSVF----RQ----------WFEKYFVPQ----VQKHLKS----KGLLEK--------AVLLLD-F-----------------------------PPAY--------------------------------------PNEESLSS------------------DDGR----------------------I-------------IVK-YL----P-----PNVT--------S------------L---IQPMSQG-----ILAMVKR--
>gi|1603495659|emb|VFV43899.1|*Lynx_pardinus
IFNV-DETALYWKKM-----------P----S--RT---------------FIARE-EK---------------SMP-------G-F-----KASKDRLTLLLG---AN-A-A---------GDFKLKPML-IYHS-------------------EN-----------P---------RALK--------N-YA--------KST-LPVLYKWN-NRACMTAHLF----TT----------WFTEYFKPT----VENYCSE----KKIPFK--------ILLLID-N-----------------------------APGH--------------------------------------PR-ALMEM-------------------YNE----------------------I-------------NVV-FM----P-----ANST--------S------------I---LQPMGQG-----VISTFKS--
>gi|1603498539|emb|VFV42861.1|*Lynx_pardinus
VFNI-KETGLLYRML-----------P----T--NT---------------FAFKG-E----------------TCS-------I-G-----KLCKDRITLVVG---TN-M-D---------GSEKLPLLI-IGKH-------------------RN-----------P---------HCFK--------G-IK--------S---LPVCYEAN-RMAWMTSDVF----EQ----------WMRKL-----DEKFQA--QQ----RRV------------VIFVD-S-----------------------------FPSH--------------------------------------PE--VK--------------------NLKS----------------------I-------------ELA-FF----P-----SCVS--------S------------K---FIAMKQG-----VIKSLKI--
>gi|1603512441|emb|VFV37699.1|*Lynx_pardinus
IYGA-DQTGLFWKCL-----------P----S--RT---------------LALET-EQ---------------TTS-------G-Y-----RSSRERIIIMCC---AN-A-T---------GLHKLNLCV-VGKA-------------------KK-----------P---------RAFK--------G-AD--------LSN-LPVTYFSQ-KSAWIEHSVF----RQ----------WFEKYFVPQ----VQKHLKS----QGLLEK--------AVLLLD-F-----------------------------PPAH--------------------------------------PNEELLSS------------------DDGR----------------------I-------------IVK-YL----P-----PNVT--------S------------L---IQPMSQG-----VLATVKR--
>gi|1603532252|emb|VFV31746.1|*Lynx_pardinus
IFNA-DETGVFFQLL-----------P----Q--HT---------------LAAKG-D----------------HCR-------G-G-----KKAKQRLTALFC---CN-A-S---------GTEKMRPLI-VGRS-------------------AN-----------P---------RCLK--------N-VH--------S---LPCDYRAN-RWAWMTQDLF----NE----------WLMQV-----DARMKR--AE----RRI------------LLLID-N-----------------------------CSAH--------------------------------------NM--LP--------------------RLER----------------------I-------------QVG-YL----P-----SNCT--------A------------V---LQPLNLG-----IIHTMKV--
>gi|1603547805|emb|VFV26019.1|*Lynx_pardinus
---------------------------------------------------------------------------------------------------------------------------LHKLKLCV-VGKA-------------------KK-----------P---------RSFK--------S-TD--------TSN-LPVSYFSQ-KGAWMDLSIF----RQ----------WFDKIFVPQ----VREYLRS----KGLQEK--------AVLLLD-N-----------------------------SPTH--------------------------------------PNENVLRS------------------DDGQ----------------------I-------------FAK-YL----P-----PNVA--------S------------L---IQPSDQG-----VIATMKR--
>gi|1603554027|emb|VFV23116.1|*Lynx_pardinus
VFGC-AEVPLLYRAV-----------P---------------------------------------------------------GRG-----GA-RDRVQVLLC---AN-S-R---------GTEKRRVWV-SGLR-------------------AA-----------P---------TCLF--------G-VS--------GAA-LPASYHPD------LGVPW----SE----------WLAQF-----DRDMAR--QG----RRV-----------TLLLAA-RV----------------------------------------------------------------------AE-GLAGRP-----------------GLRH----------------------V-------------RLL-PL----------ATDG--------S----------------TPSLPGS-----VVRAFRT--
>gi|1603559255|emb|VFV20515.1|*Lynx_pardinus
IYNA-NVTGLYWKLL-----------P----E--QAA-------------PLG-AG-DP------------GAGGCGRX---GGGGR-----RWRGDRVTVLLA---AN-L-T---------GSHKLKPLV-IGQL-------------------PD-----------P---------PSLRH------HN-----------QDK-FPASYRYS-PDAWLSRPLL----RG----------WFFEEFVPG----VRRYLRRSCLQQR------------AVLLVA-H-----------------------------PPCPSPA-ARTPAL-EENEEALRRCR-PEPLSS---------PE-ELQ-------------------TPDGA------------------------------------------------------------------------------------------------------
>gi|16552054|dbj|BAB71230.1|*Homo_sapiens
IFNA-DETGVFFQLL-----------P----Q--HT---------------LAAKG-D----------------HCR-------G-G-----KKAKQRLTALFC---CN-A-S---------GTEKMRPLI-VGRS-------------------AS-----------P---------HCLK--------N-IH--------S---LPCDYRAN-QWAWMTRDLF----NE----------WLMQV-----DARMKR--AE----RRI------------LLLID-N-----------------------------CSAH--------------------------------------NM--LP--------------------HLER----------------------I-------------QVG-YL----P-----SNCT--------A------------V---LQPLNLG-----IIHTMKV--
>gi|16554064|dbj|BAB71642.1|*Homo_sapiens
VFNI-KETGLLYRML-----------P----T--NT---------------FAFKG-E----------------TCS-------V-G-----KLCKDRITLVVG---TN-M-D---------GSEKLPLLV-IGKK-------------------RT-----------P---------HCFK--------G-LK--------S---LPVCYEAN-RMAWMTSDVF----EQ----------WMRKL-----DEEFQA--QQ----RRV------------VIFVE-S-----------------------------FPAH--------------------------------------PE--VK--------------------NLKS----------------------I-------------ELA-FF----P-----SCLS--------S------------K---CIAMKQG-----VIKSLKI--
>gi|187281866|ref|NP_001119740.1|*Rattus_norvegicus
IYNA-NVTGLYWRLL-----------P----E--QNA-------------TPG-TG-DS-R----------EPGECSR--------------RWCSDRVTVLLA---AN-L-T---------GSHKLKPLV-IGQL-------------------PD-----------P---------PSLRH------HN-----------QDK-FPASYRYS-PDAWLSRPLL----RG----------WFFEEFVPG----VKRYLRRSCLQQK------------AVLLVA-H-----------------------------PPCPSWT-TSMPAV-EESEGTPRQCQ-PELLGS---------PE-ELQ-------------------TPDGA----------------------V-------------RVL-FL----S-----RGNS--------RAH----------I---PAPLEHG-----VVAAFKH--
>gi|189054368|dbj|BAG36890.1|*Homo_sapiens
IYNA-DETGLFWKCL-----------P----S--RI---------------SVIKG-KC---------------TVP-------G-H-----KSIEERVTIMCC---AN-A-T---------GLHKLKLCV-VGKA-------------------KK-----------P---------RSFK--------S-TD--------TLN-LPVSYFSQ-KGAWMDLSIF----RQ----------WFDKIFVPQ----VREYLRS----KGLQEK--------AVLLLD-N-----------------------------SPTH--------------------------------------PNENVLRS------------------DDGQ----------------------I-------------FAK-YL----P-----PNVA--------S------------L---IQPSDQG-----VIATMKR--
>gi|193786584|dbj|BAG51362.1|*Homo_sapiens
IYGA-DQTGLFWKCL-----------P----S--RT---------------LTLET-DQ---------------STS-------G-C-----RSSRERIIIMCC---AN-A-T---------GLHKLNLCV-VGKA-------------------KK-----------P---------RAFK--------G-TD--------LSN-LPVTYYSQ-KGAWIEQSVF----RQ----------WFEKYFVPQ----VQKHLKS----KGLLEK--------AVLLLD-F-----------------------------PPAR--------------------------------------PNEEMLSS------------------DDGR----------------------I-------------IVK-YL----P-----PNVT--------S------------L---IQPMSQG-----VLATVKR--
>gi|22209001|ref|NP_663748.1|*Homo_sapiens
IFNV-DETAFYWKKM-----------P----S--RT---------------FIARE-EK---------------SVP-------G-F-----KASKDRLTLLLG---AN-A-A---------GDFKLKPML-IYHS-------------------EN-----------P---------RALK--------N-YT--------KST-LPVLYKWN-SKARMTAHLF----TA----------WFTEYFKPT----VETYCSE----KKIPFK--------ILLLID-N-----------------------------APSH--------------------------------------PR-ALMEI-------------------YEE----------------------I-------------NVI-FM----P-----ANTT--------S------------I---LQPMDQG-----VISTFKS--
>gi|22219477|ref|NP_663772.1|*Homo_sapiens
VFNI-KETGLLYRML-----------P----T--NT---------------FAFKG-E----------------TCS-------V-G-----KLCKDRITLVVG---TN-M-D---------GSEKLPLLV-IGKK-------------------RT-----------P---------HCFK--------G-LK--------S---LPVCYEAN-RMAWMTSDVF----EQ----------WMRKL-----DEEFQA--QQ----RRV------------VIFVE-S-----------------------------FPAH--------------------------------------PE--VK--------------------NLKS----------------------I-------------ELA-FF----P-----SCLS--------S------------K---CIAMKQG-----VIKSLKI--
>gi|2226004|gb|AAB61714.1|*Homo_sapiens
IFNV-DETAFYWKKM-----------P----S--RT---------------FIARE-EK---------------SMP-------G-F-----KASKDRLTLLLG---AN-A-A---------GDFKLKPML-IYHS-------------------EN-----------P---------RALK--------N-YA--------KST-LPVLYKWN-NKAWMTAHLF----TA----------WFTEYFKPT----VETYCSE----KKISFK--------ILLLID-N-----------------------------APGH--------------------------------------PR-ALMEM-------------------YKE----------------------I-------------NVV-FM----P-----ANTT--------S------------I---LQPMDQG-----VISTFKS--
>gi|224049630|ref|XP_002196357.1|*Taeniopygia_guttata
VFYI-QETGLLYQML-----------P----H--NT---------------FTFKG-E----------------TFS-------V-S-----KQSKESITVVMG---TN-M-D---------GSEKLPLLI-IGKS-------------------KS-----------P---------LSFK--------D-VK--------S---LPVDYEAN-DKVCMTSGIF----EQ----------WMQKL-----DHRFQA--QQ----RRV------------VILVD-S-----------------------------LPAH--------------------------------------TE--VK--------------------NLKS----------------------V-------------KLV-FF----P-----PESS--------S----------------CIAMKER-----IIRTLKV--
>gi|22547224|ref|NP_003763.2|*Homo_sapiens
IYNA-DETGLFWKCL-----------P----S--RI---------------SVIKG-KC---------------TVP-------G-H-----KSIEERVTIMCC---AN-A-T---------GLHKLKLCV-VGKA-------------------KK-----------P---------RSFK--------S-TD--------TLN-LPVSYFSQ-KGAWMDLSIF----RQ----------WFDKIFVPQ----VREYLRS----KGLQEK--------AVLLLD-N-----------------------------SPTH--------------------------------------PNENVLRS------------------DDGQ----------------------I-------------FAK-YL----P-----PNVA--------S------------L---IQPSDQG-----VIATMKR--
>gi|226443095|ref|NP_001028353.1|*Mus_musculus
IYNA-DETGLFWKCL-----------P----S--RT---------------TVIKG-KC---------------TVP-------G-H-----NLGEERITVMCC---TN-A-T---------GLHKLKLCV-VGKA-------------------RK-----------P---------RSFK--------S-TD--------TLN-LPVSYFSQ-KGAWMDLSIF----RQ----------WFDKIFVPQ----VREYLRS----KGLQEK--------AVLLLD-N-----------------------------SPTH--------------------------------------PNENVLRS------------------DDGQ----------------------I-------------FAK-YL----P-----PNVA--------S------------L---IQPLGQG-----VIAAMKR--
>gi|2314829|gb|AAB65833.1|*Homo_sapiens
IYNA-DETGLFWKCL-----------P----S--RI---------------SVIKG-KC---------------TVP-------G-H-----KSIEERVTIMCC---AN-A-T---------GLHKLKLCV-VGKA-------------------KK-----------P---------RSFK--------S-TD--------TLN-LPVSYFSQ-KGAWMDLSIF----RQ----------WFDKIFVPQ----VREYLRS----KGLQEK--------AVLLLD-N-----------------------------SPTH--------------------------------------PNENVLRS------------------DDGQ----------------------I-------------FAK-YL----P-----PNVA--------S------------L---IQPSDQG-----VIATMKR--
>gi|23312392|ref|NP_663761.1|*Homo_sapiens
IYGA-DQTGLFWKCL-----------P----S--RT---------------LTLET-DQ---------------STS-------G-C-----RSSRERIIIMCC---AN-A-T---------GLHKLNLCV-VGKA-------------------KK-----------P---------RAFK--------G-TD--------LSN-LPVTYYSQ-KGAWIEQSVF----RQ----------WFEKYFVPQ----VQKHLKS----KGLLEK--------AVLLLD-F-----------------------------PPAR--------------------------------------PNEEMLSS------------------DDGR----------------------I-------------IVK-YL----P-----PNVT--------S------------L---IQPMSQG-----VLATVKR--
>gi|23312394|ref|NP_663771.1|*Homo_sapiens*synthetic_construct*Human_ORFeome_Gateway_entry_vector
VFGC-AELPLLYRAV-----------P---------------------------------------------------------GSF-----GA-CDQVQVLLC---AN-S-R---------GTEKRRVLL-GGLQ-------------------AA-----------P---------RCFF--------G-IR--------SEA-LPASYHPD------LGIPW----LE----------WLAQF-----DRDMGQ--QG----RQV-----------ALLLAA-RV----------------------------------------------------------------------VE-ELAGLP-----------------GLYH----------------------V-------------KLL-PL----------AASS--------T----------------TPPLPSS-----VVRAFKA--
>gi|23349088|gb|AAH37869.1|*Homo_sapiens*synthetic_construct*Human_ORFeome_Gateway_entry_vector
VFNI-KETGLLYRML-----------P----T--NT---------------FAFKG-E----------------TCS-------V-G-----KLCKDRITLVVG---TN-M-D---------GSEKLPLLV-IGKK-------------------RT-----------P---------HCFK--------G-LK--------S---LPVCYEAN-RMAWMTSDVF----EQ----------WMRKL-----DEEFQA--QQ----RRV------------VIFVE-S-----------------------------FPAH--------------------------------------PE--VK--------------------NLKS----------------------I-------------ELA-FF----P-----SCLS--------S------------K---CIAMKQG-----VIKSLKI--
>gi|26331258|dbj|BAC29359.1|*Mus_musculus
IYNA-NVTGLYWRLL-----------P----E--QAS-------------TPG-TG-DS-K----------EPGGCSR--------------RWRSDRVTVLLA---AN-L-T---------GSHKLKPLV-IGQL-------------------PD-----------P---------PSLRH------HN-----------QDK-FPASYRYS-PDAWLSRPLL----RG----------WFFEEFVPG----VKRYLRRSCLQQK------------AVLLVA-H-----------------------------PPCPSWA-TSMPPL-EESEETPRQCQ-PELLGS---------PE-ELQ-------------------TPDGA----------------------V-------------RVL-FL----S-----KGTS--------RAH----------I---PAPLEHG-----VVAAFKR--
>gi|26341770|dbj|BAC34547.1|*Mus_musculus
IYNA-NVTGLYWRLL-----------P----E--QAS-------------TPG-TG-DS-K----------EPGGCSR--------------RWRSDRVTVLLA---AN-L-T---------GSHKLKPLV-IGQL-------------------PD-----------P---------PSLRH------HN-----------QDK-FPASYRYS-PDAWLSRPLL----RG----------WFFEEFVPG----VKRYLRRSCLQQK------------AVLLVA-H-----------------------------PPCPSWA-TSMPPL-EESEETPRQCQ-PELLGS---------PE-ELQ-------------------TPDGA----------------------V-------------RVL-FL----S-----KGT-----------------------------------------------
>gi|26352153|dbj|BAC39713.1|*Mus_musculus
IYNA-NVTGLYWRLL-----------P----E--QAS-------------TPG-TG-DS-K----------EPGGCSR--------------RWRSDRVTVLLA---AN-L-T---------GSHKLKPLV-IGQL-------------------PD-----------P---------PSLRH------HN-----------QDK-FPASYRYS-PDAWLSRPLL----RG----------WFFEEFVPG----VKRYLRRSCLQQK------------AVLLVA-H-----------------------------PPCPSWA-TSMPPL-EESEETPRQCQ-PELLGS---------PE-ELQ-------------------TPDGA----------------------V-------------RVL-FL----S-----KGTS--------RAH----------I---PAPLEHG-----VVAAFKH--
>gi|281350631|gb|EFB26215.1|*Ailuropoda_melanoleuca
VFGC-AEVPLLYRAV-----------P---------------------------------------------------------GGA-----GA-CGRVRVLLC---AN-S-R---------GTEKRRVLV-SGPR-------------------AA-----------P---------RCFF--------G-VS--------SEA-LPASYHPD------LGIPW----SE----------WLAQF-----DRDMGQ--QG----RQV-----------TLLLAA-RV----------------------------------------------------------------------LE-ALASLP-----------------GLCH----------------------V-------------RLL-PL-------A-AAAAG--------S----------------TPGLPSS-----VVRAFKT--
>gi|281350962|gb|EFB26546.1|*Ailuropoda_melanoleuca
VFNI-KETGLLYRML-----------P----T--NT---------------FAFKG-E----------------TCS-------I-G-----KLCKDRITLVVG---TN-M-D---------GSEKLPLLI-IGKN-------------------RN-----------P---------HCFK--------G-IK--------S---LPVCYEAN-RMAWMTSDIF----EQ----------WMRKL-----DEKFQA--QQ----RRV------------VIFVD-S-----------------------------FPSH--------------------------------------PE--VK--------------------DLKS----------------------I-------------ELA-FF----P-----SCLS--------S------------K---FIAMKQG-----VIKSLKI--
>gi|296478802|tpg|DAA20917.1|*Bos_taurus
VFNV-KETGLLYRML-----------P----T--NT---------------FAFKG-E----------------TCS-------I-G-----KLCKDRITLVVG---TN-M-D---------GSEKLPLLL-IGKN-------------------RN-----------P---------RCFK--------G-IQ--------S---LPVYYEAN-KMAWMTAEVF----EQ----------WMQKL-----DERFQA--QQ----RRV------------VIFVE-S-----------------------------SPAH--------------------------------------PE--VK--------------------NLKS----------------------I-------------ELA-FF----P-----SCLS--------S------------K---FIAMKQG-----VIRSLKI--
>gi|301762576|ref|XP_002916689.1|*Ailuropoda_melanoleuca
VFGC-AEVPLLYRAV-----------P---------------------------------------------------------GGA-----GA-CGRVRVLLC---AN-S-R---------GTEKRRVLV-SGPR-------------------AA-----------P---------RCFF--------G-VS--------SEA-LPASYHPD------LGIPW----SE----------WLAQF-----DRDMGQ--QG----RQV-----------TLLLAA-RV----------------------------------------------------------------------LE-ALASLP-----------------GLCH----------------------V-------------RLL-PL-------A-AAAAG--------S----------------TPGLPSS-----VVRAFKT--
>gi|301764661|ref|XP_002917751.1|*Ailuropoda_melanoleuca
IYGA-DQTGLFWKCL-----------P----S--RT---------------LALET-EQ---------------NTS-------G-Y-----RSSRERIIIMCC---AN-A-T---------GLHKLNLCV-VGKA-------------------KK-----------P---------RAFK--------G-AD--------LSN-LPVTYFSQ-KSAWIEHSVF----RQ----------WFEKYFVPQ----VQKHLKS----QGLLEK--------AVLLLD-F-----------------------------PPAH--------------------------------------PNEELLSS------------------DDGR----------------------I-------------IVK-YL----P-----PNVT--------S------------L---IQPMSQG-----VLATVKR--
>gi|301773458|ref|XP_002922122.1|*Ailuropoda_melanoleuca
IYNA-NVTGLYWKLL-----------P----E--QAA-------------PLS-AG-DP------------GAGGCGR--------------RWRGDRVTVLLA---AN-L-T---------GSHKLKPLV-IGQL-------------------PD-----------P---------PSLRH------HN-----------QDK-FPASYRYS-PDAWLSRPLL----RG----------WFFEEFVPG----VRRYLRRSCLQQKAVLL-------XAVLLVA-H-----------------------------PPCPSPA-ARMPAL-EESEETLRPCR-PEPLSP---------PE-ELQ-------------------TPDGA----------------------V-------------RVL-FL----S-----KGSS--------RAH----------I---PAPLEQG-----VVAAFKQ--
>gi|301780674|ref|XP_002925754.1|*Ailuropoda_melanoleuca
IYNA-DETGLFWKCL-----------P----S--RT---------------SVIKG-KC---------------TVS-------G-H-----KSIEERVTIMCC---AN-A-T---------GLHKLKLCV-VGKA-------------------KK-----------P---------RSFK--------S-TD--------TSN-LPVSYFSQ-KGAWMDLSIF----RQ----------WFDKIFVPQ----VREYLRS----KGLQEK--------AVLLLD-N-----------------------------SPTH--------------------------------------PNENVLRS------------------DDGQ----------------------I-------------FAK-YL----P-----PNVA--------S------------L---IQPSDQG-----VIATMKR--
>gi|334330856|ref|XP_003341417.1|*Monodelphis_domestica
IYSA-DQTGLFWKCL-----------P----S--RT---------------LAFET-EH---------------STS-------G-Y-----RSSRERIIVMCC---AN-A-T---------GLHKLNLCV-VGKA-------------------KK-----------P---------RSFK--------G-TE--------PSN-LPVSYFSQ-KGAWIEHPVF----RQ----------WFVKNFVPQ----VRKNLKS----KGLLEK--------AVLLLD-F-----------------------------PPAH--------------------------------------PDEEILSS------------------DDGK----------------------I-------------FVK-YL----P-----ANVT--------A------------L---IQPMCQG-----ILATVKR--
>gi|334878541|ref|NP_001229383.1|*Equus_caballus
IFNA-DETGVFFQLL-----------P----Q--HT---------------LAAKG-D----------------HCR-------G-G-----KKAKQRLTALFC---CN-A-S---------GTEKMRPLI-VGRS-------------------AN-----------P---------RCLK--------N-VH--------S---LPCDYRAN-QWAWMTQDLF----NE----------WLIQV-----DTRMKQ--AE----RRI------------LLLID-N-----------------------------CSAH--------------------------------------NM--LP--------------------RLER----------------------I-------------QVG-YL----P-----SNCT--------A------------V---LQPLNLG-----IIHTMKV--
>gi|344265140|ref|XP_003404644.1|*Loxodonta_africana
IFNA-DETGVFFQLL-----------P----Q--HT---------------LAAKG-D----------------YCR-------G-G-----KKAKQRLTALFC---CN-A-S---------GTEKMRPLI-VGRS-------------------PS-----------P---------RCLK--------N-IH--------S---LPCDYRAN-QWAWMTQDLF----NE----------WLMQV-----DARMKQ--AE----RRI------------LLLID-N-----------------------------CSAH--------------------------------------NM--LP--------------------RLER----------------------I-------------QVG-YL----P-----SNCT--------A------------V---LQPLNLG-----IIHTMKV--
>gi|344287934|ref|XP_003415706.1|*Loxodonta_africana
IYNA-DETGLFWKCL-----------P----S--RT---------------SVIKG-RC---------------TAS-------G-H-----KSIEERVTIMCC---AN-A-T---------GLHKLKLCV-VGKA-------------------KK-----------P---------RSFK--------S-TD--------TSN-LPVSYFSQ-KGAWMDLSIF----RQ----------WFDKIFVPQ----VREYLRS----KGLQEK--------AVLLLD-N-----------------------------SPTH--------------------------------------PNENVLRS------------------DDGQ----------------------I-------------FAK-YL----P-----PNVA--------S------------L---IQPSDQG-----VMATMKR--
>gi|344291687|ref|XP_003417565.1|*Loxodonta_africana
IFNI-KETGLFYRML-----------P----T--NT---------------FAFKG-E----------------TCS-------I-G-----KLCKDRITLVVG---TN-M-N---------GSEKLPLLV-IGKN-------------------RN-----------P---------HCFK--------G-MK--------S---LPVYYEAN-RKAWMTSEVF----EQ----------WMRKL-----DKKFQA--QQ----RRV------------VIFVD-S-----------------------------FPAH--------------------------------------PE--VK--------------------DLKS----------------------I-------------ELA-FF----P-----SCLS--------S------------K---FIAMKQG-----VIKSLKI--
>gi|344295882|ref|XP_003419639.1|*Loxodonta_africana
VFGC-AEVPLLYRAV-----------P---------------------------------------------------------GRV-----GA-CDQVRVLLC---AN-S-R---------GTEKRRVLV-GGHQ-------------------AS-----------P---------RCFF--------G-VS--------SEA-LPASYHPE------LGIPW----TE----------WLAQF-----DRDMGR--QG----RQV-----------ALLLAA-RV----------------------------------------------------------------------VE-EWAGLP-----------------GLCH----------------------V-------------RLL-PL----------ATTS--------T----------------PPSLPSS-----VVRAFKA--
>gi|344307586|ref|XP_003422461.1|*Loxodonta_africana
IYNA-NVTGLYWKLL-----------P----E--QAA-------------PRG-AG-DL------------GGGGCGR--------------RWRGDRVTVLLA---AN-L-T---------GSHKLKPLI-IGQL-------------------PD-----------P---------PSLRH------HN-----------QDK-FPASYRYS-PDAWLSRPLL----RG----------WFFEEFVPG----VKRYLRRSCLQQK------------AVLLVA-H-----------------------------PPSPSPA-ARTPAL-GESEETPRRAR-PEPPGS---------PE-ELQ-------------------TPDGA----------------------V-------------RVL-FL----P-----RGSG--------RAQ----------I---PAPLEQG-----VVAAFKQ--
>gi|345110569|ref|NP_001230772.1|*Pan_troglodytes
VFGC-AELPLLYRAV-----------P---------------------------------------------------------GSF-----GA-CDQIQVLLC---AN-S-R---------GTEKRRVLL-GGLQ-------------------AA-----------P---------RCFF--------G-IR--------SEA-LPASYHPD------LGIPW----LE----------WLAQF-----DRDMGQ--QG----RQV-----------ALLLAA-RV----------------------------------------------------------------------VE-ELAGLP-----------------GLYH----------------------V-------------KLL-PL----------AASS--------T----------------TPPLPSS-----VVRAFKA--
>gi|345197234|ref|NP_001230810.1|*Pan_troglodytes
IFNA-DETGVFFQLL-----------P----Q--HT---------------LAAKG-D----------------HCR-------G-G-----KKAKQRLTALFC---CN-A-S---------GTEKMRPLI-VGRS-------------------AS-----------P---------HCLK--------N-IH--------S---LPCDYRAN-QWAWMTRDLF----NE----------WLMQV-----DARMKR--AE----RRI------------LLLID-N-----------------------------CSAH--------------------------------------NM--LP--------------------HLER----------------------I-------------QVG-YL----P-----SNCT--------A------------V---LQPLNLG-----IIHTMKV--
>gi|348564655|ref|XP_003468120.1|*Cavia_porcellus
VFGC-AEVPLLYRAV-----------P---------------------------------------------------------GKR-----VP-CDQVQVLLC---AN-S-R---------GTEKRRILV-GGLQ-------------------AA-----------P---------RCFF--------G-IS--------SEA-LPATYHPD------PGLPW----SE----------WLAQF-----DQDMGQ--QG----RKV-----------ALLLAA-RV----------------------------------------------------------------------VE-ELVGPP-----------------GLHH----------------------V-------------RLL-PL----------ATSS--------T----------------TASLPSS-----VVWAFKA--
>gi|350579958|ref|XP_003480725.1|*Sus_scrofa
IFGC-AEVPLLYRAV-----------P---------------------------------------------------------GRV-----GT-RDRVQVLLC---AN-S-R---------GTEKRRVLV-SGLQ-------------------AA-----------P---------RCFF--------G-VS--------SEA-LLASYHPD------LVIPW----SE----------WLAQF-----DRDMGQ--QG----RQV-----------ALLLAA-RV----------------------------------------------------------------------VE-ELVGLP-----------------RLCH----------------------V-------------RLL-PL----------SAAS--------T----------------TPSLPSS-----VVRAFKA--
>gi|354475830|ref|XP_003500130.1|*Cricetulus_griseus
IYNA-DETGLFWKCL-----------P----S--RT---------------SVIKG-KR---------------TVP-------G-H-----NSFEERVTVMCC---TN-A-T---------GLHKLKLCV-VGKA-------------------KK-----------P---------RSFK--------S-TD--------TLN-LPVSYFSQ-KGAWMDLSIF----RQ----------WFDKIFVPQ----VREYLRS----KGLQEK--------AVLLLD-N-----------------------------SPAH--------------------------------------PNENVLRS------------------DDGQ----------------------I-------------FAK-CL----P-----PNIA--------S------------S---IQPLDQG-----VIATMKR--
>gi|354487253|ref|XP_003505788.1|*Cricetulus_griseus
VFNV-KETGLLYRML-----------P----T--NT---------------FAFRG-E----------------TCS-------I-G-----KLCKDRITLAVG---TN-M-D---------GSEKLPLLI-IGKN-------------------RT-----------P---------RCFK--------G-VK--------S---LPVYYEAN-RTAWMTASIF----EQ----------WMQKL-----DEKFQA--QQ----RRV------------VFFVD-S-----------------------------FPAH--------------------------------------PE--VK--------------------NLKS----------------------I-------------ELA-FF----P-----SCLS--------S------------G---FVAMKQG-----VIKSLKI--
>gi|354496732|ref|XP_003510479.1|*Cricetulus_griseus
IYNA-NVTGLYWRLL-----------P----E--QAA-------------TQG-AG-NS-S----------GPSGCTQ--------------RWPGDRVTVLLA---AN-L-T---------GSHKLKPLV-IGRL-------------------PD-----------P---------PSLRH------HN-----------QDK-FPASYRYS-PDAWLSRPLL----RG----------WFFEEFVPG----VKRFLRRSCLQQK------------AVLLVA-H-----------------------------PPCPSWG-ARMPAL-EESEETPRQCQ-PDLFGS---------PE-ELQ-------------------TPDGA----------------------V-------------RVL-FL----S-----KGNS--------RAH----------I---PAPLEHG-----VVAAFKH--
>gi|354505052|ref|XP_003514586.1|*Cricetulus_griseus
VFGC-AEVPLLYRAV-----------P---------------------------------------------------------GRV-----LA-CDRLQVLLC---AN-S-R---------GTEKRRVFV-GGLQ-------------------AA-----------P---------RCFF--------G-VN--------SEA-LPASYHPD------LAIPW----SE----------WLAQF-----DQDMGQ--QG----RQV-----------ALLLAA-GV----------------------------------------------------------------------AE-EWASLP-----------------GLHH----------------------V-------------RLL-PL----------SASS--------T----------------TPSLPGS-----VVLAFKA--
>gi|355565278|gb|EHH21767.1|*Macaca_mulatta
IFNV-DETAFCWKKM-----------P----S--RT---------------FIARE-EK---------------SVP-------G-F-----KASKDRLTLLLG---AN-A-A---------GDFKLKPML-VYHS-------------------EN-----------P---------RALK--------N-YT--------KST-LPVLYKWN-SKARMTAHLF----TV----------WFTEYFKPT----VETYCSE----KKIPFK--------ILLLID-N-----------------------------APSH--------------------------------------PR-ALMEI-------------------YKE----------------------I-------------NVV-FM----P-----ANTT--------S------------I---LQPMDQG-----VISTFKS--
>gi|355566317|gb|EHH22696.1|*Macaca_mulatta
VFGC-AELPLLYRAV-----------P---------------------------------------------------------GNL-----GA-CDQVQVLLC---AN-S-R---------GTEKRRVLL-GGLQ-------------------AA-----------P---------RCFF--------G-VC--------SEA-LPASYHPD------LGVPW----LE----------WLAQF-----DRDMGQ--QG----RQV-----------ALLLAA-RV----------------------------------------------------------------------VE-GLAGLP-----------------GLYH----------------------V-------------KLL-PL----------AASS--------T----------------TPPLPSS-----VVRAFKA--
>gi|355691746|gb|EHH26931.1|*Macaca_mulatta
IFNA-DETGVFFQLL-----------P----Q--HT---------------LAAKG-D----------------HCR-------G-G-----KKAKQRLTALFC---CN-A-S---------GTEKMRPLI-VGRS-------------------AS-----------P---------RCLK--------N-IH--------S---LPCDYRAN-QWAWMTRDLF----NE----------WLMQV-----DARMKR--AE----RRI------------LLLID-N-----------------------------CSAH--------------------------------------NM--LP--------------------RLER----------------------I-------------QVG-YL----P-----SNCT--------A------------V---LQPLNLG-----IIHTMKV--
>gi|355698267|gb|EHH28815.1|*Macaca_mulatta
----------------------------------------------------------------------------------------------------------------------------HKLKPLV-IGRL-------------------PD-----------P---------PSLRH------HN-----------QDK-FPASYRYS-PDAWLSRPLL----RG----------WFFEEFVPG----VKRYLRRSCLQQK------------AVLLVA-H-----------------------------PPCPSPA-ASMPAL-EDSEDAPVRCR-PEPLGP---------PE-ELQ-------------------TPDGA----------------------V-------------RVL-FL----S-----KGSS--------RAH----------I---PAPLEQG-----VVAAFKQ--
>gi|355751969|gb|EHH56089.1|*Macaca_fascicularis
VFGC-AELPLLYRAV-----------P---------------------------------------------------------GNL-----GA-CDQVQVLLC---AN-S-R---------GTEKRRVLL-GGLQ-------------------AA-----------P---------RCFF--------G-VR--------SEA-LPASYHPD------LVVPW----LE----------WLAQF-----DRDMGQ--QG----RQV-----------ALLLAA-RV----------------------------------------------------------------------VE-GLAGLP-----------------GLYH----------------------V-------------------------------------------------------------------------------
>gi|359321127|ref|XP_003639513.1|*Canis_lupus_familiaris
IYNA-NVTGLYWKLL-----------P----E--QAA-------------PLG-AG-DP------------GAGGCGR--------------RGRGDRVTVLLA---AN-L-T---------GSHKLKPLV-IGQL-------------------PD-----------P---------PSLRH------HN-----------QDK-FPASYRYS-PDAWLSRPLL----RG----------WFFEEFVPG----VRRYLRRSCLQQK------------AVLLVA-H-----------------------------PPCPSPA-ARMPAL-EESEDALWRCR-PEPLSP---------PE-ELQ-------------------TPDGA----------------------V-------------RVL-FL----S-----KGSS--------RAH----------I---PAPLEQG-----VVAAFKQ--
>gi|359321792|ref|XP_003639699.1|*Canis_lupus_familiaris*Canis_lupus_dingo
IFGC-AEVPLLYRAV-----------P---------------------------------------------------------GRG-----GGTCDRVQVLLC---AN-S-R---------GTEKRRLLV-SGLQ-------------------AA-----------P---------RCLF--------G-VS--------SEA-LPAFYHPD------LGIPW----SE----------WLAQF-----DRDMGQ--QG----RQV-----------TLLLAA-RV----------------------------------------------------------------------LE-ELAGLP-----------------GLSH----------------------V-------------RLL-PL----------SADG--------G----------------APSLPSS-----VVRAFKT--
>gi|359323647|ref|XP_003640152.1|*Canis_lupus_familiaris*Canis_lupus_dingo
IYGA-DQTGLFWKCL-----------P----S--RT---------------LALET-EQ---------------NTS-------G-Y-----RSSRERIIIMCC---AN-A-T---------GLHKLNLCV-VGKA-------------------KK-----------P---------RAFK--------G-AD--------LSN-LPVTYFSQ-KSAWIEHSVF----RQ----------WFEKYFVPQ----VQKHLKS----QGLLEK--------AVLLLD-F-----------------------------PPAH--------------------------------------PNEELLSS------------------DDGR----------------------I-------------IVK-YL----P-----PNVT--------S------------L---IQPMSQG-----VLATVKR--
>gi|38348510|ref|NP_941036.1|*Mus_musculus
VFGC-AEVPLLYRAV-----------P---------------------------------------------------------GRV-----FE-CDRLQVLLC---AN-S-R---------GTEKRRVFV-GGLQ-------------------AA-----------P---------RCFF--------G-VS--------SEA-LPTSYHPD------LAIPW----SE----------WLAQF-----DQDMGQ--QG----RQV-----------ALLLAS-GV----------------------------------------------------------------------VE-EWASLP-----------------GLHH----------------------V-------------RLL-PL----------SASS--------T----------------TPSLPGS-----VILAFKA--
>gi|388454099|ref|NP_001252821.1|*Macaca_fascicularis*Macaca_mulatta*Macaca_nemestrina
IYNA-DETGLFWKCL-----------P----S--RI---------------SVIKG-KC---------------TVP-------G-H-----KSIEERVTIMCC---AN-A-T---------GLHKLKLCV-VGKA-------------------KK-----------P---------RSFK--------S-TD--------TLN-LPVSYFSQ-KGAWMDLSIF----RQ----------WFDKIFVPQ----VREYLRS----KGLQEK--------AVLLLD-N-----------------------------SPTH--------------------------------------PNENVLRS------------------DDGQ----------------------I-------------FAK-YL----P-----PNVA--------S------------L---IQPSDQG-----VIATMKR--
>gi|395504840|ref|XP_003756754.1|*Sarcophilus_harrisii
IFNA-DETGMFFQLL-----------P----Q--HT---------------LTAKG-D----------------CCR-------G-G-----KKARQRLTALFC---CN-A-S---------GTEKMRPLI-VGKS-------------------PT-----------P---------RCFK--------N-VH--------S---LPCDYRAN-QRAWMTRDLF----NE----------WLMKV-----DAKMKQ--AE----RRI------------LMLID-N-----------------------------CSAH--------------------------------------NM--LP--------------------RLER----------------------I-------------QVG-YL----P-----SNCT--------A------------V---LQPLNLG-----VIHTMKV--
>gi|395542117|ref|XP_003772981.1|*Sarcophilus_harrisii
IYCA-DQTGLFWKCL-----------P----S--RT---------------LAFET-EH---------------STS-------G-Y-----RSSRERIIIMCC---AN-A-T---------GLHKLNLCV-VGKA-------------------KK-----------P---------RSFK--------G-TE--------PSN-LPVSYFSQ-KGAWIEHPVF----RQ----------WFDKNFVPQ----VRKNLKS----KGLLEK--------AVLLLD-F-----------------------------PPAH--------------------------------------PDEEILSS------------------DDGK----------------------I-------------FVK-YL----P-----PNVT--------A------------L---IQPMSQG-----ILATLKR--
>gi|395542534|ref|XP_003773183.1|*Sarcophilus_harrisii
IFNL-KETGLLYRML-----------P----T--NT---------------FAFKG-E----------------ACS-------V-G-----KLCKERITLVVG---AN-M-D---------GSEKLPLLI-IGKN-------------------KN-----------P---------HCFK--------N-VK--------S---LPVDYEAN-RMAWMTSEIF----EQ----------WMQKL-----DEKFQA--QK----RQV------------VIFLD-S-----------------------------LPAH--------------------------------------PE--VK--------------------ILKS----------------------I-------------QLV-FF----P-----SSLS--------S------------K---FVAMNQG-----VIKTLKI--
>gi|395814585|ref|XP_003780828.1|*Otolemur_garnettii
IYNA-DETGLFWKCL-----------P----S--RT---------------SLLKG-KC---------------TVP-------G-Y-----KLIEERVTVMCC---AN-A-T---------GLHKLKLCV-VGKA-------------------KK-----------P---------RSFK--------S-TD--------TLN-LPVSYFSQ-KGAWMDLSIF----RQ----------WFDKIFVPQ----VREYLRS----KGLQEK--------AVLLLD-N-----------------------------SPTH--------------------------------------PNENVLRS------------------DDGQ----------------------I-------------FAK-YL----P-----PNVA--------S------------L---IQPSDQG-----VIAMMKR--
>gi|395834127|ref|XP_003790064.1|*Otolemur_garnettii
IYGA-DQTGLFWKCL-----------P----S--RT---------------LALEN-EQ---------------STS-------G-Y-----RSSRERIIIMCC---AN-A-T---------GLHKLNLCV-VGKA-------------------KK-----------P---------RAFK--------G-TD--------LSN-LPVTYFSQ-KSAWIEQSVF----RQ----------WFEKYFVPQ----VQKHLKS----KGLLEK--------AVLLLD-F-----------------------------PPAH--------------------------------------PDEEMLSS------------------DDGR----------------------I-------------TVK-YL----P-----PNVT--------S------------L---IQPMSQG-----VLATVKR--
>gi|395834564|ref|XP_003790269.1|*Otolemur_garnettii
VFNI-KETGLLYRML-----------P----T--NT---------------FAFKG-E----------------TCS-------I-G-----KLCKDRITLVVG---TN-M-D---------GSEKLPLLI-IGKN-------------------RN-----------P---------HCFK--------G-IK--------S---LPVCYETN-KMAWMTSDIF----EQ----------WMRKL-----DEKFQA--QQ----RRV------------VIFVD-S-----------------------------FPAH--------------------------------------PE--VK--------------------NLKS----------------------I-------------ELA-FF----P-----SCLP--------S------------K---CVAMKQG-----VIKDLKI--
>gi|395860144|ref|XP_003802375.1|*Otolemur_garnettii
IYNA-NVTGLYWKLL-----------P----E--QAT-------------ALG-SG-DP------------GVRACGR--------------RWRGDRVTVLLA---AN-L-T---------GSHKLKPLV-IGQL-------------------PD-----------P---------PSLRH------HN-----------QDK-FPASYRYS-PDAWLSRPLL----RG----------WFFEEFVPG----VKRYLRRSCLQQK------------AVLLVA-H-----------------------------PPCPSPA-TRMPAL-EDSEDTPLRCR-PEPLGS---------PE-ELQ-------------------TPDGA----------------------V-------------RVL-FL----S-----KGSG--------RAH----------I---PAPLQQG-----VVAAFKQ--
>gi|397489882|ref|XP_003815943.1|*Pan_paniscus
VFNI-KETGLLYRML-----------P----T--NT---------------FAFKG-E----------------TCS-------V-G-----KLCKDRITLVVG---TN-M-D---------GSEKLPLLV-IGKK-------------------RN-----------P---------HCFK--------G-LK--------S---LPVCYEAN-RMAWMTSDVF----EQ----------WMRKL-----DEKFQV--QQ----RRV------------VIFVE-S-----------------------------FPAH--------------------------------------PE--VK--------------------NLKS----------------------I-------------ELA-FF----P-----SCLS--------S------------K---CIAMKQG-----IIKSLKI--
>gi|397516928|ref|XP_003828673.1|*Pan_paniscus
VFGC-AELPLLYRAV-----------P---------------------------------------------------------GSF-----GA-CDQIQVLLC---AN-S-R---------GTEKRRVLL-GGLQ-------------------AA-----------P---------RCFF--------G-IR--------SEA-LPASYHPD------LGIPW----LE----------WLAQF-----DRDMGQ--QG----RQV-----------ALLLAA-RV----------------------------------------------------------------------VE-ELAGLP-----------------GLYH----------------------V-------------KLL-PL----------AASS--------T----------------TPPLPSS-----VVRAFKA--
>gi|397517774|ref|XP_003829081.1|*Pan_paniscus
IFNA-DETGVFFQLL-----------P----Q--HT---------------LAAKG-D----------------HCR-------G-G-----KKAKQRLTALFC---CN-A-S---------GTEKMRPLI-VGRS-------------------AS-----------P---------HCLK--------N-IH--------S---LPCDYRAN-QWAWMTRDLF----NE----------WLMQV-----DARMKR--AE----RRI------------LLLID-N-----------------------------CSAH--------------------------------------NM--LP--------------------HLER----------------------I-------------QVG-YL----P-----SNCT--------A------------V---LQPLNLG-----IIHTMKV--
>gi|400153830|ref|NP_001257832.1|*Callithrix_jacchus
VFNI-KETGLLYRML-----------P----T--NT---------------FAFKG-E----------------TCS-------V-G-----KLCKDRITLMVG---TN-M-D---------GSEKLPLLV-IGKN-------------------RS-----------P---------HCFK--------G-LK--------S---LPVCYEAN-RMAWMTSDVF----EQ----------WMRKL-----DEKFQA--QQ----RRV------------VIFVE-S-----------------------------LPAH--------------------------------------PE--VN--------------------NLKS----------------------I-------------ELA-FF----P-----SCLS--------S------------K---CVAMKQG-----IIKSLKI--
>gi|402869944|ref|XP_003899003.1|*Papio_anubis*Theropithecus_gelada*Mandrillus_leucophaeus*Chlorocebus_sabaeus
IYGA-DQTGLFWKCL-----------P----S--RT---------------LTLET-EQ---------------STS-------G-C-----RSSRERIIIMCC---AN-A-T---------GLHKLNLCV-VGKA-------------------KK-----------P---------RAFK--------G-TD--------LSN-LPVTYYSQ-KGAWIEQSVF----RQ----------WFEKYFVPQ----VQKHLKS----KGLLEK--------AVLLLD-F-----------------------------PPAH--------------------------------------PNEEMLSS------------------DDGR----------------------I-------------IVK-YL----P-----PNVT--------S------------L---IQPMSQG-----VLATVKR--
>gi|402873059|ref|XP_003900404.1|*Cercocebus_atys*Macaca_fascicularis*Macaca_mulatta*Papio_anubis
IFNA-DETGVFFQLL-----------P----Q--HT---------------LAAKG-D----------------HCR-------G-G-----KKAKQRLTALFC---CN-A-S---------GTEKMRPLI-VGRS-------------------AS-----------P---------RCLK--------N-IH--------S---LPCDYRAN-QWAWMTRDLF----NE----------WLMQV-----DARMKR--AE----RRI------------LLLID-N-----------------------------CSAH--------------------------------------NM--LP--------------------RLER----------------------I-------------QVG-YL----P-----SNCT--------A------------V---LQPLNLG-----IIHTMKV--
>gi|402892865|ref|XP_003909627.1|*Papio_anubis
VFGC-AELPLLYRAV-----------P---------------------------------------------------------GNL-----GA-CDQVQVLLC---AN-S-R---------GTEKRRVLL-GGLQ-------------------AA-----------P---------RCFF--------G-VR--------SEA-LPASYHPD------LGVPW----LE----------WLAQF-----DRDMGQ--QG----RQV-----------ALLLAA-RV----------------------------------------------------------------------VE-GLAGLP-----------------GLYH----------------------V-------------KLL-PL----------AASS--------T----------------TPPLPSS-----VVRAFKA--
>gi|403272325|ref|XP_003928020.1|*Saimiri_boliviensis_boliviensis
VFNI-KETGLLYRML-----------P----T--NT---------------FAFKG-E----------------TCS-------V-G-----KLCKDRITLVVG---TN-M-D---------GSEKLPLLV-IGKN-------------------RS-----------P---------HCFK--------G-LK--------S---LPVCYEAN-RMAWMTSDVF----EQ----------WMRKL-----DEKFQA--QQ----RRV------------VIFVE-S-----------------------------FPAH--------------------------------------PE--VN--------------------NLKS----------------------I-------------ELA-FF----P-----SCLS--------S------------K---CVAMKQG-----IIKSLKI--
>gi|403293486|ref|XP_003937747.1|*Saimiri_boliviensis_boliviensis
VFGC-AELPLLYRAV-----------P---------------------------------------------------------GSL-----GA-CDQVQVLLC---AN-S-R---------GTEKRRVLL-GGLQ-------------------AA-----------P---------RCFF--------G-VR--------SET-LPASYHPD------LGIPW----SE----------WLAQF-----DRDMGE--QG----RQV-----------ALLLAA-RV----------------------------------------------------------------------VE-ELAGLP-----------------GLYH----------------------V-------------RLL-PL----------ATSS--------T----------------TPPLPSS-----VVRAFKA--
>gi|410949481|ref|XP_003981450.1|*Felis_catus
IFNA-DETGVFFQLL-----------P----Q--HT---------------LAAKG-D----------------HCR-------G-G-----KKAKQRLTALFC---CN-A-S---------GTEKMRPLI-VGRS-------------------AN-----------P---------RCLR--------N-VH--------S---LPCDYRAN-RWAWMTQDLF----NE----------WLMQV-----DARMKR--AE----RRI------------LLLID-N-----------------------------CSAH--------------------------------------NM--LP--------------------RLER----------------------I-------------QVG-YL----P-----SNCT--------A------------V---LQPLNLG-----IIHTMKV--
>gi|410956719|ref|XP_003984986.1|*Felis_catus
VFNI-KETGLLYRML-----------P----T--NT---------------FAFKG-E----------------TCS-------I-G-----KLCKDRITLVVG---TN-M-D---------GSEKLPLLI-IGKH-------------------RN-----------P---------HCFK--------G-IK--------S---LPVCYEAN-RMAWMTSDVF----EQ----------WMRKL-----DEKFQA--QQ----RRV------------VIFVD-S-----------------------------FPSH--------------------------------------PE--VK--------------------NLKS----------------------I-------------ELA-FF----P-----SCVS--------S------------K---FIAMKQG-----VIKSLKI--
>gi|426338909|ref|XP_004033412.1|*Gorilla_gorilla_gorilla
IFNV-DETAFYWKKM-----------P----S--RT---------------FIARE-EK---------------SVP-------G-F-----KASKDRLTLLLG---AN-A-A---------GDFKLKPML-IYHS-------------------EN-----------P---------RALK--------N-YT--------KST-LPVLYKWN-SKARMTAHLF----TA----------WFTEYFKPT----VETYCSE----KKIPFK--------ILLLID-N-----------------------------APSH--------------------------------------PR-ALMEI-------------------YEE----------------------I-------------NVV-FM----P-----ANTT--------S------------I---LQPMDQG-----VISTFKS--
>gi|426344949|ref|XP_004039166.1|*Gorilla_gorilla_gorilla
IYGA-DQTGLFWKCL-----------P----S--RT---------------LTLET-DQ---------------STS-------G-C-----RSSRERIIIMCC---AN-A-T---------GLHKLNLCV-VGKA-------------------KK-----------P---------RAFK--------G-TD--------LSN-LPVTYYSQ-KGAWIEQSVF----RQ----------WFEKYFVPQ----VQKHLKS----KGLLEK--------AVLLLD-F-----------------------------PPAR--------------------------------------PNEEMLSS------------------DDGR----------------------I-------------IVK-YL----P-----PNVT--------S------------L---IQPMSQG-----VLATVKR--
>gi|426350590|ref|XP_004042853.1|*Gorilla_gorilla_gorilla
IFNA-DETGVFFQLL-----------P----Q--HT---------------LAAKG-D----------------HCR-------G-G-----KKAKQRLTALFC---CN-A-S---------GTEKMRPLI-VGRS-------------------AS-----------P---------HCLK--------N-IH--------S---LPCDYRAN-QWAWMTRDLF----NE----------WLMQV-----DARMKR--AE----RRI------------LLLID-N-----------------------------CSAH--------------------------------------NM--LP--------------------HLER----------------------I-------------QVG-YL----P-----SNCT--------A------------V---LQPLNLG-----IIHTMKV--
>gi|426369139|ref|XP_004051554.1|*Gorilla_gorilla_gorilla
VFGC-AELPLLYRAV-----------P---------------------------------------------------------GSF-----GA-CDQVQVLLC---AN-S-R---------GTEKRRVLL-GGLQ-------------------AA-----------P---------RCFF--------G-IR--------SEA-LPASYHPD------LGIPW----LE----------WLAQF-----DRDMGQ--QG----RQV-----------ALLLAA-RV----------------------------------------------------------------------VE-ELAGLP-----------------GLYH----------------------V-------------KLL-PL----------AASS--------T----------------TPPLPSS-----VVRAFKA--
>gi|440896298|gb|ELR48272.1|*Bos_mutus
IFNV-DETALYWKKM-----------P----S--RT---------------FIARE-EK---------------SML-------G-F-----KASKDRLTLLLG---AN-A-A---------GDLKLKPML-IYHS-------------------EN-----------P---------RALK--------N-YA--------KST-LPVLYKWN-HKAWMTAHLF----TA----------WFTEYFKPT----VENYCLE----KKIPFK--------ILLLID-N-----------------------------SPGH--------------------------------------PR-ALMEM-------------------YNE----------------------I-------------HVV-FL----P-----SNTM--------S------------I---LQPMDQG-----VISTFKS--
>gi|440907398|gb|ELR57552.1|*Bos_mutus
IFGC-VEVPLLYRAV-----------P---------------------------------------------------------GRA-----GT-CDRVQVLLC---AN-S-R---------GTEKRRLLV-CGPQ-------------------AA-----------P---------RCFF--------G-VS--------SEA-LPASYHPD------LAIPW----SE----------WLSQF-----DRDMGR--QG----RQV-----------ALLMAA-RV----------------------------------------------------------------------VE-EVAGLP-----------------GLCH----------------------V-------------RLL-PL----------SAAS--------P----------------TQPLPSS-----VVRAFKA--
>gi|440911943|gb|ELR61560.1|*Bos_mutus
IYNA-NVTGLYWKLL-----------P----E--QAA-------------PV-------------------GAGGCGR--------------RWRGDRVTVLLA---AN-L-T---------GSHKLKPLV-IGQL-------------------PD-----------P---------PSLRH------HN-----------QDK-FPASYRYS-PDAWLSRPLL----RG----------WFFEEFVPG----VRRYLRRSCLQQK------------AVLLVA-H-----------------------------PPCPSSE-ARMPAL-EESEETRRRCR-PEPTGP---------PE-ELQ-------------------TPDGA----------------------V-------------RVL-FL----C-----RGSG--------RAH----------I---PPPLEQG-----VVAAFKQ--
>gi|441619379|ref|XP_004088584.1|*Nomascus_leucogenys
VFNI-KETGLLYRML-----------P----T--NT---------------FAFKG-E----------------TCS-------V-G-----KLCKDRITLVVG---TN-M-D---------GSEKLPLLV-IGKK-------------------RN-----------P---------HCFK--------G-LK--------S---LPVCYEAN-RMAWMTSDVF----EQ----------WMRKL-----DEKFQA--QQ----RRV------------VIFVE-S-----------------------------FPAH--------------------------------------PE--VN--------------------NLKS----------------------I-------------ELA-FF----P-----SWLS--------S------------K---CIAMKQG-----IIKSLKI--
>gi|441625363|ref|XP_004093145.1|*Nomascus_leucogenys
IYGA-DQTGLFWKCL-----------P----S--RT---------------LTLET-DQ---------------STS-------G-C-----RSSRERIIIMCC---AN-A-T---------GLHKLNLCV-VGKA-------------------KK-----------P---------RAFK--------G-TD--------LSN-LPVTYYSQ-KGAWIEQSVF----RQ----------WFEKYFVPQ----VQKHLKS----KGLLEK--------AVLLLD-F-----------------------------PPAR--------------------------------------PNEEMLSS------------------DDGR----------------------I-------------IVK-YL----P-----PNVT--------S------------L---IQPMSQG-----VLATVKR--
>gi|441669095|ref|XP_004092099.1|*Nomascus_leucogenys
IFNV-DETAFYWKKM-----------P----S--RT---------------FIARE-EK---------------SVP-------G-F-----KASKDRLTLLLG---AN-A-A---------GDFKLKPML-IYHS-------------------EN-----------P---------RALK--------N-YT--------KST-LPVLYKWN-SKARMTAHLF----TA----------WFTEYFKPT----VETYCSE----KKIPFK--------ILLLID-N-----------------------------APSH--------------------------------------PR-ALMEM-------------------YKE----------------------I-------------NVV-FM----P-----ANTT--------S------------I---LQPMDQG-----VISTFKS--
>gi|46189231|gb|AAH68272.1|*Mus_musculus
IYGA-DQTGLFWKCL-----------P----T--RT---------------LAFDT-DQ---------------STC-------E-Y-----RTSRERIIIMCC---AN-A-T---------GSHKLNLCV-VGKA-------------------KR-----------P---------RAFK--------G-TD--------LSN-LPVTYFSQ-KSAWIEPSVL----KQ----------WFEKCFVPQ----VQKHLKS----KGLREK--------AVLLLD-F-----------------------------PAAH--------------------------------------PAEELLSS------------------DDGR----------------------I-------------IVK-YL----P-----PNVT--------S------------L---IQPMSQG-----VLTTVKR--
>gi|46402305|ref|NP_997161.1|*Mus_musculus
VFNV-KETGLLYRML-----------P----T--NT---------------FAFKG-E----------------TCS-------V-G-----KLCKDRITLALG---TN-M-D---------GSEKLPLLI-IGKN-------------------RA-----------P---------RCFK--------G-IK--------S---LPVYYEAN-RTAWMTAAIF----EQ----------WMQKL-----DEKFQA--QK----RRV------------VIFVD-S-----------------------------CPAH--------------------------------------PE--VK--------------------NLKS----------------------I-------------ELA-FF----P-----SCLS--------S------------G---FAAMNQG-----VIKSLKI--
>gi|465972684|ref|XP_004263684.1|*Orcinus_orca
VFNV-KETGLLYRML-----------P----T--NT---------------FAFKG-E----------------TCS-------I-G-----KLCKDRITLVVG---TN-M-D---------GSEKLPLLI-IGKN-------------------RN-----------P---------HCFK--------G-VK--------S---LPVYYEAN-KMARMTSVVF----EQ----------WMRKL-----DEKFQA--QQ----RRV------------VIFVE-S-----------------------------FPAH--------------------------------------PE--VK--------------------NLKS----------------------I-------------ELA-FF----P-----SCLS--------S------------K---LIAMKQG-----VIKSLKI--
>gi|465977297|ref|XP_004264399.1|*Orcinus_orca
IFGC-AEVPLLYRAV-----------P---------------------------------------------------------GRV-----GV-CDRVQVLLC---AN-S-R---------GTEKRRVLV-SGLQ-------------------AA-----------P---------RCFF--------G-VS--------SEA-LPASYHPD------LAIPW----SE----------WLAQF-----DRDMGR--QG----RQV-----------ALLLAA-RV----------------------------------------------------------------------VE-ELAGLP-----------------GLGH----------------------V-------------KLL-PL----------SAAS--------T----------------TPSLPSS-----VVQAFKA--
>gi|465982692|ref|XP_004265298.1|*Orcinus_orca
IYNA-NVTGLYWKLL-----------P----E--QAA-------------PL-------------------GAGGCGR--------------RWRGDRVTVLLA---AN-L-T---------GSHKLKPLV-IGQL-------------------PD-----------P---------PSLRH------HN-----------QDK-FPASYRYS-PDAWLSRPLL----RG----------WFFEEFVPG----VRRYLRRSCLQQK------------AVLLVA-H-----------------------------PPCPSPA-ARMPTL-EESEETPRRCR-PEPLGP---------PE-ELQ-------------------TPDGA----------------------V-------------RVL-FL----S-----KGSS--------RAH----------I---PAPLEQG-----VVAAFKQ--
>gi|465983734|ref|XP_004265499.1|*Orcinus_orca
IYNA-DETGLFWKCL-----------P----S--RT---------------SVIKG-KC---------------TAP-------G-H-----KSIEERVTIMCC---AN-A-T---------GLHKLKLCV-VGKA-------------------KK-----------P---------RSFK--------S-TD--------TSN-LPVSYFSQ-KGAWMDLSIF----RQ----------WFDKIFVPQ----VREHLRS----KGLQEK--------AVLLLD-N-----------------------------SPTH--------------------------------------PNENVLRS------------------DDGQ----------------------I-------------FAK-YL----P-----PNVA--------S------------L---IQPSNQG-----VIAMMKR--
>gi|466044393|ref|XP_004277015.1|*Orcinus_orca
IYGA-DQTGLFWKCL-----------P----S--RT---------------LALET-ER---------------STS-------G-Y-----RSSRERIIIMCC---AN-A-T---------GLHKLNLCV-VGKA-------------------KK-----------P---------RAFK--------G-AD--------LSN-LPVTYFSQ-KSAWIEHSVF----RQ----------WFEKYFVPQ----VQKHLKS----KGLLEK--------AVLLLD-F-----------------------------PPAH--------------------------------------PNEELLSS------------------DDGR----------------------I-------------IVK-YL----P-----PNVT--------S------------L---IQPMSQG-----VLATVKR--
>gi|46812671|gb|AAH69229.1|*Homo_sapiens
IYSA-SVTGLYWKLL-----------P----E--QAA-------------PPG-AG-DP------------RAGGCGR--------------RWRGDRVTVLLA---AN-L-T---------GSHKLKPLV-IGRL-------------------PD-----------P---------PSLRH------HN-----------QDK-FPASYRYS-PDAWLSRPLL----RG----------WFFEEFVPG----VKRYLRRSCLQQK------------AVLLVA-H-----------------------------PPCPSPA-ASMPAL--DSEDAPVRCR-PEPLGP---------PE-ELQ-------------------TPDGA----------------------V-------------RVL-FL----S-----KGSS--------RAH----------I---PAPLEQG-----VVAAFKQ--
>gi|470607448|ref|XP_004314597.1|*Tursiops_truncatus
IYNA-DETGLFWKCL-----------P----S--RT---------------SVIKG-KC---------------TAP-------G-H-----KSIEERVTIMCC---AN-A-T---------GLHKLKLCV-VGKA-------------------KK-----------P---------RSFK--------S-TD--------TSN-LPVSYFSQ-KGAWMDLSIF----RQ----------WFDKIFVPQ----VREHLRS----KGLQEK--------AVLLLD-N-----------------------------SPTH--------------------------------------PNENVLRS------------------DDGQ----------------------I-------------FAK-YL----P-----PNVA--------S------------L---IQPSNQG-----VIAMMKR--
>gi|470618735|ref|XP_004317925.1|*Tursiops_truncatus
IFGC-AEVPLLYRAV-----------P---------------------------------------------------------GRV-----GV-CDRVQVLLC---AN-S-R---------GTEKRRVLV-SGLQ-------------------AA-----------P---------RCFF--------G-VS--------SEA-LPASYHPD------LAIPW----SE----------WLAQF-----DRDMGR--QG----RQV-----------ALLLAA-RV----------------------------------------------------------------------VE-ELAGLP-----------------GLGH----------------------V-------------KLL-PL----------SAAS--------T----------------TPSLPSS-----VVQAFKA--
>gi|471382181|ref|XP_004378876.1|*Trichechus_manatus_latirostris
IFNI-RETGLFYRML-----------P----T--NT---------------FAFKG-E----------------TCS-------V-G-----KLCKDRITLGVG---AN-M-D---------GSEKLPLLI-IGKN-------------------RN-----------P---------HCFK--------S-IK--------S---LPVYYEAN-RKAWMTSEVF----EQ----------WMRKL-----DEKFQA--QQ----RKV------------VIFVD-S-----------------------------FPAH--------------------------------------PE--VK--------------------NLKS----------------------I-------------ELA-FF----P-----SCLS--------S------------R---FIAMKQG-----VIKSLKI--
>gi|471402766|ref|XP_004383793.1|*Trichechus_manatus_latirostris
VFGC-AEVPLLYRAA-----------P---------------------------------------------------------GRV-----GA-CDQVRVLLC---AN-S-R---------GTEKRRILV-GGHQ-------------------AT-----------P---------RCFF--------G-VS--------SEA-LPASYHPE------LGIPW----TK----------WLAQF-----DQDMGR--QG----RQV-----------ALLLAA-PV----------------------------------------------------------------------VE-EWAGLP-----------------GLCH----------------------V-------------RLL-PL----------AATS--------T----------------PPSLPSS-----VVRAFKA--
>gi|471406542|ref|XP_004384958.1|*Trichechus_manatus_latirostris
IFNA-DETGVFFQLL-----------P----Q--HT---------------LAAKG-D----------------CCK-------G-G-----KKAKQRLTALFC---CN-A-S---------GTEKMRPLI-VGRS-------------------AS-----------P---------RCLR--------N-IH--------S---LPCDYRAN-QWAWMTQDLF----NE----------WLMQV-----DARMKQ--AE----RRI------------LLLID-N-----------------------------CSAH--------------------------------------NM--LP--------------------RLER----------------------I-------------QVG-YL----P-----SNCT--------A------------V---LQPLNLG-----IIHTIKV--
>gi|471408025|ref|XP_004385597.1|*Trichechus_manatus_latirostris
IYNA-DETGLFWKCL-----------P----S--RT---------------SVIKG-KC---------------TAS-------G-H-----KSIEERVTVMCC---AN-A-T---------GLHKLKLCV-VGKA-------------------KK-----------P---------RSFK--------S-TD--------TSN-LPVSYFSQ-KGAWMDLSIF----RQ----------WFDKIFVPQ----VREYLRS----KGLQEK--------AVLLLD-N-----------------------------SPTH--------------------------------------PNENVLRS------------------DDGQ----------------------I-------------FAK-YL----P-----PNVS--------S------------L---IQPSDQG-----VMATMKR--
>gi|471417357|ref|XP_004390188.1|*Trichechus_manatus_latirostris
IYGA-DQTGLFWKCL-----------P----S--RT---------------LALES-EQ---------------STS-------G-Y-----RSSRERIIIMCC---AN-A-T---------GLHKLNLCV-VGKA-------------------KK-----------P---------RAFK--------G-TD--------LSN-LPVTYFSQ-KGAWIEHSVF----RQ----------WFEKCFVPQ----VQKHLKS----KGLLEK--------AVLLLD-F-----------------------------PPAH--------------------------------------PDEELLSS------------------DDGR----------------------I-------------IVK-YL----P-----PNVT--------S------------L---IQPMSQG-----VLATVKR--
>gi|472348815|ref|XP_004394112.1|*Odobenus_rosmarus_divergens
VFGC-AEVPLLYRAV-----------P---------------------------------------------------------GRG-----GA-CDRVRVLLC---AN-S-R---------GTEKRRVLV-SGLR-------------------AA-----------P---------RCFF--------G-VS--------SEA-LPASYHPD------LGIPW----SE----------WLAQF-----DRDMGQ--QG----RQV-----------TLLLAA-RV----------------------------------------------------------------------LE-ELASLP-----------------GLCH----------------------V-------------RLL-PL----SAAA-AAAAG--------S----------------TPALPGS-----VVRAFKT--
>gi|472357022|ref|XP_004398144.1|*Zalophus_californianus*Odobenus_rosmarus_divergens*Leptonychotes_weddellii*Neomonachus_schauinslandi*Callorhinus_ursinus*Eumetopias_jubatus*Ursus_arctos_horribilis
IYNA-DETGLFWKCL-----------P----S--RT---------------SVIKG-KC---------------TVS-------G-H-----KSIEERVTIMCC---AN-A-T---------GLHKLKLCV-VGKA-------------------KK-----------P---------RSFK--------S-TD--------TSN-LPVSYFSQ-KGAWMDLSIF----RQ----------WFDKIFVPQ----VREYLRS----KGLQEK--------AVLLLD-N-----------------------------SPTH--------------------------------------PNENVLRS------------------DDGQ----------------------I-------------FAK-YL----P-----PNVA--------S------------L---IQPSDQG-----VIATMKR--
>gi|472362328|ref|XP_004400750.1|*Odobenus_rosmarus_divergens
IYNA-NVTGLYWKLL-----------P----E--QAA-------------PLG-AG-DP------------GAGGCGR--------------RWRGDRVTVLLA---AN-L-T---------GSHKLKPLV-IGQL-------------------PD-----------P---------PSLRH------HN-----------QDK-FPASYRYS-PDAWLSRPLL----RG----------WFFEEFVPG----VRRYLRRSCLQQK------------AVLLVA-H-----------------------------PPCPSPA-ARMPAL-EESEETLRRCR-PEPLSP---------PE-ELQ-------------------TPDGA----------------------V-------------RVL-FL----S-----KGSS--------RAH----------I---PAPLEQG-----VVAAFKQ--
>gi|472365874|ref|XP_004402485.1|*Odobenus_rosmarus_divergens
VFNI-KETGLLYRML-----------P----T--NT---------------FAFKG-E----------------TCS-------I-G-----KLCKDRITLVVG---AN-M-D---------GSEKLPLLI-IGKN-------------------RN-----------P---------RCFK--------G-IK--------S---LPVCYEAN-RMAWMTSDVF----EQ----------WMRKL-----DEKFQV--QQ----RRV------------VIFVD-S-----------------------------FPSH--------------------------------------PE--VK--------------------NLKS----------------------I-------------ELA-FF----P-----SCLS--------S------------K---FIAMKQG-----VIKSLKI--
>gi|472366652|ref|XP_004402863.1|*Odobenus_rosmarus_divergens
IFNA-DETGVFFQLL-----------P----Q--HT---------------LAAKG-D----------------HCR-------G-G-----KKAKQRLTALFC---CN-A-S---------GTEKMRPLI-VGRS-------------------AN-----------P---------HCLK--------N-VH--------S---LPCDYRAN-QGAWMTQELF----NE----------WLMQV-----DARMKR--AE----RRI------------LLLID-N-----------------------------CSAH--------------------------------------NM--LP--------------------RLER----------------------I-------------QVG-YL----P-----SNCT--------A------------V---LQPLNLG-----IIRTMKV--
>gi|47523416|ref|NP_999329.1|*Sus_scrofa
-------------ML-----------P----T--NT---------------FAFKG-E----------------TCS-------V-G-----KLCKDRITLVVG---AN-M-D---------GSEKLPLLV-IGKN-------------------RN-----------P---------HCFK--------G-IK--------S---LPVCYEAN-KMACMTSDVF----EQ----------WMQKL-----DEKFQA--QQ----RRV------------VIFVE-S-----------------------------FPAH--------------------------------------PE--VK--------------------NLKS----------------------I-------------ELA-FF----P-----SCLS--------P------------K---FVAMKQG-----VIKSLKI--
>gi|478506360|ref|XP_004427475.1|*Ceratotherium_simum_simum
IYNA-DETGLFWKCL-----------P----S--RT---------------SVIKG-KC---------------AVS-------G-H-----KSVEERVTIMCC---AN-A-T---------GLHKLRLCV-VGKA-------------------KK-----------P---------RSFK--------S-TD--------TSN-LPVSYFSQ-KGAWMDLSIF----RQ----------WFDKIFVPQ----VREYLRS----KGLQEK--------AVLLLD-N-----------------------------SPTH--------------------------------------PNENVLRS------------------DDGQ----------------------I-------------FAK-YL----P-----PNVA--------S------------L---IQPSDQG-----VIATMKR--
>gi|478508860|ref|XP_004428712.1|*Ceratotherium_simum_simum
IFNA-DETGVFFQLL-----------P----Q--HT---------------LAAKG-D----------------HCR-------E-G-----KKAKQRLTALFC---CN-A-S---------GTEKMRPLI-VGRS-------------------AN-----------P---------RCLK--------N-VH--------S---LPCDYRAN-QWAWMTQDLF----NE----------WLIQV-----DARMKE--AE----RRI------------LLLID-N-----------------------------CSAH--------------------------------------NM--LP--------------------RLER----------------------I-------------QVG-YL----P-----SNCT--------A------------V---LQPLNLG-----IIHTMKV--
>gi|478513512|ref|XP_004431011.1|*Ceratotherium_simum_simum
IYGA-DQTGLFWKCL-----------P----S--RT---------------VALET-EP---------------GTS-------G-Y-----RSSRERIIIMCC---AN-A-T---------GLHKLNLCV-VGKA-------------------KK-----------P---------RAFK--------G-AD--------LSN-LPVTYFSQ-KSAWIEYSVF----RQ----------WFEKHFVPQ----VQKHLKS----KGILEK--------AVLLLD-F-----------------------------PPAH--------------------------------------PNEELLSS------------------DDGR----------------------I-------------IVK-YL----P-----PNVT--------S------------L---IQPMSQG-----VLATVKR--
>gi|478526946|ref|XP_004437656.1|*Ceratotherium_simum_simum
VFGC-AEVPLLYRAV-----------P---------------------------------------------------------GTV-----GA-CERIQVLLC---AN-S-R---------GTEKRRAWV-SGLR-------------------AA-----------P---------RCFF--------G-VS--------SEA-LPASYHAD------LGVPW----SE----------WLAQF-----DGDMGR--QG----RQV-----------ALLLAA-RV----------------------------------------------------------------------VE-GLAGPP-----------------GLCH----------------------V-------------RLL-PL----------SATS--------T----------------TPSLPTS-----VVRAFKA--
>gi|478537983|ref|XP_004443103.1|*Ceratotherium_simum_simum
IYNA-NVTGLYWKLL-----------P----E--QAA-------------PL-------------------GTGGCGR--------------RWRGDRVTVLLA---AN-L-T---------GSHKLKPLV-IGQL-------------------PD-----------P---------PSLRH------HN-----------QDK-FPASYRYS-PDAWLSRPLL----RG----------WFFEEFVPG----VRRYLRRSCLQQK------------AVLLVA-H-----------------------------PPCPSPA-ARIPTL-EESEETPRRCR-PESLGP---------PE-ELQ-------------------TPDGA----------------------V-------------RVL-FL----S-----KGSS--------RAH----------I---PAPLEQG-----VVATFKQ--
>gi|488523834|ref|XP_004453797.1|*Dasypus_novemcinctus
IFNA-DETGVFFQLL-----------P----Q--HT---------------LAAEE-D----------------HCR-------G-G-----KKAKKRLTALFC---CN-A-S---------GTEKMRPLI-VGRS-------------------TT-----------P---------HCLK--------N-VH--------S---LPCDYRAN-QWAWMTRDHF----NE----------WLIQV-----DARMKQ--AE----RWI------------LLLID-N-----------------------------CSAH--------------------------------------NM--LP--------------------CLER----------------------I-------------RVG-YL----P-----SNCT--------A------------V---LQPLNLG-----IIHTTKV--
>gi|488533646|ref|XP_004458546.1|*Dasypus_novemcinctus
IYGA-DQTGLFWKCL-----------P----S--RT---------------LALET-EQ---------------STS-------G-Y-----RSSRERIIIMCC---AN-A-T---------GLHKLNLCV-VGKA-------------------KK-----------P---------RAFK--------G-TD--------LSN-LPVSYFSQ-KGAWIEHSVF----RQ----------WFEKYFVPQ----VQKNLKS----KGFLEK--------AVLLLD-F-----------------------------PPVH--------------------------------------PNEEVLSS------------------NDGK----------------------I-------------IVK-YL----P-----PNVT--------S------------L---IQPMSQG-----ILATVKR--
>gi|488586628|ref|XP_004478649.1|*Dasypus_novemcinctus
VFGC-AEVPLLYRAV-----------P---------------------------------------------------------GRV-----GA-CDRVQVLLC---AN-S-R---------GTEKRRVLV-GGPQ-------------------AA-----------P---------RCFF--------G-VS--------SEA-LPASYHPA------PGIPW----TE----------WLARF-----DLDMGR--QG----RQV-----------ALLLAA-RV----------------------------------------------------------------------VE-ALAGLP-----------------GLCH----------------------V-------------RLL-PL----------ATTG--------A----------------TPPLPGP-----VVRAFKA--
>gi|488593261|ref|XP_004481860.1|*Dasypus_novemcinctus
IYNA-NVTGLYWKLL-----------P----E--QAA-------------PPG-AG-DP------------GGGGRGR--------------RWRGDRVTVLLA---AN-L-T---------GSHKLKPLV-IGQL-------------------PD-----------P---------PSLRH------HN-----------QDK-FPASYRYS-PDAWLSRPLL----RG----------WFFEEFVPG----VKRYLRRSCLQQK------------AVLLVA-H-----------------------------PPCPGLA-ARTPAP-EESEEAPRLSR-PEPPGP---------PE-ELQ-------------------TPDGA----------------------V-------------RVL-FL----S-----RGSR--------RAH----------I---PAPLEQG-----VVAAFKQ--
>gi|504145270|ref|XP_004585057.1|*Ochotona_princeps
IYNA-DETGLFWKCL-----------P----S--RT---------------SVIKG-KC---------------TLP-------G-H-----KSPEERVTIMCC---AN-A-T---------GLHKLKLCV-VGKA-------------------KK-----------P---------RSFK--------S-TD--------TLN-LPVSYFSQ-KGAWMDLSIF----RQ----------WFDKIFVPQ----VREHLRS----KGLQEK--------AVLLLD-N-----------------------------SPTH--------------------------------------PNENVLRS------------------DDGQ----------------------I-------------FAK-YL----P-----PNVA--------S------------L---VQPLDQG-----AIATMKR--
>gi|504158509|ref|XP_004590685.1|*Ochotona_princeps
IYGA-DQTGLFWKCL-----------P----S--RT---------------LALDT-EQ---------------STS-------E-Y-----RSSRERIIIMCC---AN-A-T---------GLHKLNLCV-VGKA-------------------KK-----------P---------RAFK--------G-TD--------LAN-LPVTYFSQ-KGAWMERSVF----RQ----------WFDKYFVPQ----VQKHLKS----KGLLEK--------AVLLLD-F-----------------------------PPAH--------------------------------------PDEEMLSS------------------ADGR----------------------I-------------IVK-YL----P-----PNVT--------S------------L---IQPMSQG-----VLATVKR--
>gi|504179344|ref|XP_004598522.1|*Ochotona_princeps
VFNI-EETGLLYRML-----------P----T--NT---------------FAFKG-E----------------TCS-------V-G-----KLYKDRITLAVG---AN-M-D---------GSEKLPLLV-IGKN-------------------KN-----------P---------QCFK--------G-VT--------S---LPVHYAAH-RMAWMSSDIF----QQ----------WMQKL-----DEKFQA--QQ----RRV------------VFFVE-S-----------------------------SSAH--------------------------------------PE--VK--------------------NLKS----------------------I-------------ELA-FF----P-----SCLS--------S------------R---FVAMKRG-----VLKSLKI--
>gi|505786939|ref|XP_004604875.1|*Sorex_araneus
VYHA-GETGLFWRCL-----------P----A--RA------------------RG-AP---------------------------------RPSEDRVTVLCC---AN-A-T---------GAHKLKLCV-VGKA-------------------RR-----------P---------RSCK--------A-AD--------TTN-LPVSYFSQ-RGAWMDLSIF----RQ----------WFDKIFVPQ----VREYLRS----KGLQEK--------AVLLLD-N-----------------------------SPTH--------------------------------------PNENVLRS------------------DDGQ----------------------I-------------FAK-YL----P-----PNVA--------A------------L---VQPSGQG-----VIATMKR--
>gi|505793002|ref|XP_004606309.1|*Sorex_araneus
VFNI-KETGLLYRML-----------P----T--NT---------------FAFKG-E----------------TCS-------I-G-----KLCKDRLTLVVG---TN-M-D---------GSEKLPLLV-IGKN-------------------RN-----------P---------PCFK--------G-IR--------S---LPVCYEAN-TMAWMTSEVF----EQ----------WMQQL-----DQKFQA--QH----RRV------------VIFVD-S-----------------------------FPAH--------------------------------------PE--VK--------------------NLKA----------------------I-------------ELA-FF----P-----SCLP--------S------------K---FIAMKQG-----VIQSLKI--
>gi|505841767|ref|XP_004614395.1|*Sorex_araneus
IYGA-DQTGLFWKCL-----------P----S--RT---------------LVLGT-EQ---------------SAP-------S-Y-----RSSRERIIIMCC---AN-A-T---------GLHKLNLCV-VGKA-------------------KR-----------P---------RAFK--------G-TD--------LAN-LPVTYFSQ-KSAWIEHAVF----RQ----------WFEKHFVPQ----VQKHLKS----KGLLEK--------AVLLLD-F-----------------------------PPEH--------------------------------------PDQELLRS------------------QDGR----------------------I-------------MVK-HL----P-----PNVT--------S------------L---IQPMSQG-----ILATVKR--
>gi|505850037|ref|XP_004618472.1|*Sorex_araneus
VFGC-AQVPLLYRAV-----------P----G----------------------------------------------------GRA-----GA-CDEVRVLLC---AN-S-R---------GTEKRRLVI-SAPQ-------------------AA-----------S---------GCFF--------G-VT--------SEA-LPASFHPE------LGIPW----SA----------WLAQF-----DRDMGR--QG----RQV-----------ALLLAA-HA----------------------------------------------------------------------GE-ELAGVP-----------------RLCH----------------------V-------------RLL-PL-----------PAG--------A----------------APSLPSA-----VVRAFKT--
>gi|505850602|ref|XP_004618754.1|*Sorex_araneus
IYNA-NVTGLYWKLL-----------P----E--RAA-------------PR-------------------SPGGRGH--------------HGRGDRVTVLLA---AN-L-T---------GSHKLKPLV-IGQL-------------------PD-----------P---------PSLRH------HN-----------QDK-FPASYRYS-PYAWLSRPLL----RG----------WFFEEFVPG----VRRYLRRSCLQQK------------AVLLVA-H-----------------------------PPCSGAA-ARAAAP-EEGEE-PRRLRFPHTAGS---------PE-ELQ-------------------TPDGA----------------------V-------------RML-FL----S-----AGSD--------GAH----------I---PAPLEQG-----VVAAFKQ--
>gi|507543880|ref|XP_004655923.1|*Jaculus_jaculus
IFNI-KETALLYRML-----------P----T--NT---------------FAFKG-E----------------TCS-------I-G-----KLCKDRITLVVG---TN-M-D---------GSEKLPLLV-VGKN-------------------QT-----------P---------RCFK--------G-VK--------S---LPVCYEAS-RMAWMTSAIF----EQ----------WMQKL-----DETFQA--QQ----RRV------------VIFVD-S-----------------------------CPAH--------------------------------------PE--VK--------------------NLKS----------------------I-------------ELA-FF----P-----SCIS--------S------------K---FVAMRQG-----VIKSLKI--
>gi|507545513|ref|XP_004656721.1|*Jaculus_jaculus
VFGC-AEVPLMYRAV-----------P---------------------------------------------------------NRA-----FA-CDRVQVLLC---AN-S-R---------GTEKRRVLV-SGLQ-------------------AA-----------S---------RCFF--------G-VS--------SEA-LPASYYPD------LGTPW----SE----------WLAQF-----DQDMAQ--QG----RQV-----------ALLLSA-GV----------------------------------------------------------------------VE-EWASPP-----------------GLHH----------------------V-------------QLL-PL----------SASS--------T----------------TPSLPSS-----VVWAFKA--
>gi|507556436|ref|XP_004661973.1|*Jaculus_jaculus
IYNA-DETGLFWKCL-----------P----S--RT---------------SVIKG-KC---------------TVP-------G-H-----KSVEERVTVMCC---AN-A-T---------GLHKLKLCV-VGKA-------------------KK-----------P---------RSFK--------S-AD--------TLN-LPVSYFSQ-KGAWMDLSIF----RQ----------WFDKIFVPQ----VREYLRS----RGLQEK--------AVLLLD-N-----------------------------SPTH--------------------------------------PNENVLRS------------------DDGQ----------------------I-------------FAK-YL----P-----PTVA--------S------------L---IQPLEQG-----IIATMKR--
>gi|507563586|ref|XP_004665473.1|*Jaculus_jaculus
IYGA-DQTGLFWKCL-----------P----S--RT---------------LAFDT-DL---------------STT-------E-Y-----RSSRERIIIMCC---AN-A-T---------GLHKLNLCV-VGKA-------------------KR-----------P---------RAFK--------G-TD--------PSN-LPVTYFSQ-KGAWIEQPVF----RQ----------WFEKCFVPQ----VQKHLKS----RGLREK--------AVLLLD-F-----------------------------PPAH--------------------------------------PSEELLSS------------------DDGR----------------------I-------------IVK-YL----P-----PNVT--------S------------L---IQPMSQG-----VLTTVKR--
>gi|507624625|ref|XP_004626214.1|*Octodon_degus
IYNA-DETGLFWKCL-----------P----S--RT---------------SLMKG-KC---------------TVP-------G-Q-----KAVEERVTIMCC---AN-A-T---------GSHKLKLCV-VGKA-------------------KK-----------P---------RSFK--------S-TD--------TLN-LPVSYFSQ-KGAWMDLSIF----RQ----------WFDKIFVPQ----VREYLRS----KGLQEK--------AVLLLD-N-----------------------------SPTH--------------------------------------PNENVLRS------------------DDGQ----------------------I-------------FAK-YL----P-----PNVA--------S------------L---IQPLDQG-----VIATMKR--
>gi|507625076|ref|XP_004697672.1|*Echinops_telfairi
IYNA-DVTGLYWKLL-----------P----E--QAT-------------PRG-A----------------GDGDCGR--------------RWRGDRVTVLLA---AN-L-T---------GSHKLKPLI-IGQL-------------------PD-----------P---------PSLRH------HN-----------QDK-FPASYRYS-PDAWLSRPLL----RG----------WFFEEFVPG----VKRYLRRSCLQQKA-----------VLLLVA-H-----------------------------PPGPSPA-TRTPAQ-GESEEAPLRAR-PEP------------PE-ELQ-------------------TPDGA----------------------V-------------RVL-FL----P-----GGSR--------RAQ----------I---PAPLEQG-----VVAAFKQ--
>gi|507628854|ref|XP_004627302.1|*Octodon_degus
VFGC-AEVPLLYRAV-----------P---------------------------------------------------------GKR-----VA-CDQVQVLLC---AN-S-R---------GTEKRRILV-GGLQ-------------------AA-----------P---------RCFF--------G-VS--------SEA-LPATYHTD------PGIPW----SE----------WLAQF-----DRDMGQ--QG----RKV-----------ALLLAA-QV----------------------------------------------------------------------VE-ELVGPP-----------------GLHH----------------------V-------------RLL-PL----------ATSS--------T----------------TLSLPSS-----VIWAFKA--
>gi|507648884|ref|XP_004703486.1|*Echinops_telfairi
IYGA-DHTGLFWKCL-----------P----S--RT---------------VTLEA-EQ---------------SSS-------G-Y-----RSSRERIIIMCC---AN-A-T---------GLHKLNLCV-VGKA-------------------KK-----------P---------RAFK--------G-TD--------LSN-LPVTYFSQ-KGAWIEHSVF----RQ----------WFEKYFVPQ----VQKHLKS----KGLLEK--------AVLLLD-F-----------------------------PPAH--------------------------------------PHEELLSS------------------DDGR----------------------I-------------IVK-YL----P-----PNVT--------S------------L---IQPMSQG-----VLATLKR--
>gi|507652139|ref|XP_004704279.1|*Echinops_telfairi
IFNV-DETALYWKKM-----------P----P--RT---------------FIARE-EK---------------SMS-------G-F-----KASKDRLTLLLG---AN-A-A---------GDFKLKPML-IYHS-------------------EN-----------P---------RALK--------N-YA--------KST-LPVLYKWN-NKAWMTAHLF----TT----------WFTEYFKPT----VETYCSE----KRIPFK--------ILLLID-N-----------------------------APGH--------------------------------------PR-ALMEM-------------------YNE----------------------I-------------NVV-FM----P-----ADIT--------S------------I---LQPMSQG-----VIWTFKS--
>gi|507671353|ref|XP_004708821.1|*Echinops_telfairi
VFNI-KETGLLYRML-----------P----T--NT---------------FAFKG-E----------------TCS-------V-G-----KLCKDRVTLVVG---AN-V-D---------GSEKLPLLI-IGKR-------------------RN-----------P---------QCFT--------G-IK--------S---LPVHYEAN-RMAWMTADVF----EQ----------WMRKL-----DEKFQA--EH----RRV------------VVFVD-S-----------------------------SPAH--------------------------------------PE--VT--------------------NLKS----------------------I-------------ELA-FL----P-----TCLS--------S------------K---FIAMNQG-----VIKSLKI--
>gi|507672345|ref|XP_004709072.1|*Echinops_telfairi
[truncated: 1,168,411 more chars]
